# Supplementary material for: Stem cell-derived cranial and spinal motor neurons reveal proteostatic differences between ALS resistant and sensitive motor neurons
Source: eLife. 2019 Jun 3;8:e44423. doi: 10.7554/eLife.44423 (PMC6594754; doi:10.7554/eLife.44423)
Supplement: Figure 9—source data 1. [file elife-44423-fig9-data1.xlsx]

## Sheet: Readme
Worksheet	Description
Raw_Rep1_Rep2	PD output of two biological replicates from two different motor neurons at 0hr and 12hrs
Analysis_Rep1_Rep2	SVA normalized intensity and subsequent analysis of two biological replicates from two different motor neurons at 0hr and 12hrs
Proteasome_Rep1_Rep2	Z-score values of NIP over NIL for proteasome subunits
Column_Head	Description
NIL_0hr_rep1	Raw intensity for identified proteins at 0hr in replicate 1 of NIL
NIL_0hr_rep2	Raw intensity for identified proteins at 0hr in replicate 2 of NIL
NIL_12hr_rep1	Raw intensity for identified proteins at 12hrs in replicate 1 of NIL
NIL_12hr_rep2	Raw intensity for identified proteins at 12hrs in replicate 2 of NIL
NIP_0hr_rep1	Raw intensity for identified proteins at 0hr in replicate 1 of NIP
NIP_0hr_rep2	Raw intensity for identified proteins at 0hr in replicate 2 of NIP
NIP_12hr_rep1	Raw intensity for identified proteins at 12hrs in replicate 1 of NIP
NIP_12hr_rep2	Raw intensity for identified proteins at 12hrs in replicate 2 of NIP
NIL_SVA_0hr_rep1	Normalized intensity (SVA_logged_output) for identified proteins at 0hr in replicate 1 of NIL
NIL_SVA_0hr_rep2	Normalized intensity (SVA_logged_output) for identified proteins at 0hr in replicate 2 of NIL
NIL_SVA_12hr_rep1	Normalized intensity (SVA_logged_output) for identified proteins at 12hrs in replicate 1 of NIL
NIL_SVA_12hr_rep2	Normalized intensity (SVA_logged_output) for identified proteins at 12hrs in replicate 2 of NIL
NIP_SVA_0hr_rep1	Normalized intensity (SVA_logged_output) for identified proteins at 0hr in replicate 1 of NIP
NIP_SVA_0hr_rep2	Normalized intensity (SVA_logged_output) for identified proteins at 0hr in replicate 2 of NIP
NIP_SVA_12hr_rep1	Normalized intensity (SVA_logged_output) for identified proteins at 12hrs in replicate 1 of NIP
NIP_SVA_12hr_rep2	Normalized intensity (SVA_logged_output) for identified proteins at 12hrs in replicate 2 of NIP
0hr_rep1_R	Log ratio of NIP over NIL at 0hr in replicate 1
0hr_rep2_R	Log ratio of NIP over NIL at 0hr in replicate 1
12hr_rep1_R	Log ratio of NIP over NIL at 12hrs in replicate 1
12hr_rep2_R	Log ratio of NIP over NIL at 12hrs in replicate 1
0hr_rep1_Z	Z-score(columnwise) of NIP over NIL at 0hr in replicate 1
0hr_rep2_Z	Z-score(columnwise) of NIP over NIL at 0hr in replicate 1
12hr_rep1_Z	Z-score(columnwise) of NIP over NIL at 12hrs in replicate 1
12hr_rep2_Z	Z-score(columnwise) of NIP over NIL at 12hrs in replicate 1
Abbreviation	Full Name
NIP	Stem cell induced cranial motor neuron (iCrMN)
NIL	Stem cell induced spinal motor neuron (iSpMN)
Rep	Replicate
PD	Proteome Discoverer

## Sheet: Raw_Rep1_Rep2
	Protein_ID	Gene name	NIL_0hr_rep1	NIL_0hr_rep2	NIL_12hr_rep1	NIL_12hr_rep2	NIP_0hr_rep1	NIP_0hr_rep2	NIP_12hr_rep1	NIP_12hr_rep2
	Q8BL95	1110004E09Rik	57.1	149.2	103.5	126.5	30.4	96.1	57.6	82.9
	E9Q3M9	2010300C02Rik	151	196.8	383.3	140.8	137.5	110.8	192.7	121.7
	G3X8U3	2210016F16Rik	1407.2	825	3842.9	619.7	1337.2	497	1943.1	591
	E9Q048	2210404J11Rik	21.7	266.5	54.5	180.5	18.9	163.3	35	183
	Q3TE80	2410002F23Rik	645.2	1359.2	1446.2	775.8	463.1	684.9	772.1	801.4
	B2RPU8	2410018M08Rik	1248.5	1608.6	2012.4	1792.1	1310	1945.1	1114.9	1638.6
	Q6PGK3	2700097O09Rik	619.2	876.8	1509.4	617.6	567.6	515.7	874.2	501.8
	Q5U452	2810408M09Rik	71.1	812.6	193.6	581.5	67.4	422	112.8	457.9
	Q8C5X1	4931406P16Rik	234.9	390.1	583.3	284.3	212.4	273.2	315.5	257.6
	Q8BGE4	4933426M11Rik	115.6	105.2	240	83	102.4	90.7	111.4	64.2
	J3QPX0	5730507C01Rik	89.2	98.4	214.6	64.3	95.6	66.3	144.7	51.4
	Q61838	A2m	1342.6	1816.9	2176	1299.1	734.3	1043.8	923.9	951
	Q6GQT1	A2mp	223.7	470	660.8	348.9	302.7	338.2	346	294
	Q67BJ4	A4galt	127.7	160.2	298	134.4	180.4	239.2	261.5	210.3
	P58742	Aaas	3649.6	3441.6	8546.9	2228.9	3262.5	2011.2	4585.9	2249.5
	Q9D2R0	Aacs	5000.1	5527.9	13068.1	3730.3	5168.2	4936.8	8254.8	5390.2
	Q8R2R3	Aagab	153	499.2	388.9	374.4	137.3	342.2	193.7	337.5
	Q3UHJ0	Aak1	1639.9	2011.3	4390.3	1246.3	1470.3	1385.8	2151.5	1354.9
	J3QN89	Aamp	1074	2165.9	2835.9	1348.2	1011.7	1584.6	1586.2	1428.8
	Q9D2V5	Aar2	429.6	473.3	1042	303.9	423.1	309.8	638.8	275.2
	Q8BGQ7	Aars	16931.8	11183.9	48263.7	7065.5	15516.3	7444	25813.9	8291.2
	Q14CH7	Aars2	1912.4	1863.4	4434	1343	2362.9	1298	3291.6	1469.8
	Q9CQF6	Aasdhppt	351.7	183.4	913.3	149.5	311.2	115.7	502.1	119.2
	Q9JKX4	Aatf	435.6	1784.8	715.3	1106.7	361.4	1497.6	376.1	978
	P61922	Abat	1631	2736.5	3928.1	1542.3	1969.3	1390.7	2390.7	1937.5
	P41233	Abca1	754.5	319.7	1994.5	272.8	886.5	322.6	1523.2	357.3
	P41234	Abca2	381	671	837.7	494.3	389.6	568.4	520.1	602.9
	Q8R420	Abca3	2633.6	3821	6400.3	2761.1	3237.4	4534.1	4151.3	4337.8
	Q8K448	Abca5	94.9	1044.5	275.5	693.9	92.9	1076.9	141.1	1230
	Q91V24	Abca7	236.9	337.4	599	231.8	274.1	301.5	400.1	292.1
	Q9JI39	Abcb10	1148.8	1809	2854.4	1254.7	1320.5	1145.4	1802	1286.4
	P06795	Abcb1b	195.8	961.3	395.2	701.1	166.7	538.3	232.9	548.1
	Q9DC29	Abcb6	1995.5	3114.5	4838.8	1964.3	1978	2906.7	2571.8	2688.1
	Q61102	Abcb7	2417.2	2381.1	5248	1710.3	2743.5	1586.8	3833.5	1862.6
	Q9CXJ4	Abcb8	684.5	1409.5	1517.1	942.6	795.2	1007.3	1027.7	1028.2
	Q9JJ59	Abcb9	86.6	237.8	193.1	161.3	87.2	210.2	132.9	263.6
	O35379	Abcc1	2442.8	3002.4	5976.4	1771	2820.6	2724.8	4046.7	2993.9
	Q8R4P9	Abcc10	1038.6	1531.5	2655.5	1183.6	1081.4	1118.7	1517.7	1079.1
	E9Q236	Abcc4	1710.1	2012.1	3711.9	1293.8	1455.7	1261.9	2166.2	1400
	Q9R1X5	Abcc5	423.9	259.8	962.5	196.4	423	202.3	551.3	193.1
	P48410	Abcd1	291.2	943.7	712.6	635.4	320.8	664.3	409.7	753.9
	Q61285	Abcd2	930	1742.4	2380.6	1163.3	892.2	1278.6	1311	1330.6
	P55096	Abcd3	3021.3	5137.8	6435.1	3188	2554.7	2947.5	3382	3233.6
	O89016	Abcd4	288.5	790.4	690.6	557.6	252.6	435.9	358.6	411.6
	P61222	Abce1	6929.3	11233.5	19482.3	6977.5	6295.2	6761.5	10965.6	7193.5
	Q6P542	Abcf1	3294.6	5113.2	8268.1	3245.8	3184.4	4211.5	4757.7	3106.1
	Q99LE6	Abcf2	4935.3	4875.4	13131.6	2891.9	5446	3066.8	7988.7	3057.5
	Q8K268	Abcf3	1901.5	3207.6	4871.2	2201.7	1697.6	2082	2855.3	2166.2
	Q7TMS5	Abcg2	1528.4	1492.1	3600.4	924.3	2797.5	2140.4	4089.5	2789.6
	Q9QZC8	Abhd1	168.2	270.6	410.8	164.6	171.3	168.6	236.8	184.9
	Q6PE15	Abhd10	2152.6	3026.7	4752.7	1869.9	2114.3	1865.9	3118.3	2251.3
	Q8K4F5	Abhd11	1838.9	1713.7	3825.2	1347.2	1998.3	1287.1	2618.3	1427
	Q99LR1	Abhd12	2772.9	2115.7	6456.7	1353.2	2555.9	1391.2	3454	1528.7
	Q80UX8	Abhd13	164.3	529.6	408.5	346.1	126.8	308.2	188	322.7
	Q922Q6	Abhd14a	207	575.7	623	346.3	264.7	472.8	394	399.5
	Q8VCR7	Abhd14b	199.8	321.8	346.4	231.8	133	206.7	150.6	196.3
	Q5F2F2	Abhd15	320.7	294.4	831.2	184.2	294.8	195	443.4	207.5
	Q9Z1Q2	Abhd16a	2153.6	2020.2	4863.2	1247.3	1985	1338.6	2838.4	1678.1
	Q99JW1	Abhd17a	133.6	106.6	305.6	61.9	119.6	86.2	194.6	102.7
	Q7M759	Abhd17b	187.5	375.2	477.3	215.3	176	224.3	239.7	245.3
	Q8VCV1	Abhd17c	299.3	431.2	735.8	288.1	311.6	385.4	418.7	413.2
	Q9QXM0	Abhd2	108.2	450.1	264.8	290.7	73	322.7	126.6	289.1
	Q8VD66	Abhd4	570	1091.6	1566.7	806	518	617.1	852.3	639.4
	Q9DBL9	Abhd5	25.8	326.3	89.8	254	45.7	203	42.5	220.8
	Q8R2Y0	Abhd6	1253.7	2791.3	3413.6	1731.3	1256.1	1378	1912.2	1591.6
	Q8CBW3	Abi1	1171.2	2202.7	2975.1	1409.1	1132.4	1806.2	1738.1	1727
	P62484	Abi2	916	1039.9	2230.1	652.2	748	695.9	1130.9	622.1
	P00520	Abl1	328.6	336.9	793.1	200.8	380.5	208.8	438.4	195.9
	Q4JIM5	Abl2	1248.4	1049.1	3270.1	605.9	1211.7	684.4	1782.5	744.8
	Q8K4G5	Ablim1	1438.6	4486	3467.8	3123.6	1585.4	6098.6	2538.4	5155.7
	Q69ZX8	Ablim3	92.3	130.1	235.7	126.7	125.3	316.5	256.5	274.4
	Q5SSL4	Abr	1455.3	2254.7	4350.9	1545.4	1574.8	1485.1	2667.2	1771.9
	Q4KML4	Abracl	459.9	488.3	1193	448.1	348.8	312.5	515	276.8
	Q9QYL7	Abt1	735.4	1235.4	1771.5	877	735.1	916.2	1057.1	789.7
	Q99LJ2	Abtb1	91.4	54.2	290.7	47.2	123.3	46.2	189.6	55.7
	Q7TQI7	Abtb2	52.8	185.3	133.7	120.9	38.2	100.5	45.8	93.3
	Q921H8	Acaa1a	6066.3	5467.4	14022	3196	5755	2882.9	7240.1	3254.9
	Q8BWT1	Acaa2	5436	7109.9	12559.8	3821.7	5335.1	3459	7343.3	4452.9
	Q5SWU9	Acaca	11455.5	15481.4	31158.9	9515	11722	10954.9	18922.2	12677.3
	Q8K370	Acad10	2474.8	2567.6	5472.4	1669.6	2114.5	1223.4	2941.4	1168.8
	Q80XL6	Acad11	1484	2936.3	3463.8	2051.2	1410.5	1774.1	1989.6	1706
	D3Z7X0	Acad12	538.8	581.5	1171.7	365	459.4	282.1	655.3	279.4
	Q9D7B6	Acad8	2149.2	2320.7	4883.9	1323.3	2117.4	1250.2	3050.5	1512.2
	Q8JZN5	Acad9	7915.4	8609.5	18171.5	5303	8812.3	4415.7	11966.6	5425.9
	P51174	Acadl	5959.9	5814.1	12724.6	3377.3	6335.5	3221.2	8094.2	4723.1
	P45952	Acadm	6142.9	7606.8	13696	4635.6	7757.1	4598.2	11006.1	6014.4
	Q07417	Acads	3292.4	6267.8	7975.7	3640.4	4570.2	3636.4	6001.1	4602.6
	Q9DBL1	Acadsb	1835.7	4417.7	4393.3	2452.2	2206.9	2385.6	3002.7	2870.2
	P50544	Acadvl	5498.3	6272.1	12824.5	4274.3	6349.1	3989.5	8394.9	4914.2
	Q6ZQK5	Acap2	1100.7	1872.2	2831.9	1301.7	962.7	1144.1	1447.7	1134.7
	Q6NXL5	Acap3	980	1392.4	2985.4	890	1031.1	892.1	1724.3	990.2
	Q8QZT1	Acat1	11622.3	14775.3	24884.6	12163.3	14828.6	10834.4	18433.4	12627.6
	Q8CAY6	Acat2	2709.9	4113.2	6159.3	2192.9	3035.2	3236.1	4135.7	3556.1
	Q8BMP6	Acbd3	5132.8	6148.1	11472	3962.7	5296.9	5096.3	6120.8	4248.7
	Q5XG73	Acbd5	1337.6	1372.7	3085.6	990.6	1147.4	1089.7	1468.7	837.8
	Q9D061	Acbd6	1420.9	1395.4	3701.5	1134.7	1281.9	1136.2	2130.1	961.9
	A2AIG8	Accs	239.5	1096.7	731.6	732.5	245.3	589.3	411.5	672.1
	Q5EE38	Acd	527.4	714.6	1491.5	634	491.4	480.1	713.9	405.3
	P21836	Ache	1094.6	1022.8	3093.7	612.4	1878	1033.3	3022	1267.7
	Q9JIX8	Acin1	11319.5	14380.2	20434	9440.4	7864.1	12316.4	8767.1	6362.9
	Q91V92	Acly	46507.4	39674.5	140896	20075	36314	19281.7	62209.6	24517.6
	Q8BQU3	Acn9	226.8	505	486.4	420.9	275.5	498.1	312	491.7
	P28271	Aco1	6401.2	7416.9	17482.4	4489.1	5072.1	3458.6	8089.7	3512.8
	Q99KI0	Aco2	15306.8	25796.5	35793.9	14670.7	17502.8	15282.5	23260.8	19640.6
	O55137	Acot1	2011.9	129.1	4600.9	126.2	1836.7	84.3	2575.2	93
	Q9CQR4	Acot13	2873.1	1751	5766.5	1696	2391.3	1215.3	3245.3	1097.5
	Q9QYR9	Acot2	218.6	1839.4	317.5	1304	161.8	1039.6	203.2	1051.4
	Q91V12	Acot7	5509.4	3371.3	16120	1533.9	6007.7	2509.2	9307.6	3229.9
	P58137	Acot8	1383.1	1780	3140.9	1004.1	1348.6	1345.2	1768.5	1317.6
	Q9R0X4	Acot9	2858.1	4392.8	7026.3	2537	3720.3	2706.8	5284.3	3634.1
	Q9R0H0	Acox1	2897.5	4094.7	7680.4	2666.6	3099.4	3101.6	4178.1	3165
	Q9EPL9	Acox3	1880.7	2694.1	4514.2	1638.7	1828.7	1753.8	2589.9	2106.3
	Q9D358	Acp1	1679.4	2793.7	4427.5	1934.7	1298.6	1617.6	2440.4	1713.8
	P24638	Acp2	2708.6	4254.3	6731.6	4417	2366.1	4178.4	3327.8	3448.1
	Q8BP40	Acp6	366.6	1277.4	689.4	833.9	316.4	625.3	419.9	626.2
	Q8BHA9	Acpl2	386.3	1131.4	1062.9	806.8	285.2	455	421.8	421.7
	Q8VCW8	Acsf2	1344.6	2620.3	3196.6	1705	1339.4	1081.7	1958.7	1204.8
	Q3URE1	Acsf3	1891.4	2590.2	4441	1723.1	2093.7	1649.9	2859.6	1893.1
	P41216	Acsl1	3489.1	6268.2	8978.3	4357.9	8840	11013.7	12522.8	13260.9
	Q9CZW4	Acsl3	5008.6	5188.4	12558.2	3081.4	4958.4	3622.1	6846.8	3745.9
	Q9QUJ7	Acsl4	5325	9224.9	12919.8	4738.4	8091.8	9455.8	10597.2	10786.9
	Q8JZR0	Acsl5	454.7	1558.7	1272.9	1109.1	718.1	2283.9	1032.8	2559.8
	Q91WC3	Acsl6	1800.4	2817.3	4442.1	1786.2	1809.9	2240.6	2661.7	2647.9
	Q99NB1	Acss1	57.8	167.4	154.2	124.5	79.8	126.5	113.5	129
	Q9QXG4	Acss2	1653.5	2828.4	5253	1801.7	1904	2468	3525.8	3037.1
	P60710	Actb	122618	83050.1	369586	61370.3	102906	49236.8	163013	52644.3
	Q8BFZ3	Actbl2	535.8	117.1	1606.1	93.6	536.6	81.2	768.1	75.1
	Q9Z2N8	Actl6a	4267.9	4357.9	10769.3	2408.5	3651.8	2164.2	4984.7	1886.2
	Q99MR0	Actl6b	833.7	924.3	2629.5	657.7	676.6	450.1	1008.7	465.6
	Q7TPR4	Actn1	2096.4	4748	5013.9	2709.7	2778.8	3586.5	3912.6	4309.4
	P57780	Actn4	10512.9	16832.9	22113.2	8110.3	12715.3	11578.9	15012.8	14329.7
	Q9QZB7	Actr10	2372.4	3523.8	7015.5	1968.7	2618.1	2423.9	4348	3052.1
	P61164	Actr1a	6493.7	3138.5	18219.9	1509.5	6856.2	1836.4	10797.8	2555.7
	Q8R5C5	Actr1b	2642.1	7266.9	6787.4	3769.2	2960	4524.7	4444.4	5767.5
	P61161	Actr2	4020.3	4153.7	10338.5	2189.1	3921	2634	5781.1	3326.1
	Q99JY9	Actr3	7446.3	7393.8	20361.6	3795.1	7776.7	4643.6	12012.6	5768.1
	Q641P0	Actr3b	61.5	187.6	164.1	121.2	73.1	148.5	117.8	179.8
	Q80US4	Actr5	308.3	410.9	554.2	280.9	212.1	292.6	261	239.5
	Q9D864	Actr6	46.1	320.2	106.8	218.4	44.8	201.2	58.9	190.8
	Q8R2S9	Actr8	513.1	1311.3	1307	911	513.7	804	706.5	782.8
	P37172	Acvr1	705.7	519.8	1956.3	328.7	450.6	283	726.1	292
	Q61271	Acvr1b	260.1	602.6	566.8	399.2	233	456.6	397.6	439.7
	P27038	Acvr2a	565.8	1702.6	1316.6	1057.2	443.6	1139.9	601.5	972.9
	P27040	Acvr2b	66.4	362.1	159	253.1	58	250.7	89.7	234.9
	Q99JW2	Acy1	793.5	1341.8	1921	818.5	836.8	834.6	1091.1	794.4
	P56376	Acyp1	994.3	1433.4	1784.4	1027	725.3	1268	1039.1	1036
	P56375	Acyp2	125.3	120.8	257.1	103.1	125.4	140.6	174.1	139.8
	Q80SY6	Adal	298	180.7	678.6	106.2	287.1	109.1	415.9	106.4
	O35598	Adam10	3237.6	3861.3	7020.3	2377.8	3034.1	2648	4030.7	2638.9
	Q61824	Adam12	135.2	331.1	363.4	226.6	307.6	570.1	432.4	651.9
	O88839	Adam15	278	165.5	709.8	127.6	353.2	165.6	518.2	168.8
	Q9Z0F8	Adam17	1012.7	1260.6	2093.6	1001.2	921.5	1054.1	1249.1	874.6
	O35674	Adam19	1527.9	2093.5	3313.6	1437.1	2561.4	3082.8	3395.6	2538.8
	Q9R1V6	Adam22	462.5	595.1	937.7	430	492.9	631.6	658.9	540.8
	Q9R1V7	Adam23	241.1	504.8	604.1	362.1	332.3	583.9	504.9	680.3
	Q61072	Adam9	641.4	968.2	1533	594.1	585.3	726.8	938.1	815.1
	E9Q287	Adamts3	140.2	113.6	344.2	80.1	147.7	71.7	235.4	62.2
	E9PUN6	Adamts9	5.5	540.8	13.5	388.6	6.6	283.8	8.2	255.2
	E9PY16	Adap1	139.6	585.5	461.7	395.9	167.5	443.8	332.6	613.1
	Q99MU3	Adar	1611.4	2332.9	4230.6	1560.1	1743.7	2049.1	2367.5	1400.1
	Q9JHI2	Adat1	393.5	562.4	1051.5	590.5	373.7	420.7	546.3	362.4
	Q6P6J0	Adat2	567.1	710.7	1504.2	528.4	551.8	551.2	989.1	442.4
	Q6PAT0	Adat3	91.9	83.6	255.5	48.7	82.8	52	123.3	44.7
	Q9D0L4	Adck1	221	848.8	610	674.4	247.3	499.1	307.3	506.4
	Q566J8	Adck4	721	1818.8	1753	1265	736.3	1029.4	1077.1	1203.9
	Q80V03	Adck5	48.1	113.3	112.3	97.4	46.2	82.8	54.9	86.7
	Q80TL1	Adcy2	349.1	1287.8	827.9	683.3	229.7	727.3	337.1	785.4
	Q01341	Adcy6	452.3	546.5	1241.3	354.7	420	354.1	525.8	340.7
	P97490	Adcy8	97.4	92.2	175.6	63.3	85	93.9	104.6	101.6
	P51830	Adcy9	661.7	1006.9	1505	623.8	655.8	929.4	971.3	1047.3
	O70176	Adcyap1	46.3	71	142.2	58.1	52.9	150.8	61.6	92
	Q9QYC0	Add1	4114.1	3534.1	8923.5	2148.9	4638.7	3815.7	6235.1	3997.4
	Q9QYB8	Add2	3256.8	2632.4	8254.8	1659.1	4546.5	2951	6738	3233.5
	Q9QYB5	Add3	134.1	467.5	308.3	290.9	149.5	321.9	199.7	382.3
	P28474	Adh5	5344.3	7040.6	15147.8	3406.3	4741.9	3661.1	7801.3	4221.9
	Q99JT9	Adi1	476.2	1493.8	1160.5	1153.4	430.5	1109.1	590.7	886.2
	P55264	Adk	2988.9	4561.4	7751	3321.2	2459.1	2519.7	3878.8	2435.4
	Q9Z103	Adnp	2824.7	7625.7	6775.9	4789.6	2475.5	4655.2	3255	3464.8
	Q8CHC8	Adnp2	454.7	845.7	1120.7	602.2	433.8	526.2	626.1	448.7
	Q6PDY2	Ado	1342.1	1257.1	3289.1	945	1226.8	888.3	1783	753.7
	Q8VDL4	Adpgk	1591.4	2902.6	4015.3	1722.8	1842.6	1890.2	2502.5	1960.1
	P54923	Adprh	4526.4	4581.8	11981.7	2872.3	4324.1	2661	6888	2813.2
	Q8CG72	Adprhl2	264	940.6	718.9	603.6	330.4	485.9	337.6	492.8
	Q99MK8	Adrbk1	2515.9	2809.2	7198.2	1920.9	2993.5	2297.5	5100.4	2595.5
	P54822	Adsl	2076.4	2537.9	6147.8	1409.9	2147.2	1683.5	3355.6	1965.3
	P46664	Adss	1485.4	2982.2	4063.8	1587.8	1686.7	2018.3	2424.2	2230.6
	P28650	Adssl1	510	657.9	1372.2	400.4	287.9	283.1	468.9	251.4
	Q9Z248	Aebp2	15.2	28.4	23.3	26.1	16.7	23.3	24.1	20.2
	Q9CZI9	Aen	700.1	1341.2	1863.9	1041.3	689.7	836.6	1019.5	640.1
	P63002	Aes	321.1	201.2	768.9	159.5	330.8	130.8	467.1	108.6
	Q80YS6	Afap1	3856.8	3667.3	9432.9	2287.9	3406.9	2856.1	5274.5	2542.8
	P51827	Aff3	65.7	91.9	191.6	93	80.8	78.1	115.2	60.3
	Q9ESC8	Aff4	376	451.8	848.9	289.1	311.6	293.3	501.1	218
	Q920A7	Afg3l1	1175.3	2110.5	2746.7	1407.8	1415.3	1533.8	1965.8	1559.2
	Q8JZQ2	Afg3l2	6575.5	9850.5	15473.9	5808.7	7317.9	5163.6	9697	6187.5
	O89020	Afm	150.4	378.8	181.7	318.3	89.9	288.1	102.3	232.9
	Q80WT5	Aftph	319.8	1165.4	618.9	870.4	239	1020	316.2	849
	Q64191	Aga	1227.9	1525	2947.4	1504.2	830	962	1143.3	656.1
	Q8BXK8	Agap1	1137.1	2381.3	3047.2	1504.1	1089.1	1592.5	1601.6	1745
	Q8VHH5	Agap3	1953.1	1568.1	5312.3	977.9	1739.4	1054.6	2743.2	1105.9
	Q8K2K6	Agfg1	488	2351.7	1036.2	1515.7	626.6	2907.9	716	2214.4
	Q80WC7	Agfg2	60	74	154.2	56.3	50.5	58.5	93.9	53
	Q7TN31	Aggf1	83.2	100.8	179.2	73.8	69.1	63.4	94.9	48.3
	Q9ESW4	Agk	3745.7	3666.4	8984	2644.5	4260.5	2595.7	5941.4	2911.7
	F8VPN4	Agl	1415.3	1888.8	4026.1	1341.8	1412.7	1386.3	2273.1	1634.7
	Q8CJG1	Ago1	803.6	975.9	2157.8	505.4	719.5	557.2	1070.6	545.1
	Q8CJG0	Ago2	2614.3	5085.6	6795.5	2477.4	2180	2704.9	3297.8	2738.3
	O35083	Agpat1	734.2	1052.8	1884.1	685.2	819.4	717.5	1158.2	875.6
	Q8K3K7	Agpat2	27.8	221.9	71.5	169.9	20.7	112.1	25	106.8
	Q9D517	Agpat3	419.3	1141.3	976.6	664.5	367.8	740.2	537.8	843.3
	Q8K4X7	Agpat4	3876.9	5175.4	9541.7	3322.7	4013.5	4034.8	5805.6	4527.3
	Q9D1E8	Agpat5	586.9	504.9	1199.7	347.1	754.4	320.4	771.3	326.1
	Q8K2C8	Agpat6	570.6	1741.2	1391.4	1068.1	592.8	1152.9	804.6	1155.1
	Q8C0N2	Agpat9	53.2	163	145	130.1	70.9	151.4	102.3	143.8
	Q5U5V2	Agphd1	123.1	433.4	404.9	337.8	161.4	292	313.5	315.8
	Q8C0I1	Agps	9689.8	9662.2	22989.1	5476.4	9062	5685.8	11995.8	6288.3
	A2ASQ1	Agrn	5331	5418.4	13885.6	3495.9	4693.5	3835	7052.1	2775.4
	Q641K1	Agtpbp1	315.2	570.4	901.5	396.2	363.2	447.1	593.7	472.9
	Q8CJF7	Ahctf1	3436.2	9496.9	8357.9	7472.6	3210.6	6646.5	4493.8	5747.2
	P50247	Ahcy	10564.4	11868.7	30557.4	7356	8736.4	6478.2	14472	7022.8
	Q80SW1	Ahcyl1	1002.8	8417.1	2855.9	4679.6	869.2	4800.8	1365.8	5364
	Q68FL4	Ahcyl2	3078.2	976.4	9040.7	607.1	2871.5	679.1	4654	735
	Q6PAL7	Ahdc1	931.6	2498.7	1850.5	1826	713.3	1816.9	785.6	1321.8
	Q8K3E5	Ahi1	574.2	1185.2	1622.6	878.7	478.7	580.5	680.7	613.1
	E9Q616	Ahnak	1646.9	6635.4	3000.5	6712.6	1609.8	5158.6	1660.5	3273.4
	E9PYB0	Ahnak2	254	1104.1	406.9	1038.4	459.7	2272.9	349.2	1449.6
	Q8BK64	Ahsa1	4301	7449.5	10706.5	5271.9	3710.6	5000.9	5803.4	5315.4
	Q8N9S3	Ahsa2	2131.6	2607.3	5836.8	1874.1	1991.6	1761.7	3357.2	1717.3
	P29699	Ahsg	1891.3	5217.9	4820.8	6391.5	1928.9	3763.6	2344.8	2948.8
	Q8C4Q6	Aida	892	672.5	3080.3	411.6	918.2	455.3	1477.3	506.9
	Q9EQX4	Aif1l	314.8	203	650.4	108.9	313	153.6	407.7	125.2
	Q9Z0X1	Aifm1	4821.4	8572.9	10081.7	4156.9	4977.1	4749.3	5750.2	5342.6
	Q8BUE4	Aifm2	39.9	304.4	57.7	176.7	25.6	193.6	49.1	190.2
	Q91VJ1	Aim2	82.5	1384.2	257.7	1069.5	108.2	846.6	151.8	775.3
	P31230	Aimp1	6930.3	5388.4	14720.8	4197.3	5849.6	6407.4	7238.7	4880.9
	Q8R010	Aimp2	3581.2	4069.8	8970.4	2669.5	3653.8	3320.6	5309.6	2942.1
	O08915	Aip	1940.8	3646.1	4407.2	2699.1	1782.1	3521.6	2445.2	2884.2
	Q91XC0	Ajuba	267	484	631.8	427.5	278.6	320.9	397.2	271.6
	Q9R0Y5	Ak1	1042.4	2557.3	2864.4	2016.3	812.3	1496.8	1221.4	1333.9
	I3ITR1	AK157302	575	635.9	1407.9	421.2	696.8	499	922.3	606.5
	Q9WTP6	Ak2	4424.8	3851.3	7320.4	2780.1	4089.6	2493.6	3990.9	2336.1
	Q9WTP7	Ak3	4695.2	6632.3	10040	5890.2	5570.5	5632.3	7277.5	5998
	Q9WUR9	Ak4	1455.2	1903.8	3705.4	1607.3	1279.3	1032.1	1810.5	877.1
	O08715	Akap1	293.8	1216.1	551.8	793.3	246.2	962.4	260.8	660
	O88845	Akap10	755.2	1138.2	2034.9	861.5	805.2	820.6	1250.7	882.8
	E9Q777	Akap11	152.7	617.4	311	445.9	149	518.3	210.8	439.9
	Q9WTQ5	Akap12	19019	16805.7	32267.1	11510.2	27958.2	35474.7	27871.2	29701.3
	E9Q394	Akap13	2320.7	2549.6	5816.6	1764.9	2258.3	1482.8	3205.4	1337.9
	A2A3V1	Akap17b	179.7	730.4	371	568.3	102.5	374.4	119.5	346.6
	O54931	Akap2	175.8	872.9	331.2	742.2	146.5	625.9	189.9	394.9
	D3YVF0	Akap5	939.8	751.2	1678.2	532.9	1004.2	788	1135.7	769.7
	E9Q9K8	Akap6	490.9	454.9	1077.2	347.5	481.4	445.6	602.2	458.4
	Q7TN79	Akap7	51.8	211.2	155.7	139.7	55.8	160.3	84.5	153.6
	Q9DBR0	Akap8	2842.5	4138.1	6004.3	3239.4	2399.6	3454.5	2816.6	1936.1
	Q9R0L7	Akap8l	297	1018.2	683.9	773.3	343	1088.1	397.1	771.9
	Q70FJ1	Akap9	11236.6	15069.2	23582.8	11153.6	7769.1	10865.2	11153.7	7345.4
	Q9JII6	Akr1a1	5819.5	7307.3	18280.4	5050.2	5318.9	4818.5	10446.7	5109.2
	P45376	Akr1b1	6061	7990.3	19284.6	5795.7	6218.7	5497.2	11324.8	6112.8
	G5E895	Akr1b10	570.3	3456.1	1445.6	2511.3	530.8	2158	752.8	2220.8
	P45377	Akr1b8	1939.1	937.7	5673.7	707.2	1632	614.6	2692.4	664.2
	Q9DCT1	Akr1e2	1333.3	1908	4294.8	1312.8	1263	1074.8	2202.4	1113.8
	Q8CG76	Akr7a2	1803.2	2867.4	4869.6	1762.6	1642.7	1335	2682.5	1575
	P31750	Akt1	3201.5	5147.8	9425.9	3549.3	2920.5	3138.2	5558.7	3647.1
	Q9D1F4	Akt1s1	223.9	189.9	522.1	143.4	191.5	158.8	306.4	123.2
	Q60823	Akt2	971	1257.9	2819.3	889.6	992.8	842.5	1640.8	845.3
	Q9WUA6	Akt3	1011.2	785.7	2841.6	528.6	856.3	460.9	1505.3	489.1
	Q64362	Aktip	153	490.4	404	270.2	141.8	293.7	193.5	268.5
	P10518	Alad	76.2	400	156	183.8	105.4	225.8	113.4	216
	Q61490	Alcam	9296.3	5821.6	21553.3	4131.7	20118.8	20230.1	33505	16551.1
	Q571I9	Aldh16a1	703.2	804.8	1743.7	440.3	682.4	509.2	948.6	584.9
	Q9Z110	Aldh18a1	6732.3	6114.6	17302.3	3906	9300.7	4503.4	12653.2	5629
	P24549	Aldh1a1	247.3	370.3	606.5	302	208.3	308.2	341.6	325.3
	Q9JHW9	Aldh1a3	209.1	380.4	688.6	347.5	207.9	222	334	192.3
	Q9CZS1	Aldh1b1	2305.7	5018.9	4743.2	3014.7	3025	3069.1	4040.5	3634.7
	Q8R0Y6	Aldh1l1	352.7	1153.6	915.1	744.6	304	856	561.5	1008
	Q8K009	Aldh1l2	2040.3	4789.6	4663.4	3100.5	2283.7	6519.5	3110.7	7172.2
	P47738	Aldh2	8778.7	9637.1	18799.2	5847.7	9112.5	4882.3	13381.2	6002.6
	P47740	Aldh3a2	2001.2	4098.8	5161.1	2699.9	2136.7	2690.7	3115.4	2850.3
	Q8CHT0	Aldh4a1	2603.8	5801.8	5804.5	3467.4	3599	4081.7	4971	5114.7
	Q8BWF0	Aldh5a1	2547.5	5566.1	5875.5	3268.2	2402.1	2772	3702.2	3743.5
	Q9EQ20	Aldh6a1	2728.5	4669	6374.9	3020.3	2647.8	2073.7	3543.1	2521.6
	Q9DBF1	Aldh7a1	3732.5	5948.1	8398.7	2862.6	3527.7	3694.1	4761	3824.9
	Q9JLJ2	Aldh9a1	6055.3	5311.2	16455	3255	5452.5	2792.8	8580	3237
	P05064	Aldoa	14069.8	22877.7	26889.1	11811.6	16996.2	17301.5	21687.2	19567.1
	P05063	Aldoc	74.5	209.4	163.1	139.9	75.9	209.6	92.8	219.5
	Q921Q3	Alg1	892.6	1412.4	2086.9	850.5	843.5	914	1049.7	951.3
	Q3UGP8	Alg10b	618	1013.2	1440.1	782.2	524.3	736.3	719	788
	Q3TZM9	Alg11	1122.3	2111.8	2892.7	1538.4	1140.3	1345.4	1688.6	1552.7
	Q9D8C3	Alg13	276.1	651.3	653.6	515.5	272.7	418	357.4	397.2
	Q9D081	Alg14	40.2	249.6	101.6	362	41.6	171	60.4	198.9
	Q9DBE8	Alg2	8370.2	7243.4	21724.2	4312	7623	3807	10483.5	4515.5
	Q8K2A8	Alg3	24.8	198	59.2	132.3	19.8	165.5	32.2	195.7
	Q9DB25	Alg5	897.8	2675.2	2198.2	1502.6	838.1	1538.1	1095.8	1620.4
	Q3TAE8	Alg6	640.1	395.4	1436	273.7	500.1	267.7	627.1	272.9
	Q6P8H8	Alg8	138.2	13.4	285.9	8.3	113.9	7.9	171.3	6.7
	Q8VDI9	Alg9	779.5	1565.7	1784.4	1192	853.2	1081.1	1124.1	1149.1
	P97793	Alk	1118	1145.9	2908.4	939.4	2736.1	3008.6	4237.8	3183.7
	P0CB42	Alkbh1	96.6	148.4	301.7	98.7	122.2	101.3	187.2	94.6
	Q8K1E6	Alkbh3	17.6	86.3	48.6	59.8	29.2	75	31.5	64.2
	Q9D8F1	Alkbh4	75.9	108.2	185.7	95.7	78.1	71.7	116	85.4
	Q3TSG4	Alkbh5	689.7	832.4	1732.6	540.5	619.6	435.5	843.5	389.7
	Q8K2U2	Alkbh6	223.3	29.7	651.8	28.6	224.7	22	442.8	23.1
	Q9D6Z0	Alkbh7	46.4	273.1	121.9	217.8	44.9	182.5	60.4	168.3
	Q80Y20	Alkbh8	881.7	1154.3	2369.9	855.3	816.9	737.6	1215.2	780.8
	Q8K4E0	Alms1	49.5	186.9	138.6	136.5	40.4	130.9	72.4	120.4
	P09242	Alpl	5007.7	2940.6	12223.1	2743.2	4025.9	2931.7	5362	2204.4
	Q920R0	Als2	1336.8	1875	3531.4	1187.6	1233	1221.3	1841.4	1269.8
	O08583	Alyref	2275.2	2884.5	3925	1614.6	1854.8	1978.8	1479.3	1319.7
	Q9JJW6	Alyref2	90.7	178.8	179.5	135.3	103.6	188	128.8	147.8
	O09174	Amacr	582.3	1190.7	1344.7	638.7	576.3	667.7	748.9	791.4
	Q07456	Ambp	204.5	91.1	354.1	64.7	138.2	74.2	186.1	61.2
	A2AH22	Ambra1	792.3	1043.7	1990.6	918.4	753.8	762.4	1145.1	721.7
	D3Z6H8	Amd2	19.2	110.4	33.4	71.5	11	86.3	14.7	59.3
	Q8JZV7	Amdhd2	647.3	904	1594.9	598.2	576.1	571.5	856.8	578.9
	Q7TS75	Amer1	26.3	106.1	40.6	100.7	11	80.3	27.5	74.5
	Q8CCJ4	Amer2	65.9	37.3	158.1	32.4	73.8	49.4	92	30.7
	Q6NS69	Amer3	69.4	28	118.3	17.6	54	25.3	64.9	23.5
	Q9R049	Amfr	1568	1706.1	3517.1	1152.2	1383.5	1378	1852.3	1160.6
	Q80ZD8	Amigo1	71.7	219.5	163.1	171.1	113.9	593.2	160.3	405.5
	Q8JZZ6	Ammecr1l	934	1332.7	2274.6	899.2	880.7	948.6	1309.6	924.4
	Q99JB7	Amn	203.1	574.4	414.6	569.4	154.6	284.6	219.2	209.1
	B8JKV0	Amn1	722.3	520.2	1859.4	370.4	719.2	392.5	1127.3	420.6
	Q8VHG2	Amot	179.2	576.3	404.3	411.5	155.2	528.8	239.2	405.6
	Q9D4H4	Amotl1	43.9	114.5	129.6	64.7	48.1	105.2	73.6	77.8
	Q8K371	Amotl2	579.4	1065.8	1427.5	885	596.3	1096.6	918.6	741.4
	Q9DBT5	Ampd2	1500.5	3482.9	3579.3	2022.3	1329.3	1848.9	1907.2	2018.9
	Q7TQF7	Amph	3962	5123.7	9646.3	3232	2765.2	2387.1	3858.3	2382.3
	Q8CFA2	Amt	1879.1	1472.5	5670.4	882.1	1908.5	688.1	2829.4	842.4
	Q400C8	Amz2	335	1065	864.7	582.8	310.1	609.9	483	649.7
	P53995	Anapc1	6438.8	8162.6	17228.5	6062.7	5613.9	4767.5	8835.9	4742.8
	Q8BZQ7	Anapc2	3386.6	3253.1	9259.5	2467.5	3050	1955.3	4592.6	2037.6
	Q91W96	Anapc4	1821.2	3909.3	5224.8	2499.8	1636.6	2120.6	2624.7	2297.2
	Q8BTZ4	Anapc5	3795.6	5383.2	10439.5	3760.7	3443.4	3292.4	5315.7	3280.6
	Q9WVM3	Anapc7	2096.9	1755.1	5308	1213.6	2045.3	1049.7	3065.4	1078.5
	Q8VCU0	Angel1	30.2	34.3	63.2	31.7	34.2	48.8	40.9	34.4
	Q8K1C0	Angel2	713.2	1257.8	1761.1	778.5	739.3	731.7	1031	751.6
	O35608	Angpt2	146.5	210.7	409.9	164.9	94.8	150.1	92.4	145.4
	Q9R045	Angptl2	18.1	50.1	48.3	39.7	16.3	42.4	19.9	35.7
	Q02357	Ank1	82.9	56.3	215.1	29.3	54.2	16.3	82.1	20.5
	Q8C8R3	Ank2	8613.9	10064.9	19799.5	6204.9	14185.5	17122.9	19333.4	20135.9
	G5E8K5	Ank3	7132.2	7368.2	16868.9	4310.8	7954	7397.8	11646.2	7204.1
	Q810B6	Ankfy1	3989.4	5987.2	11847	4480.1	3983.3	3930.7	6440.4	4234.5
	Q9JHZ2	Ankh	101.1	187.9	248.8	131.1	103.4	134.1	135.8	131.8
	E9PUR0	Ankhd1	493.4	1529.3	1207.5	1276.4	451.1	1279.8	739.6	1068.5
	Q6ZPS6	Ankib1	188.5	674.4	443.2	480.1	173.1	463	288.8	450.6
	Q6P1H6	Ankle2	1002.2	3052.8	2472.7	2033.8	945.1	2140.2	1415.3	1918.6
	Q3TPE9	Ankmy2	1235	2026.6	2965.4	1223.5	1034	1340.6	1585.8	1129.5
	Q99PE2	Ankra2	184.1	81.1	390.6	62.7	154.8	59.3	228.9	39.1
	Q99LW0	Ankrd10	581.8	138.6	1490.7	126.8	585.1	98.4	854.9	111.7
	E9Q4F7	Ankrd11	347.4	353.1	892.8	277.5	432.1	276.2	423.3	220.3
	G5E893	Ankrd12	60.7	84.6	163.3	76.8	37	58.9	60.5	63.7
	Q80UP5	Ankrd13a	1373.3	1521.3	2946.8	844.7	1369.1	889.4	1555.3	978
	Q6PD24	Ankrd13d	15.3	54.7	61.3	45.1	23.3	51.2	41.5	47.6
	A2AS55	Ankrd16	16.9	72.7	47.2	64.7	18.4	51.4	23.6	44.8
	Q99NH0	Ankrd17	4499.5	6658.5	11570.8	4707.9	4063.4	4709.7	6026	3932.2
	Q505D1	Ankrd28	1507.9	2261.5	4113.4	1499.4	1595.6	1379.6	2608.6	1441.3
	Q8R3P9	Ankrd32	18.4	13	40.6	13.4	18	11.2	26.5	10.4
	Q9D2X0	Ankrd39	202.5	100.4	391.2	77.8	148.2	81.2	211.1	61.2
	Q5SUE8	Ankrd40	189.3	374.4	508.4	311.2	247	359.7	382.5	309.6
	B2RXR6	Ankrd44	111.1	676.7	280.8	471.8	104.6	387.6	148.6	367.6
	Q8BTZ5	Ankrd46	1381.9	949.4	3002.9	664.4	1710.3	776.4	2039	824.4
	Q8VE42	Ankrd49	446.4	371.3	1088.3	256.7	391.2	280.4	508.4	219.3
	F7BE84	Ankrd50	3432.5	2597.2	9186.4	1681.3	3081.5	1798.4	4579.8	1910.8
	Q8BTI7	Ankrd52	340.3	559.9	891.6	399.6	378.1	401.9	572	389.2
	Q91WK7	Ankrd54	100.4	311.3	233	274.7	99.8	250.9	100.3	252.5
	P59672	Anks1a	1186.6	2275.2	2999.3	1607.8	1010	1726.8	1709.6	1580.2
	Q9CZK6	Anks3	25.5	27.4	70	21.7	22.8	19.9	37.2	20.7
	Q80UU1	Ankzf1	256.2	871.6	690.4	722.9	260.3	599	415.8	565
	Q8K298	Anln	988.5	3054.5	2387.8	2488	836.3	1509.2	1224.4	1346.2
	Q8BH79	Ano10	3107.6	3430.9	7597.7	2404.1	3360	2984.2	4696.2	3013.8
	Q6P9J9	Ano6	1233	2006.6	3011.3	1257.4	1182.9	1667.4	1686.2	1917.9
	Q6PB70	Ano8	1401.9	1205.5	3401.8	851.4	1390.7	974.6	1845.2	1019.4
	O35381	Anp32a	9269.5	11358.5	24016.3	7383.6	7047.8	5837.5	11803.4	5044.4
	Q9EST5	Anp32b	3384.9	3998.1	9362.2	2958.1	2895.8	2285.4	5122	2106.4
	P97822	Anp32e	1679.5	3164.9	5091.9	2321.4	1670.5	1722.9	3218.1	1787.6
	P97449	Anpep	826.2	1624	1707.9	1315	478.8	1029.7	729.8	853.9
	Q6DFX2	Antxr2	130.9	297.1	307.1	181	137.4	206.8	185.8	222.2
	P10107	Anxa1	163.3	2005.3	362.2	1347	224.4	818.9	337.4	779.8
	P97384	Anxa11	5516.3	4016	12649.2	2709.2	4380.9	2667.4	6325.2	2329.3
	P07356	Anxa2	25924.3	32286.4	71326.6	13636.8	25159.4	13379.2	37063.2	20070.9
	O35639	Anxa3	2307.7	4285.1	5333.3	3128.6	1722.3	2418.4	2407.2	1880.7
	P97429	Anxa4	6574.7	7483.1	13907.4	4785.9	5112.9	3604.5	7513.8	3223.1
	P48036	Anxa5	17169.6	17437	40955.3	13132.6	30269.2	34619.1	43760.9	29733.2
	P14824	Anxa6	12180.3	12649.4	28952.8	7318.6	20333.2	11341.9	30232.2	14261.5
	Q07076	Anxa7	9504.6	6312.6	23208.8	5290.9	8713.6	5570.6	11464.4	4205.7
	O70423	Aoc3	33.4	19.4	51.8	9.8	23	10.2	33.8	14
	O54754	Aox1	224.1	438.3	727.1	334.5	306.3	370.3	430.2	350.3
	O35643	Ap1b1	2837.4	13309.3	6503.2	7439.1	2808.2	9952.7	3711.8	11860.9
	P22892	Ap1g1	4140.7	7926.1	9285.2	3625.6	4107.2	5011.2	5010.4	5639.8
	P35585	Ap1m1	2310.6	5019	5500.3	2485.1	2581.6	3943.3	3145.5	4205.8
	P61967	Ap1s1	195.8	1288.5	413.1	607.3	230.6	837.3	308.7	1122.2
	Q9DB50	Ap1s2	321.5	593.7	761.8	283.9	292.3	344.5	361.1	460.7
	P17426	Ap2a1	11413.1	14311.5	30865	7627.5	11889.5	11128	18311.8	14436
	P17427	Ap2a2	7183.6	8590.1	19864.6	4393.3	7526.9	5948.7	11822.3	7796.9
	Q9DBG3	Ap2b1	12645.9	6663.3	30392.6	3658.6	13479.5	5459.6	19440.2	6688.3
	P84091	Ap2m1	6511.8	9959.6	17400.9	4598.2	6821.6	7128.6	10641.1	9631.9
	P62743	Ap2s1	1221.9	763.3	3759.3	380.9	1533.6	531.9	2075.6	722.5
	Q9Z1T1	Ap3b1	2653.8	4955.6	7188.2	3283.1	2672.5	2921.9	3881.4	2990.3
	Q9JME5	Ap3b2	7441	8554.9	21260.7	5533.5	6912.6	5535.4	11664	6763.1
	O54774	Ap3d1	6342.1	8861.8	18150.1	5239.1	6224.4	5593.7	9996.9	6268.4
	Q9JKC8	Ap3m1	3555.1	4304.7	9906.7	2463.4	3526.1	2626.5	5584.9	3248.1
	Q8R2R9	Ap3m2	500.6	516	1345.2	356	500.5	317.5	733.8	371.7
	Q9DCR2	Ap3s1	1616.4	2956.1	4333.8	1876.2	1748.6	1816.6	2473.5	1902
	Q8BSZ2	Ap3s2	417.5	941	1262.1	738.9	456.7	655.2	673.4	633.4
	Q9WV76	Ap4b1	242	937.1	632.1	664.7	253.1	644.3	376.3	717.4
	Q80V94	Ap4e1	564.5	606.3	1664.7	427.3	639	416	969	508.6
	Q9JKC7	Ap4m1	519.7	651.9	1505.1	494.6	655.5	500.4	816.8	480.8
	Q9WVL1	Ap4s1	124.7	40.3	387.9	25.6	124.8	22.3	280.7	25.3
	Q3TAP4	Ap5b1	154.8	252.3	383.2	189.2	134.2	204.7	209.5	168.6
	Q8BJ63	Ap5m1	182.6	350.4	504.4	211.4	176.8	226.6	276.5	267.3
	Q9D742	Ap5s1	80.4	128.2	212.6	92.5	78.9	84.2	120.6	75.9
	Q3U829	Ap5z1	458.1	703.3	1189.4	502.5	447.5	442.7	680.8	474.6
	O88879	Apaf1	1909.4	4359	5517.4	2570.1	1869.9	2482.4	2963.1	2437.4
	B2RUJ5	Apba1	933.3	1013.2	2473.6	676.1	897	809	1327.8	818
	P98084	Apba2	580.8	360.7	1339.4	205.5	547.1	234.9	696	250.2
	O88888	Apba3	81.2	242.8	241.4	196.9	95.8	176.7	143.9	202
	Q9QXJ1	Apbb1	677.5	585.7	1877.6	442.4	812	439.4	1187	444.5
	Q9DBR4	Apbb2	194.9	544.9	665.5	397.8	154.2	368.8	208.7	320.3
	Q61315	Apc	1290.7	1125.6	3090.1	756.3	1251.3	927	1728.2	806.5
	Q9Z1K7	Apc2	598	658.5	1335.3	560.3	552.7	590.2	801.4	504.7
	Q8R146	Apeh	2033.9	2542.4	4412.3	1214.1	1948.4	1722.5	2732	2065.4
	P28352	Apex1	2315	5065.9	6493.8	2739.3	2263.4	3613.5	3471.8	2721.9
	Q8BVF7	Aph1a	196.9	217.7	483.6	167.6	148.3	186.9	215.6	185.5
	O35841	Api5	3118.7	9428.6	6493.5	4318.4	2941.1	6279.9	2958.9	4436
	Q9WVQ5	Apip	439.5	1018.6	1252.9	613.4	422.9	622.7	640.5	577.8
	Q9D084	Apitd1	69.9	232.7	159	168.5	38.8	119.1	66.7	95.2
	Q9D842	Aplf	276.2	136	580.5	85	221.9	98.8	298.4	68.1
	Q03157	Aplp1	1467.3	938.9	3362.7	810.2	1174.9	901	1717.9	744.4
	Q06335	Aplp2	1997.6	953.7	4954.2	856	2078.8	1009.5	2638.8	825.8
	Q9D7N9	Apmap	4041.8	6039.5	10161.1	3219.8	3808.6	3396.1	5526.2	4339.4
	Q00623	Apoa1	2388.8	2360	4234.3	2577.8	1290.4	1709.5	1760.2	1590
	Q8K4Z3	Apoa1bp	1362.5	2171.8	3107.2	1492.7	1407.7	1200	1904.6	1379.6
	Q99J72	Apobec3	259.6	764.1	624.7	454.5	229.3	517.1	323.7	523.6
	P34928	Apoc1	51.8	178.7	165	215.7	71.2	102.5	97.2	82.7
	P08226	Apoe	4437.5	2088.5	11204.8	1892.3	3679.9	1112.7	5133.8	841.6
	Q01339	Apoh	826	726	2235.2	653.2	755.6	495.7	1020	541.9
	Q9Z1R3	Apom	751.6	463.2	1718.1	442.6	581.8	410.5	900.7	343.4
	Q9DCZ4	Apoo	1629.2	3348.2	3474.3	2432.3	1524.6	2072.8	2038.4	2218.5
	Q78IK4	Apool	5857	8321.8	13884.7	4323.1	5751.6	5341.4	7861.5	5632.1
	Q9CQW7	Apopt1	120.5	199.7	254.6	118.2	166	179.9	196.3	179.4
	P12023	App	7508.2	4304.2	17823.5	3789.3	6636.2	4515.4	7981.8	3547.8
	Q9DAX9	Appbp2	496.4	657.2	1335.3	438.4	580.8	440.5	889.7	455.1
	Q8K3H0	Appl1	2314.6	3189.7	6324.6	2221.8	2261.2	2123.5	3280.5	1909.8
	Q8K3G9	Appl2	448.5	524.9	1209.8	398.8	454.7	354.3	639.4	332.3
	P08030	Aprt	2087.6	3658.5	6157.5	2506.3	2042.8	2174.9	3626.7	2524.8
	Q7TQC5	Aptx	588	303.5	1470.9	202.1	531.7	197.9	765.9	187.9
	P56404	Aqp8	154.7	457.8	344.9	464.8	143	205.3	200.6	231.1
	Q8CFQ3	Aqr	3625.2	6636.3	9462.8	3998.2	3393.5	3781.8	4822.3	3231.6
	P04627	Araf	692.6	3187.3	1817.3	1902.5	741.1	1968.7	1053	2314.7
	Q4LDD4	Arap1	16.8	300.5	36.2	186.9	22.2	198.8	40.8	213
	Q5XJY5	Arcn1	3628.3	7652.8	9945.2	4047.6	3383	4544.5	5419.4	4449.1
	Q8BSL7	Arf2	78.1	3764.6	182.3	1836.2	48.3	2068.9	93.9	2307.8
	P61750	Arf4	1798.3	2188.4	5477.6	1322.5	1785.8	1235	2891.8	1317.7
	P84084	Arf5	1567.3	6974.8	5580	3612	1755.3	4013.2	2844.6	4184.6
	P62331	Arf6	1139.4	1331.5	3125.3	663.4	1031.7	732.8	1500.2	881.5
	Q9EPJ9	Arfgap1	839.7	4992.9	1932.4	4400.3	896.3	4320.7	993.3	3052.5
	Q99K28	Arfgap2	1493.6	3424.8	3112.4	2310.3	1175	2675.3	1607.5	2030
	Q9D8S3	Arfgap3	749.4	2317.7	1660.7	1814.6	676.6	2157.5	891.3	1698.9
	G3X9K3	Arfgef1	6163.6	3936.5	18030.2	2810	5897.7	2436	9781.6	2675.8
	A2A5R2	Arfgef2	2937.3	7402	8068	5634.3	3019.2	5433.8	4839.2	5882.7
	Q3UGY8	Arfgef3	2531.7	2902.8	6987	2027.7	2306.1	2218.6	4045.7	2191.9
	G5E8V9	Arfip1	1432.6	2416	3542.6	2018	1292.9	1839.6	1859.1	1524.8
	Q8K221	Arfip2	1073.4	1662.3	2613.8	1406	906.3	1539.6	1367.7	1159.8
	Q8BXL7	Arfrp1	511.3	714.4	1367.2	477.7	592.8	499.1	734.6	493.2
	Q3UL36	Arglu1	6491.1	9499.4	9750.3	5927	4227.6	7367.9	3742.8	3365.9
	Q5FWK3	Arhgap1	4041.4	5685.3	11446.2	3615	3844.8	3301.9	6622.5	3633.8
	Q6Y5D8	Arhgap10	578.1	1052.5	1671.3	758	561.8	721.1	910.4	715.4
	Q80Y19	Arhgap11a	46.8	162.4	127.5	126.9	40.5	98.5	65.6	75.3
	Q8C0D4	Arhgap12	716.1	1358	1763.1	896.4	643.1	883	913.5	797.3
	Q3UIA2	Arhgap17	2391.6	2457.2	6132	1701.4	2134.8	1598.2	3441.1	1689.9
	Q6DFV3	Arhgap21	1552.2	1877	3644.2	1343.5	1387.9	1535.7	2098.8	1519.7
	Q8BL80	Arhgap22	299.5	166.2	792.4	120.6	691.3	353.3	1088.2	524.5
	Q69ZH9	Arhgap23	154.1	310.5	390.9	241.4	196.5	339.2	328.5	332.6
	Q6ZQ82	Arhgap26	831.3	1087	2140.2	716.8	541.9	521.1	797.6	557.8
	Q8BN58	Arhgap28	1991.5	1851.4	4750.6	1254.6	1908.5	1529.1	2915.5	1577.7
	A6X8Z5	Arhgap31	41.8	157.1	52.6	111.1	11.3	53.4	21.1	47.9
	Q811P8	Arhgap32	390.7	677.9	1012.7	471.1	347.2	488.5	534.1	502
	Q80YF9	Arhgap33	284.7	178.8	771	107.9	274.2	130.5	349.6	126.2
	Q91YM2	Arhgap35	6195.9	6126.2	18350.6	3759.6	5906.8	3449.8	10139.1	4082.5
	B1AUC7	Arhgap36	611.4	472.5	1384.8	300.8	602	354	884.1	402.6
	P59281	Arhgap39	290.6	642.7	621.8	497.4	283	544.1	394.8	511
	B2RQE8	Arhgap42	38.4	35.5	76.2	20	33.4	14.7	58.3	16.6
	Q5SSM3	Arhgap44	72.7	64.9	191.1	48.3	52.1	24	89.9	37.3
	P97393	Arhgap5	2358.4	3205	5809.1	2162.3	1878.7	1984	2910.2	1924.9
	Q99PT1	Arhgdia	6683.4	3821.4	11281.9	1972.2	6430.7	2743.3	6886.6	2795.7
	Q61210	Arhgef1	1361.7	1571.9	3274	1122.2	1288.2	1069.1	1925.2	1134.7
	Q8C033	Arhgef10	129.4	101.1	319	65	118.3	68.7	172.5	64.5
	A2AWP8	Arhgef10l	1348.9	1001.7	3553.8	640	1296.3	599	1868.3	626.2
	Q68FM7	Arhgef11	989.3	1115.1	2587.1	717.8	914.5	727	1371.7	757.9
	Q8R4H2	Arhgef12	711.7	1433.2	1814.3	1082.6	736.7	1152.6	1108.4	1232.9
	Q80U35	Arhgef17	50.9	112.3	150	92.3	63.6	92.8	103.5	83.9
	Q6P9R4	Arhgef18	505.5	596.4	1063.3	487	500.6	502.3	674.4	473.3
	Q60875	Arhgef2	6513.4	8004.5	17206.3	5284.9	6716.7	6164.9	10066	5728
	Q9CWR0	Arhgef25	41.9	14.6	120.6	13.2	40.9	11.6	76.9	15.7
	P97433	Arhgef28	244.8	929.1	599.6	713.2	306.9	792.9	482.7	864.8
	Q3UPH7	Arhgef40	863.9	1928.8	2249.6	1488.6	878.7	1459.2	1281.6	1358.5
	Q9ES28	Arhgef7	5405.1	7031.5	14145.7	4295.3	4276.7	4125.4	6780.6	4279.5
	A2BH40	Arid1a	4693.6	7062	10686.8	5156.6	3712.7	4678.6	5068.4	3544.8
	E9Q4N7	Arid1b	1939.7	3452.4	4945.6	2553.9	1543.5	2339.7	2268.3	1950.5
	E9Q7E2	Arid2	1312.9	3388.9	3097.8	2068	1134	1841.7	1454.8	1575.5
	Q62431	Arid3a	1401.5	1038	3088.5	822.1	1199.1	866	1793.8	712.4
	Q9Z1N7	Arid3b	1343.1	2103.9	3390	1643.1	1452.1	2145.7	1960.1	1622
	F8VPQ2	Arid4a	344.1	1299.9	852.1	1017.3	304	873.5	441.9	706
	A2CG63	Arid4b	319.1	1095.6	689.5	753.2	247.9	741.3	360.8	568.8
	Q9Z1K5	Arih1	2423.8	2347.2	6496.9	1588.4	1982.7	1599.9	3263.6	1489.4
	Q9Z1K6	Arih2	520	596.5	1471	418.8	519.3	396	872.5	400
	P61211	Arl1	1475.5	2690.9	4253.2	1323.6	1438.7	1601.2	2076.9	1517.2
	Q9QXJ4	Arl10	809.3	1106.2	2025.6	850.3	1046.9	770.5	1313.1	897.3
	Q640N2	Arl13b	56.9	52.1	117.8	34.9	49.3	46	78.6	47
	Q8BIX3	Arl14ep	150.1	260.8	293.5	175.3	105.9	159.3	140.2	143.6
	Q9D0J4	Arl2	1108.1	2000.1	3275.8	1189.9	997.4	1109.1	1762.3	1399.7
	Q9D385	Arl2bp	98.2	286.3	264.4	237.3	113	199	120.3	243.8
	Q9WUL7	Arl3	1529.6	2584.2	4514.1	1786.5	1554.9	1537	2748.5	1813.2
	Q9D4P0	Arl5b	209.9	247.7	513.9	169.3	202.2	181.5	251.8	176
	O88848	Arl6	1224.1	1591.5	3786	1098.9	1253.7	881.5	2199.5	1016.2
	Q9JKW0	Arl6ip1	725.1	1227.4	2911.8	794.7	748.8	789.5	1570	936.1
	Q9JM93	Arl6ip4	132.4	313.2	263.2	191.2	156.1	349	162.7	241.9
	Q8R5J9	Arl6ip5	1444.9	1812.2	3967.4	967.8	1644.5	1309.8	2129.9	1483.1
	Q8BH07	Arl6ip6	102.3	286.7	290.7	183.4	132.5	168.1	177.7	135.3
	Q8VEH3	Arl8a	1415.4	5833.5	3615.9	3275.3	1523	4075.3	2575.7	4763.6
	Q9CQW2	Arl8b	3979.2	1025	9577.8	533.4	3773.7	594.8	5544.4	657.8
	Q9D7A8	Armc1	1816	2943.4	4277.5	1835.4	1870.6	2029.9	2444.5	2003.5
	Q9D0L7	Armc10	4364.8	5762.7	9578.3	3814.4	3888.8	3141	4996	3168
	Q5EBP3	Armc5	130.4	170.6	350.6	130	124.4	118.6	190.7	103.9
	Q8BNU0	Armc6	3570.9	3109.1	9500.4	2381.6	3444.9	2300.8	5940.6	2608.1
	Q9DBR3	Armc8	1347.7	2622.5	3965.6	1749.2	1355	1518.1	2145.8	1619.2
	Q9D2I5	Armc9	125	38.7	306.5	26.6	124.6	25.5	185.7	21.8
	Q9CX83	Armcx1	741.4	1888.1	1745.8	1349.1	736.5	1210	906.4	1170.7
	Q6A058	Armcx2	1624.2	2384.1	3954.3	1526.1	1357.7	1806.3	1824.5	1410.9
	Q8BHS6	Armcx3	1676	1876.6	4759.4	1311.4	1603.3	1184.2	2340.5	1173.8
	E9PWM3	Armcx4	904.5	1925.4	2035.1	1305.8	740.7	1446.2	1107.4	1214
	P53762	Arnt	19.6	113.4	57.5	73.1	18.6	66.6	30.5	56.7
	Q61324	Arnt2	315.5	212.4	775.7	150.1	275.1	126.2	390.3	138.7
	Q9R0Q6	Arpc1a	4827.5	10045.1	14486.1	4778.5	4901.8	6219.2	8115.6	7584.8
	Q9WV32	Arpc1b	1674.1	2955.6	4720.2	1658.1	2279	2269.1	3685.3	2861.1
	Q9CVB6	Arpc2	5941.5	5431.5	16362.6	3055.4	6554.2	3492	9354.2	4447.5
	Q9JM76	Arpc3	2112.1	2300.4	5359.2	1685.8	2032.4	1910.2	2827.6	1848.1
	P59999	Arpc4	1876.7	3574.4	5297.4	1714.9	1784.7	2195.7	2981.4	2819.5
	Q9CPW4	Arpc5	3071.4	3797.8	7642.7	2933.9	2840.9	3397.6	4253.1	3100.4
	Q9D898	Arpc5l	1517.2	1970	4233.1	1516	1529.1	1624.9	2572	1708.7
	Q8BWG8	Arrb1	1407.5	1980.6	4062.5	1405.7	1541.2	1610.6	2952.4	1847.4
	Q91YI4	Arrb2	2053.1	1690.2	5861.1	1118.8	2156.5	1292.6	3613.5	1359.8
	Q99KN1	Arrdc1	233.5	134.2	576.4	96.2	239.5	102.2	384.5	118
	P50428	Arsa	1167.7	510.3	2343.8	497.3	854.6	530.2	1163.6	405.9
	Q3TYD4	Arsg	109.9	142.9	247.1	119.4	89.6	116.1	120.8	97.6
	Q9D2L1	Arsk	175.8	111.2	447.4	148.5	159.7	86.8	212.5	80.9
	Q9D0U9	Arv1	61.9	344.8	149.3	187.6	59.8	249.6	89.9	274.4
	P98203	Arvcf	6133.3	6537	14182.7	3790.1	7430.8	6472.1	11449.4	7487.1
	Q91WU5	As3mt	522.8	1240.1	1218.2	834.6	458.5	808.3	638.2	726.6
	Q9WV54	Asah1	3522.6	7948.8	8306.4	5159.6	3350.9	5027.1	4419.7	4593.9
	Q9QWY8	Asap1	4549.7	5348.1	11361.1	2995.8	3624.9	2895.1	5083.8	3234.5
	Q7SIG6	Asap2	1161.7	1278.2	2948.5	951.7	933.1	781.1	1478.3	847.9
	Q9WV74	Asb1	221.9	87.5	626.6	68.4	299.8	82.9	406.6	73
	Q9WV72	Asb3	150.5	458.9	349.1	370.7	130.2	324.1	208	328.3
	Q91ZU1	Asb6	203.7	92.6	519.7	60.5	203	70.9	311.1	65.2
	Q91ZU0	Asb7	35.6	30.3	95.3	23.7	51.7	26.9	71.1	25.2
	Q9D8Z1	Ascc1	522.9	934.2	1512.3	579.3	498.5	548.1	751.7	559.1
	Q91WR3	Ascc2	726.6	700.4	1713.2	470	665	487.4	928.3	475.1
	E9PZJ8	Ascc3	3453.3	6079.3	9065.9	3849.2	3148.9	3835.8	4808.4	3807.8
	Q9CQE6	Asf1a	386.3	477.2	1130.6	354.5	386.1	307.3	581.8	241.5
	Q9DAP7	Asf1b	26.2	189.3	83.3	136.1	32.4	98.2	39.4	110.1
	Q91X20	Ash2l	1401.5	2360.2	3645.9	1279.7	1117.8	1102.3	1729.9	957.9
	Q6NXK8	Asic1	1334.7	926.9	3194.7	597.3	1037	479.2	1339.6	484.2
	Q91YI0	Asl	940.8	2167.1	2111.5	1103.7	913.4	1584.8	1327.3	1905.6
	O54984	Asna1	3763	4032	9915.8	2975.7	3403.3	2829.6	5109.3	2923.1
	Q61024	Asns	6904.8	6410.5	19116.7	3855.1	7780.3	5458.1	13621.3	5839.7
	Q8BFS9	Asnsd1	180.5	234.2	547.4	178	177.4	158.7	288.9	156.9
	Q8BSY0	Asph	6509.6	11334.4	15816.9	7720.2	5836.8	5692.4	8219.1	5431.8
	Q2TA57	Asphd1	479.6	135.2	1022.4	97.6	489.9	123.6	617.4	131.5
	Q80VP9	Asphd2	19.9	206.6	30.2	146.4	16.4	166.6	22.6	155.9
	Q8CJ27	Aspm	148.5	1142.1	375.1	785.6	149	737.3	211.1	734.4
	Q8VBT9	Aspscr1	2564.5	1777.7	7395.5	1285.8	2262.8	1180.7	3860.4	1258.1
	Q8C0M9	Asrgl1	870.5	989.9	1860.9	775	578	737.8	921.2	677.9
	P16460	Ass1	1951.3	3451.6	4434.8	2575.1	1593	1656.1	2214.7	1590.6
	Q61137	Astn1	1964.5	2110.9	4237.6	1621.7	2738.4	3909.5	3131.4	2803.2
	Q80Z10	Astn2	778.6	1156.3	1626.7	882.1	743.7	900.7	718.7	834
	Q8QZV7	Asun	1516.2	1544.3	3942.8	1107.4	1381.2	1041.3	2065.2	845
	Q9D5T0	Atad1	2834.3	4622.4	6351.3	3151	3464	3279.2	4393.7	3591.6
	Q8CDM1	Atad2	937.1	1594.7	2548.7	1308.2	914.3	839.5	1334.6	810.7
	E9Q166	Atad2b	5347.3	8530.7	12922.6	6481.8	5434.9	6591.7	7076.6	5967.2
	Q925I1	Atad3	7198.5	10828.2	15861.1	5784.6	9093.9	6830.5	11499	7435.5
	Q4QY64	Atad5	442.2	720	1000.9	603.7	396.3	442.3	496.7	390.5
	Q8K341	Atat1	1045.9	1447.7	2820.9	922	904.4	940.1	1502.1	962.1
	Q8BHE3	Atcay	76.8	325.9	159.8	188.5	65.5	350.5	113.9	403.3
	Q9Z2A5	Ate1	871.6	915.8	2676.2	546.5	1047.2	586.1	1591.3	639.4
	P16951	Atf2	678.3	545.5	1320.6	454.5	793.4	640.1	846	398.7
	Q60765	Atf3	6.3	109.2	12.2	91.8	7.2	112.4	10.2	83
	F6VAN0	Atf6	55.1	103.5	181.4	87.6	101	92.6	108.5	87.1
	O35451	Atf6b	85.4	204.1	208.3	173.8	99.1	169.8	127.3	154.6
	Q7TT18	Atf7ip	52.9	103.6	135.6	66.6	50.7	83	74.8	56
	Q8R1P4	Atg10	99.9	47	220	38.5	80.3	39.2	116.8	43
	Q9D8Z6	Atg101	116.8	67.4	296.9	53.9	122.4	38.4	163.9	43.9
	Q9CQY1	Atg12	293.8	115.8	648.7	86.7	227.9	72.2	350	77.9
	Q91YI1	Atg13	270.3	835.7	721	512.3	281.3	544.3	420.4	551.2
	Q8CDJ3	Atg14	240.5	221.5	639.9	141.6	207	147.5	364.7	153.6
	Q8C0J2	Atg16l1	862	1553.8	1825.5	941.9	694.8	1175.1	1004.8	1088.8
	Q6P4T0	Atg2a	576.3	512.5	1478.1	412.8	533.3	368.6	820.7	390.1
	Q80XK6	Atg2b	2520.4	2667.7	6688.3	2450.5	2202.1	1878.2	3412.4	1935.4
	Q9CPX6	Atg3	988.3	1107.9	3176.4	933.5	1187.7	902.7	1672.8	952.7
	Q8BGE6	Atg4b	590.1	452.8	2170.9	427.7	603.5	299.5	1072.6	314
	Q811C2	Atg4c	111.8	45.8	269.3	32	73.8	21.2	119.1	16.3
	Q8BGV9	Atg4d	65.6	81.5	173.5	62.7	78.1	57	109.9	55.8
	Q99J83	Atg5	1489.1	1859.3	4180.8	1189.1	1529.2	1145.8	2278.6	1264.3
	Q9D906	Atg7	1594	2088.1	4222.7	1538.1	1376.5	1334.1	2362.4	1564.4
	Q68FE2	Atg9a	137.1	132.6	339.3	96	155	107.7	224.8	119.6
	Q9CWJ9	Atic	9862	12906.6	29200.4	8293.1	9920.6	8091.5	16012.9	8513.7
	Q8BH66	Atl1	4580.4	4696.3	12426.8	2876.2	4897.8	4265.9	7765.5	5106.2
	Q6PA06	Atl2	1630.4	2011.1	4215.7	1244.5	1484.7	1384.5	2279.7	1358
	Q91YH5	Atl3	1195.4	1509.4	2773.8	960.3	1197.1	897.9	1665.5	993.5
	Q62388	Atm	1789.5	2734.6	4558	1998.2	1631.8	1548.1	2524.7	1526.3
	O08997	Atox1	1292.9	2057.8	2122.5	1426	938	1607.8	1023.1	1122.9
	Q8K2X1	Atp10d	46.7	46	111.1	24.5	41	33.2	57.3	30
	P98197	Atp11a	336.5	970.5	1147.4	651.3	654.8	1113.8	701.5	1073.6
	Q6DFW5	Atp11b	570.1	771.1	1306.6	497.1	590.1	598.8	861.9	612.7
	Q9QZW0	Atp11c	3811.3	5000.8	9618.9	3210.6	3858.3	4522.4	5083.8	4678.6
	Q9EPE9	Atp13a1	6318.7	7979.6	15605.3	4922.5	6275.5	5153.4	8192	5758.3
	Q9CTG6	Atp13a2	198.1	779.8	482.6	610.1	212.8	722.4	248.3	777.5
	Q5XF89	Atp13a3	412	1066	1102.5	705.7	393	608.8	486.7	584.7
	Q8VDN2	Atp1a1	26027	20155.5	63645.3	10941.6	31151.5	20621.8	48735.1	25244.7
	Q6PIC6	Atp1a3	13752.1	11492.2	35532.7	5825.1	9506.2	4966.1	13892.7	5235.1
	P14094	Atp1b1	4408.7	5352.6	10890.5	3347.3	6264	6673.9	9576	7301.3
	P14231	Atp1b2	1026.4	1363.3	2586.9	843.1	648.4	517	880.6	457.8
	P97370	Atp1b3	4114.9	4989.1	9741.6	2880.2	3462.9	3660.8	5012	3998.7
	O55143	Atp2a2	21006.9	19924.5	51711.6	12665.9	19446.2	12480	24918	12567.1
	Q64518	Atp2a3	37.2	28.9	85.8	15	43.8	16.3	34.9	13
	G5E829	Atp2b1	23286.9	25471.7	58544.3	12350.4	12835.1	9396.4	18893.3	11036.8
	Q9R0K7	Atp2b2	1829.2	954.6	4958.3	543	1924	746.1	3355.4	1018.4
	Q6Q477	Atp2b4	64.8	170	196.4	135.2	118.2	189.9	195.9	229.3
	Q80XR2	Atp2c1	4552.5	3981.6	10300.8	2361.6	3485	2651.2	4645.4	2727.8
	Q03265	Atp5a1	58927.7	50685.9	135256	28886.4	58814.9	26931.8	84260.9	30869.4
	P56480	Atp5b	66054.7	45132.9	148536	41414.3	60187.8	26896.9	79205.4	26752.9
	Q91VR2	Atp5c1	13542.7	11797	31710	6531.8	13545.8	6565.4	18464.8	7496.7
	Q9D3D9	Atp5d	4636.8	4660.3	12641.5	5945.2	3454.4	4122.9	4526.7	3235.5
	P56382	Atp5e	2482.9	3213.8	5411.7	1673.9	2445	1884.5	3037	2197.8
	Q9CQQ7	Atp5f1	13292.6	14815.6	32413	10120	12947.6	7904.4	18117.2	9107.7
	P56383	Atp5g2	5466.6	5708.1	14076.2	3685.6	4138.9	2847.1	6270.9	3109
	Q9DCX2	Atp5h	10537.4	13523.4	25334.2	14024.9	9412.6	11485.9	12848	10108.5
	Q06185	Atp5i	5967.3	4947.6	11352.9	3764.5	4327.6	3533.2	5786.5	3099
	P97450	Atp5j	17167.1	7366.7	32793.3	8169.7	10763.4	6830	14652.1	5051.9
	P56135	Atp5j2	2056.2	1167.8	4632.9	707.5	1858.1	719.8	2712.6	860.7
	Q9CPQ8	Atp5l	2642.7	2738.2	6353.3	1524.6	2476.6	1589.9	3445.2	1840.2
	Q9DB20	Atp5o	12716.5	12526.2	28878.9	7096.9	11854.4	7046.8	18084.2	8732.9
	Q9CRA7	Atp5s	395.1	1042.9	961.1	739.3	451.5	688.1	590.4	775.2
	Q9D7K5	Atp5sl	492.9	542.9	1041.5	454.6	533	490.6	676.1	450
	Q9R1Q9	Atp6ap1	1963.2	2278.5	5045.6	1842.1	2144.6	2167.1	2572.4	1815
	Q9CYN9	Atp6ap2	2977.6	2499.8	7361.4	2192.2	2990.1	1961.5	4268.6	1756.3
	Q9Z1G4	Atp6v0a1	9959.5	9299.9	27110.4	6925	10548.7	7335.3	15833.7	8924.9
	P15920	Atp6v0a2	1072.6	1472	2463.9	1096.3	956.5	951	1238.3	908
	P63082	Atp6v0c	191.5	50.3	245.2	26.8	131.8	28.6	194.5	52.2
	P51863	Atp6v0d1	5945.3	8540.2	13921.4	6405.9	6178.1	5531.3	9727.3	7279.8
	P50516	Atp6v1a	7798	10920.9	19592	5541.1	8245.3	7590.3	12574.5	9337.9
	P62814	Atp6v1b2	8709.5	9694.3	21043.9	5686.9	8758.1	6086	13521.1	6881.4
	Q9Z1G3	Atp6v1c1	4361.6	6868	11956.6	3929.4	4215.2	4277.6	7074.2	5121.6
	P57746	Atp6v1d	1356.4	3519.5	3223.7	2000.8	1426.5	2412.5	2022.5	3390
	P50518	Atp6v1e1	5036.1	4875.9	12675.9	2604.8	5711.2	3225	8821.5	4244.3
	Q9D1K2	Atp6v1f	2896.2	2044.3	6949.1	1902.3	2825.8	1919.8	3326.6	1675.7
	Q9CR51	Atp6v1g1	1703.9	750.6	3500.2	607.4	1527.1	755.6	2187	685
	Q9WTT4	Atp6v1g2	185	14	438.5	13.4	189.3	13.8	324.5	15.8
	Q8BVE3	Atp6v1h	3097.5	4966.5	8072.5	2822.7	3254.4	3361.8	4922.1	4312.5
	Q64430	Atp7a	3516.1	5074.2	7859.5	3022.2	3121.8	3912.9	3916	3629.3
	P70704	Atp8a1	6374	9047	17204.1	5608	5440.3	4887.6	8064.7	6131
	P98200	Atp8a2	151.6	187.3	338.4	127.4	246.8	209.8	353.1	271.6
	O70228	Atp9a	4358.6	4197.1	11335.9	2605.2	4399	3112.2	5897.5	3832.7
	P98195	Atp9b	701.3	1071.5	1832.5	691.4	746.6	800.4	1031.8	878
	Q811I0	Atpaf1	1176	3157.1	2489.4	2643.3	1149.4	2467.8	1493.1	2349.4
	Q91YY4	Atpaf2	464.5	1641	1001.2	1071.3	566.3	881.5	610.1	1181
	O35143	Atpif1	14241.4	8156.4	22328	8799.6	7556.9	7205	9829.5	4398.8
	Q9JKK8	Atr	639.1	2286	1600.8	1736.1	561.3	1439.2	837.5	1363.3
	Q6PGD0	Atraid	1141.9	661.9	2538.9	701	870.7	624.9	1270.4	488.9
	Q8BMG1	Atrip	105	188.1	281.7	131.5	125.9	111.9	181.6	112
	Q9WU60	Atrn	2189.1	1874.9	5304	1536.7	2178.5	1584.7	2819.9	1519.9
	Q6A051	Atrnl1	1862.4	1010	4358.8	779.2	3006.8	2245	4105	2201
	Q61687	Atrx	7296	8744.3	15583	6476	5557.6	5255.2	6960	4177.9
	P28658	Atxn10	11346.4	10774.5	32906.4	8067.2	9446.3	5747.4	16276	5846.7
	P0C7T6	Atxn1l	64.9	150.5	144	140.2	58.6	124.2	81.2	101.9
	O70305	Atxn2	2158.8	3598.1	4724.4	3136	1890.9	3207.3	2602.9	2399
	Q7TQH0	Atxn2l	4195.9	6973.1	8872.9	5082	3652.8	7652.6	4669.3	4388.4
	Q9CVD2	Atxn3	185.9	231.7	444.7	190.6	202.1	129.1	246.5	156.1
	A2AWT3	Atxn7l3	39.9	94.8	89.4	86.2	37.9	82.3	52.9	60.5
	Q3UD01	Atxn7l3b	189.9	281.3	409.3	194	173.2	220	222	190.7
	E9PUQ3	AU019823	68.1	275.2	153	154.6	64.6	184.8	68.2	128.3
	Q9JLZ3	Auh	1602.2	2747.4	4060.5	1605.1	1634.2	1544.3	2559.6	1814.1
	P70295	Aup1	739.9	1673.3	1688	953.1	735.4	1077.9	1040.4	1084.9
	P97477	Aurka	157.1	984.9	400	687.6	162.8	457.8	249.1	460
	Q9DCJ7	Aurkaip1	48.5	181.1	119.6	180.8	49	219.2	84.3	220.9
	O70126	Aurkb	400.6	534.4	1021.4	352.7	377.2	258.2	569.1	272.3
	Q9D9K3	Aven	386.1	567.8	831.3	393.2	270.6	462.5	393.6	324
	Q80U56	Avl9	829.1	1861.7	2210.6	1333.1	749.2	1278.4	1193.3	1338.9
	Q9D7H4	Avpi1	31.9	133.1	69.8	90.9	26.8	105	42.2	87.7
	Q8BGF0	AW551984	70.1	472.3	223.6	361.9	96.2	580.6	190.5	769.6
	Q62036	Azi1	1336.9	2309.4	2750.6	1755.6	1216	1777.5	1570.8	1440.2
	Q9QYP6	Azi2	113.6	323.6	246.9	245.5	100.3	273.3	128.9	239.1
	P01887	B2m	119.2	57.3	273	30.5	104.3	47.2	159	44.8
	Q920V1	B3galnt1	418.3	1716.6	976.5	1334.9	464.6	1953.1	530.3	1553.6
	Q9Z0F0	B3galt4	189.5	237.9	471.9	175.3	158	169.5	191.2	154.6
	Q91Z92	B3galt6	1112.3	1697.3	2717.7	998.4	1064.5	1108.7	1268	1146.4
	Q8BHT6	B3galtl	1032.3	2343.6	2417.4	1666	1209.3	2005.7	1513.1	2310.8
	P59270	B3gat2	49.6	127.4	130.8	85.7	43.9	92.2	74.1	105.2
	P58158	B3gat3	2530.4	2550.4	6120.2	1561.2	2652.8	1731.9	3437.2	1861.2
	Q8BWP8	B3gnt1	713.6	1011.6	1643.4	797.4	664.7	831.1	878.2	807
	Q1RLK6	B3gnt4	34.9	27.7	53.5	18.4	41.3	22.1	41	31.8
	Q8BGY6	B3gnt5	75.5	553.7	204.2	410.8	73	439	121.4	383.5
	Q3U129	B3gntl1	13.3	13.4	38.2	18.5	24.8	19	34	14.8
	Q09200	B4galnt1	604.2	600.1	1410.2	377.9	726	486.8	890.7	506.6
	Q09199	B4galnt2	57.5	567.1	136.8	388.6	58.1	325.2	82.7	291
	Q766D5	B4galnt4	350.8	848	943.3	601.4	346	635.1	483.6	612.5
	P15535	B4galt1	230.4	1176.5	487.7	749.6	224.8	627.3	312.7	621.6
	Q9Z2Y2	B4galt2	114.8	69	272.4	41.3	108.1	60.8	167.8	47.9
	Q91YY2	B4galt3	654.6	661.4	1579.2	501.6	676.6	603.7	856.4	457.3
	Q9JJ04	B4galt4	349.6	341.9	923.2	227.5	266.3	162.3	390.8	156
	Q9JMK0	B4galt5	281.8	73.3	533.5	63.1	210.8	80.8	220.2	62.6
	Q8R087	B4galt7	435	1203.2	955.8	716.5	427.9	904.7	479.6	901.7
	Q7TNS5	B630019K06Rik	206.2	181.8	632.1	154.1	126.5	113.8	212.9	131.9
	Q9R1S0	B9d1	128.8	125.1	258.4	104.6	95	80.5	147.4	84.1
	Q3UI43	Babam1	653.7	784.2	1643.6	588.6	616.6	631.3	927.7	617.1
	P56818	Bace1	788.3	1275.7	1966.2	832.7	667.8	1121.9	944.2	1066.5
	Q9JL18	Bace2	99.7	120.1	283.1	89.1	114.6	65.9	135.1	60.8
	P97302	Bach1	602.3	1650.9	1211.4	1104.8	539.6	1289	646.1	938.9
	P97303	Bach2	251.4	909.6	648	599.4	219.2	497.5	339	380.5
	Q61337	Bad	69.3	29	139.5	30.1	63.2	36.1	92.4	45.3
	Q60739	Bag1	407.1	1544	1127.6	1056.9	416	1099.8	594.1	934.4
	Q91YN9	Bag2	2791	2277.7	6137.5	2030.7	2983.2	1824.1	3558	1560.7
	Q9JLV1	Bag3	275.5	879.4	580.6	660.6	710.4	2226.2	842.3	2043.5
	Q8CI61	Bag4	312.2	391.9	546.1	270.7	257.9	465.1	290.8	264.1
	Q8CI32	Bag5	1531.6	1807	4259.4	1080.5	1421	947.2	2122.9	968
	Q9Z1R2	Bag6	8112.2	4852	19397.6	3916.8	6566.2	4099.8	9061.2	2976.3
	Q8CGM1	Bai2	22.4	11.8	52.3	12.7	21.5	24.1	28.5	9.5
	Q8BKX1	Baiap2	396.1	1305.9	915.3	885.7	552.4	1158	707.1	1138.5
	Q9DBJ3	Baiap2l1	106.3	556.2	310.7	440.6	84.2	280.1	125.7	247.4
	O08734	Bak1	1371.4	1870	3209.8	1316.4	1156.7	985.4	1617.9	1048.4
	O54962	Banf1	3938.1	1546.5	6674.3	1129.6	1816.6	1161.3	2358.2	749.7
	Q8VBU8	Banp	408.3	647	868.6	545.6	289.3	450.7	414.7	332.4
	Q99PU7	Bap1	333.7	416.9	810.5	362.5	315.2	314	442.4	247.7
	Q9DCT6	Bap18	720.7	1029.6	1578.7	946.5	454.8	825	559.8	471.2
	O70445	Bard1	148.9	210.2	362.7	174.5	127.8	133.5	214.4	129.2
	Q91XV3	Basp1	54511.5	28878.4	110742	18501.1	37658.6	25177.8	48302	19912
	Q07813	Bax	6166.6	2629.9	15067.6	2343.5	5704.2	2315.5	6770.4	1744.5
	O88379	Baz1a	959.9	1575.9	2516.6	1306.2	1073.3	1146	1487.3	1101.8
	Q9Z277	Baz1b	10067.3	14855.4	25125.6	12230.2	8864.1	7850	12040.6	7454.7
	Q91YE5	Baz2a	2244.1	4106.2	5360.7	3515.5	2157.4	2887.4	2997.1	2604.8
	A2AUY4	Baz2b	2387.3	3778	4674.7	2847.2	2117.8	2578.4	2565.2	2278.3
	Q99ML1	Bbc3	950.3	1108.8	2142.1	1010.6	709.4	769.1	878.6	574.3
	Q9CWF6	Bbs2	121.5	376.8	333.9	222	124.1	213.5	180	194.1
	Q8C1Z7	Bbs4	86.5	381.4	200.8	232.3	63.8	240.5	103.6	236.3
	Q9CZQ9	Bbs5	34.8	61.5	56.6	37.5	25.1	37.6	41.3	35.9
	Q8K2G4	Bbs7	54.3	410.4	210.9	257.7	118.8	256.7	94.9	280.6
	Q8VBW5	Bbx	39.6	301	71.6	250.4	27.6	233.2	35.9	163.2
	E9Q286	BC018507	649.3	1145.5	1597.5	963.1	650.8	826.8	903.3	737.1
	J3QPC3	BC024978	43.8	22.6	200.3	15	46.7	17.9	75.5	16.7
	Q8R2U2	BC027231	576.2	858.2	1599.1	559.2	553.1	559.8	844.2	487.5
	E9PV26	BC068157	242.8	825	456.4	500.9	180.3	691.6	264.7	598.4
	Q9R069	Bcam	2330.4	3037.4	5329.2	2440.3	2232.3	2427.4	3809.9	2731.6
	Q61334	Bcap29	947.3	1329.4	2363	635.1	982.2	971.8	1427	997.2
	Q61335	Bcap31	7345.8	5375.3	13931.3	2938.1	7681.9	3680.2	8185.4	3732.6
	Q61140	Bcar1	2449	2212.5	5531.3	1552.5	2108.5	1666.4	2750.4	1561.4
	Q9QZK2	Bcar3	156.7	222.8	382.2	164.3	151.5	138.1	241.6	130.2
	Q9D287	Bcas2	2438.8	3504.5	5387.4	2396.1	1953.2	2664.4	2383.7	1621.8
	Q8CCN5	Bcas3	907.5	1194.3	2628.4	772.8	887.6	784.2	1536.6	824.1
	P24288	Bcat1	1206.5	895	3026.1	534.6	1659.7	1352.7	2247.2	1415.3
	O35855	Bcat2	2769	3361.8	6322.8	2185.6	3000.5	2070.8	4229.5	2606.8
	Q9CWI3	Bccip	1522.7	1988.9	4680.7	1700.3	1316.2	1222.2	1949.7	1113.9
	Q03311	Bche	1035.6	1038.5	2535.7	789.6	2374.2	2672.2	3351.2	2902.2
	P50136	Bckdha	2783.5	3256.4	6133.9	2462.3	3542.7	2425.5	4314.1	2766.1
	Q6P3A8	Bckdhb	809.3	2147.3	1986.2	1301.9	1076.2	1461.1	1520	1791.8
	O55028	Bckdk	326.3	842.9	755.6	507.1	360.4	501.1	530.9	474.2
	Q9Z0H7	Bcl10	1193.3	621.2	3172.5	506.1	1042.3	418.2	1662.7	384.9
	P10417	Bcl2	85.7	33.8	223.4	18.2	122.8	25.1	178.1	24.4
	Q64373	Bcl2l1	1392.2	1489.5	3163.4	1248.2	1141.5	1260.8	1441.2	999
	O54918	Bcl2l11	320.2	257.4	716.9	225.2	286.8	197.6	406.6	167.8
	P59017	Bcl2l13	3682.2	4998.1	6132.8	4206.5	3462.3	5606.5	3312.3	4978.6
	Q9CXE2	Bcl7a	930.9	642.7	1875.9	552.1	564.6	513	670.7	337.3
	Q9D219	Bcl9	186.3	71.9	425.6	57.9	148.8	60.2	243.8	48.6
	Q8K019	Bclaf1	7590.8	12875.8	13377.3	8406.7	6084.6	10868.3	5112.8	5957
	Q8CGN4	Bcor	32.6	25.7	76.9	23.1	34	18.8	42.9	14.9
	A2AQH4	Bcorl1	24.7	61.3	43.9	57.8	21.8	65.2	24.9	48.4
	Q6PAJ1	Bcr	4122.5	4797.8	11493.8	3257.8	4067.1	2993.8	6677.9	3221.4
	Q9CZP5	Bcs1l	359.3	943.8	860.9	630.6	395.4	573.1	580.2	644.4
	Q80XN0	Bdh1	4875.2	3756	9556.4	1903.1	6201.4	2452	7315.5	3656.6
	P21237	Bdnf	676.2	1461.5	1527.4	1038.9	519.4	773.4	623.7	665.9
	O88597	Becn1	726	867	2154.3	570.1	746.4	507.7	1261.9	537.5
	Q6PAL0	Bend3	373.8	1087.6	952.2	808.1	297.8	644.6	438.3	557
	P86174	Bend4	66.8	58.9	155.7	49.3	59.1	30	86.5	28.6
	Q8C6D4	Bend5	68.2	370.8	164.6	292.3	66.5	207.6	79.8	152.7
	O35623	Bet1	157.2	403.5	353.8	306	149.6	314.2	167.9	233.5
	O35153	Bet1l	177.9	394.1	412.5	357.9	203.4	398.9	194.5	280.6
	Q9WTZ8	Bex2	61.6	133	84.1	85.2	76	220.7	58.3	91.7
	Q8R079	Bfar	371.9	283.7	907.2	180.6	349.2	187.2	544.8	213.6
	Q6PB60	Bhlhb9	666.8	562	1515	403.2	521.8	388.1	730.6	340.7
	O35490	Bhmt	100.1	155.3	252.6	141.9	91.6	131.8	150.3	124.3
	Q8BR07	Bicd1	980.3	964.1	2253.6	711.2	942.1	948.4	1278.7	863.1
	Q921C5	Bicd2	1811.7	2317.7	3949.6	1850.2	1958.7	2487.3	2694.9	1902
	P70444	Bid	257.1	136.1	626.9	136.4	235	174.7	335	129.3
	O08539	Bin1	3947.3	5371.6	9228.1	3685.2	3171.6	3526.5	3937.9	3172.2
	Q9JI08	Bin3	77.3	152.2	163.6	122.4	65.7	114	98.6	105.9
	Q62210	Birc2	416.7	365.1	962.8	264.7	341.4	260.9	523.3	241.6
	O70201	Birc5	19.4	469	65.6	360.2	27	179.6	28.1	145.5
	O88738	Birc6	9767.7	13969.3	24945.6	9516.5	8859.4	9307.6	14268	9664.1
	Q8CBX9	Bivm	28.9	28.9	73.9	26.2	24.3	20.8	45.8	21.9
	Q8VD62	Bles03	936	1305.6	2531	888.1	926.2	807.7	1294	814.7
	O88700	Blm	627.3	984.2	1548.5	721.2	617.2	555.6	933.8	553.1
	Q8R016	Blmh	2985.4	4700.8	7097.1	1815.8	3149	2620.9	4354.9	3500.5
	O55102	Bloc1s1	1107.2	1118.8	2701.9	919.2	1074.1	905.1	1422.6	744.1
	Q9CWG9	Bloc1s2	407.8	555.9	1081	490.6	367.1	523.6	485.6	343.4
	Q5U5M8	Bloc1s3	682.7	287.3	1721.5	236.5	619.5	229.1	831.9	199.8
	Q8VED2	Bloc1s4	416.9	553.8	1085.8	434.5	368.9	377.6	543.8	295.3
	Q8R015	Bloc1s5	109.4	514.7	328.8	359.2	112.2	374.5	177.9	302.6
	Q9R0C0	Bloc1s6	121.1	71.2	290.9	62.6	108	58.8	132.3	45.8
	Q9CY64	Blvra	477.4	1241.3	1475.7	886.1	521.6	795	922.4	884.1
	Q923D2	Blvrb	564.5	1081.1	1364.2	906.3	565	732.1	664.2	596.3
	Q8R2X8	Blzf1	348.3	376	677	313.5	357.6	296.9	455.6	285
	P25916	Bmi1	58.5	752.8	175	448.9	58.5	424.3	105.7	326.1
	P98063	Bmp1	6675.7	7333.7	19262.8	4082.2	7150.7	5009	11549.2	4801.1
	Q8CJ69	Bmper	356.8	710.1	854.2	656.4	335.3	497.1	492.2	420.2
	P36895	Bmpr1a	384.1	434.7	938.6	283.1	402.6	328	571.2	318.2
	O35607	Bmpr2	1728.4	1150.4	3821.4	814.9	2156.4	1500.6	2820.4	1435.8
	Q6PGF5	Bms1	1550.2	2733.3	3462.1	1920.4	1805.8	2263.1	2049	1943.2
	Q6QD59	Bnip1	1501.8	2409.9	3572.2	1593	1633.3	2159.1	1965.3	1767.5
	O55003	Bnip3	181.6	392	347.4	274.5	147.4	194.9	207.9	252
	Q9Z2F7	Bnip3l	76	1186.9	140.2	845	54.6	626	64.5	610.9
	Q5SQY2	Bod1	213.8	677.3	500.3	568.3	155.6	508.9	217.7	351.9
	E9Q6J5	Bod1l	919.7	1467.5	1697.9	1096.4	701.4	1150.6	780.6	708.5
	Q9D8S9	Bola1	757.1	1170.5	1554.2	980.3	736.6	1097.8	1013	909.2
	Q8BGS2	Bola2	1493.7	1713.9	4085.9	1258.5	1322.5	1164.3	2063.5	990.1
	Q8CEI1	Bola3	567.6	1045.1	1070.7	1036.5	580.2	833.8	641.7	730.1
	P97452	Bop1	1888	3120	4812.8	2152.3	2171.6	2278.5	2823.8	1886.4
	P15327	Bpgm	503.8	666.7	1519.9	492.2	495.2	429	816.7	464.3
	Q8R164	Bphl	506.6	767.8	1169.4	470.1	526.2	401.8	720.2	466.9
	Q9Z0S1	Bpnt1	402.3	1318.4	935.6	682	513	899.1	656.5	1003
	A2A654	Bptf	2016.8	3068.5	5107.3	2345.4	1953.3	2044.4	2569.7	1748.3
	P28028	Braf	1439.9	2171.4	4122.6	1591.2	1289.1	1353.1	2160.7	1411.2
	Q99MP8	Brap	889.5	944.1	2262.9	757.3	833	795.5	1249.6	761.1
	Q8C3R1	Brat1	1102	1206	2538.3	1018.8	894.3	801.5	1434.9	850.3
	P48754	Brca1	8.3	140.5	15.9	94.9	7.5	84.7	9.7	78.9
	P97929	Brca2	81.9	185.2	203.4	147.8	82.5	153	107.9	154
	P46737	Brcc3	1268.3	1192.3	3439.6	919.1	1195.9	691.5	1832.7	777.8
	E9PZ26	Brd1	1673	3347.8	3975.3	2791.8	1521.1	2110.9	1978.5	1929.8
	Q7JJ13	Brd2	903.8	1297	2301.5	1110.7	777.4	980.9	1175.1	743.3
	Q8K2F0	Brd3	1757.5	1106	3893.3	685	1386.3	677.3	1736.9	449.7
	Q9ESU6	Brd4	980.1	3802.2	2474	2656.7	880.1	2639.4	1113.5	1829.2
	O88665	Brd7	1175.5	1407.2	2421.7	1074.8	871.7	948.6	1084.4	630.1
	Q8R3B7	Brd8	94.8	442.4	215	327.8	70.2	333.1	98	225.3
	Q3UQU0	Brd9	595.8	532.7	1439.4	552	532.2	380.4	870.3	467.9
	Q8K3W0	Bre	888.4	1250.6	2418.2	903.5	866.2	830.6	1389.5	836.8
	Q8CFK2	Brf1	90.5	760.3	230.1	511.8	76.3	525.4	126.4	535.6
	P28662	Bri3	310.7	165.7	687.5	163.9	251	156.2	377.9	127.3
	Q8BXV2	Bri3bp	1442.7	1542.1	3475.3	1021.6	1351	1044.7	1858.8	1104.3
	Q9DCA5	Brix1	1765.2	2651.6	4110.4	2130.4	1710	2075.4	2198.9	1643.9
	Q91VR8	Brk1	2235.2	2882.5	5710.8	2158.8	1643.5	2552	2555.9	2065.9
	Q99N20	Brms1	83.9	172.8	219.4	122.3	76.3	108.9	122.8	71.3
	Q3U1T3	Brms1l	808	1169.8	1862.7	746.8	499.4	695	784	561.4
	Q8K2Q7	Brox	1472.9	3201.4	4151.2	1883.9	1373.1	1909.8	2243.1	2082.4
	B2KF05	Brpf3	114.4	94	169.7	80.6	83.6	54.2	90.9	52.4
	Q5RJI5	Brsk1	594.2	1589.8	1855.7	1080.9	634.5	1102.3	935.7	1330
	Q69Z98	Brsk2	1440.3	714.4	3880	478.4	1218.9	479	2106.6	521.9
	Q921C3	Brwd1	246.7	732.5	610.1	613.5	231.2	452.1	363.5	381.5
	A2AHJ4	Brwd3	203.1	1489.9	497.5	1173.4	219.9	1080.7	283.4	919.3
	Q9Z2E9	Bscl2	668.5	574.2	1583.8	339.9	757.7	522.8	953.1	567.9
	Q80Y55	Bsdc1	479.1	1642.5	1025.1	1171	315.9	1511.7	414.4	870
	P18572	Bsg	7220.8	5863.1	16640	5265.5	4391.9	3741.1	5936.3	2624.4
	O88737	Bsn	148.5	345.3	339.3	260	140.7	337.9	182.7	316.5
	Q8R2Q8	Bst2	276.2	387.6	686.1	381.9	248.9	287.7	348.7	248.7
	E9QAE3	Btaf1	4022	7041.7	10636.6	5304.7	3630.8	4128.2	5326.1	3982.9
	P58544	Btbd1	497.4	173.6	1231.3	131.5	463.2	130.9	671.8	125.1
	Q6GQW0	Btbd11	144.9	37.6	381.6	26.6	152.3	24.5	204.3	27.7
	Q9DB72	Btbd17	725.2	477.5	1746.7	277.4	820.6	355.9	1177.8	338.6
	E9PUS2	Btbd2	44.9	513.6	126.5	316.5	49.3	334.7	68.5	335.4
	Q8C726	Btbd9	862.4	569.7	1876.7	382	701.9	391.2	1050.1	388.3
	Q8CIF4	Btd	151	432	424	380.7	191.9	369.9	232.8	334.7
	Q64152	Btf3	1931.8	2632.4	2601.5	1530.2	1555.9	2788	1460.2	1470.3
	Q9CQH7	Btf3l4	1048	1286.8	1084	805.2	730.8	1363.4	577	790.2
	Q3ULA2	Btrc	5.9	103.2	16	79.5	7	88.8	12.7	75.2
	O08901	Bub1	572.2	706.2	1398.7	635.2	505	358.1	794.3	351.4
	Q9Z1S0	Bub1b	71.1	509.7	184.5	413.3	61.6	301.5	115.2	251.2
	Q9WVA3	Bub3	3103.2	5071	8062.2	2276.1	2730.3	2752.9	3938.7	2388.3
	Q8R149	Bud13	324.7	638.1	674.3	442.1	335.5	514.5	368.8	325.5
	Q6PGH1	Bud31	768	747.8	1696.5	485.8	652.3	445.3	936.4	413.3
	O54825	Bysl	2359.1	2805.1	5884	1849.6	2543.6	1966.9	3510.9	1752.9
	Q9CQC6	Bzw1	8680.4	8816.7	23438	6363.9	7329	4959.6	11891	4725.7
	Q91VK1	Bzw2	7410	8404.4	21336.5	6003.8	7149.2	6157.4	11688.9	5688.1
	O35473	C1d	601	656.7	1559.9	571.5	428.2	524.3	584.5	285.7
	Q9JJ06	C1galt1	241.1	319.8	647.7	197.5	276.9	183.2	341.4	193
	Q9JMG2	C1galt1c1	300.9	1202.6	678.6	853.4	288.6	675.3	317.4	656.1
	O35658	C1qbp	11716.5	11168.5	25226.6	10439.2	10852.8	9480.6	13445.7	9808.3
	Q02105	C1qc	128.4	45	302.5	36.3	117.6	33.4	162.9	47.3
	E9Q3C1	C2cd2	471.6	973.2	1047	625.2	451.8	778.3	643.4	753.4
	Q80X80	C2cd2l	883.1	823.6	2112.1	560.4	880.8	654	1189.2	603.2
	Q52KB6	C2cd3	65.3	38	269	26.7	62.6	26.6	102.8	27.7
	Q7TPS5	C2cd5	899.7	1242.4	2254.8	734.9	779.2	813.1	1291	951.9
	P01027	C3	941.9	2716.8	2275.8	1503.1	993.7	1585.3	1393.7	1662.4
	P01029	C4b	363.8	825.4	820.3	466.9	354.2	475.2	473.8	551.8
	Q3URQ4	C78339	1100	1067.8	2495.4	677.7	1146	787	1328.4	803.6
	P00920	Ca2	918.9	1349.1	1630	1003.8	612.6	752.1	720.4	528.8
	P16015	Ca3	236.4	208.5	510.4	121.4	201	113.2	291.4	102.4
	Q64444	Ca4	380.6	192.1	816.9	159.9	252.5	111	362.7	78.6
	Q8VDY9	Caap1	35.2	1062.7	73.6	773.9	31.7	773.1	37.5	505.3
	Q06138	Cab39	2467.4	4222.6	5241.8	1936.6	2965.4	2629.3	3332.8	3116.5
	G3X8Q1	Cabin1	1198.7	1802.1	2737.6	1373.1	1166.3	1285.5	1486.1	1116.4
	Q8BG21	Cacfd1	720.4	888.1	1531	450.8	601.5	640.2	802.6	541.4
	Q6PDJ1	Cachd1	495.3	638.3	1184	382.2	405	316	587.6	302.9
	O55017	Cacna1b	1014.9	909.8	2489.9	543.3	1235.4	1037.5	1777.8	1095.5
	Q61290	Cacna1e	247.5	47.7	659.5	37.7	534.5	119.8	866.9	111.9
	O88427	Cacna1h	96.8	369.6	163.4	258.6	87.8	285.2	96.4	280.7
	O08532	Cacna2d1	11815.6	8120.8	28002.7	6461.8	12594.4	10838.7	19257.4	10439
	Q6PHS9	Cacna2d2	1818.6	1160	4331.4	1036.1	2666.5	1788.7	4121.9	1563.8
	Q9Z1L5	Cacna2d3	2074	2881.8	5591.6	1922	3428.9	5741.9	5565.3	6759.7
	Q8R3Z5	Cacnb1	1234.8	2183.7	3046.4	1729.5	1523.7	2265.2	2249	2450.7
	P54285	Cacnb3	575.4	948.8	1361.1	712.8	631.9	857.7	924.4	917.4
	Q9JJV4	Cacng4	161.1	143.3	321.2	92.9	115.9	87.1	134.1	87.6
	Q8VHW4	Cacng5	77.6	34.8	163.3	31.6	113.5	40	139.9	53.1
	Q9CS00	Cactin	307.2	1012.6	769.3	632.4	310.4	595.9	401	522.5
	Q8R0X2	Cacul1	342.8	442	774.5	366.5	305.9	360.6	443.5	334.8
	Q9CXW3	Cacybp	3972.5	6352.2	9333.5	4240.1	3830.5	4991.5	5116.9	4065.2
	B2RQC6	Cad	22433.4	25669.3	60365.4	16003.1	23190.3	15671.9	35734.2	17601.4
	Q8R5M8	Cadm1	6159.7	3682.5	13396.5	2237	4086.6	2621.8	5965	1667
	Q8BLQ9	Cadm2	535.6	1141.6	1519.6	928.9	709.2	1622.7	1287.8	1891.6
	Q99N28	Cadm3	2591.4	2805.9	5366.5	1662.2	3148.2	3187.9	4378.4	3429.6
	Q8R464	Cadm4	1752.8	1927.2	3763	1175.3	1525	1304.4	1805.4	1202.8
	Q80TJ1	Cadps	6265.1	9042.1	19569.9	5499.6	4254.2	3138.7	6875.2	3870.2
	Q8BYR5	Cadps2	1059.6	1616.1	3109.6	1047.2	882.6	914.4	1318.8	948.1
	P12658	Calb1	131.2	29.6	362.8	32.8	103.8	15.9	122	14.2
	Q08331	Calb2	57.9	286.6	111.7	266.2	26.2	169.2	40.8	108.4
	Q8CGU1	Calcoco1	758	1235.6	1854.4	886.1	699.9	839.9	1063.3	834.6
	E9QA15	Cald1	429.2	4331.1	799.6	3651.3	330.5	2052.9	392.4	1488.7
	P62204	Calm1	9237.5	12382	21742.9	8259.5	10486.9	15572.5	20846.4	11581.5
	P14211	Calr	36199.9	37255	72477.4	34752.2	31997.7	33611.6	37504.6	27264.8
	O35887	Calu	9128.4	12057.5	21548.2	11204.4	7860.9	10186.3	11326.6	7193.6
	Q91YS8	Camk1	164.2	552.6	396.3	381.4	158.4	386.8	237.8	430.3
	Q8BW96	Camk1d	1053.4	1362.7	3191.8	967.1	892.9	903.2	1317.8	1020.5
	P11798	Camk2a	54.8	61	108.7	44	46.8	54.4	78.2	64.2
	P28652	Camk2b	1198.1	1686.9	3517.7	1017.9	1124.5	1046.2	1896.2	1224.5
	Q6PHZ2	Camk2d	1091	1661	3196.1	1111.7	1206.1	1551	2329.4	2153.2
	Q923T9	Camk2g	4882.8	6703	12793.9	3686.5	3955.3	3988.5	6646.6	4733.3
	P08414	Camk4	267.5	939.2	716.2	607.8	330.6	776.6	556.2	929.9
	Q8VBY2	Camkk1	308.3	85	649.3	70.4	251.7	56.4	425.9	68.7
	Q8C078	Camkk2	121.4	326	318.7	268	127	326.6	194.3	342.8
	Q3U2J5	Camkmt	40.1	94.7	81.7	59.1	42.9	54.6	45.3	62.5
	Q3UHL1	Camkv	228.3	292.1	702.1	210.3	457.5	330.4	655.6	377
	P49070	Camlg	1107.7	1459.1	2416.4	1065.7	1092.5	1201.8	1355.6	1239.9
	A2AHC3	Camsap1	1754	3599.8	4067.7	2492.5	1610.4	3024.8	2312.9	2853.5
	Q8C1B1	Camsap2	2519.6	3754.5	6144.5	2804.4	2304	2741	3242.4	2552.9
	Q80VC9	Camsap3	1283.6	2826.8	3140.2	2150.5	1157.3	2098.5	1806.7	2346.8
	A2A891	Camta1	125.3	87.7	296.2	75.5	96.2	69.8	164.9	45.1
	Q6ZQ38	Cand1	16767.5	22570.5	45228.9	10938.4	16719.8	13282.5	24119.7	16512.4
	Q6ZQ73	Cand2	6342.7	7070.5	17282.2	5404.5	6204.9	4513.5	9613.3	4586
	Q8VCF1	Cant1	1095.7	1491.4	2528.6	1012.5	1126.7	1074.6	1411.6	1045.9
	P35564	Canx	50584.9	39146.3	139492	40960.7	48510	39318.7	65976	29867.6
	P40124	Cap1	6127.5	8157.8	15093.4	3488.1	6404.9	5427.4	8508.8	7426.7
	Q9CYT6	Cap2	310.7	367.4	706.6	221.6	232.5	222.6	316.6	249.6
	O35350	Capn1	1717.3	2102.8	4269.9	1308.2	2425.3	1834.2	3952.8	2494.1
	Q9ESK3	Capn10	29.3	31.5	80.7	23.9	38.6	30.1	46.6	36.1
	O08529	Capn2	3445.6	5318.8	10308.1	3544	4341	4550.4	7858.3	5609.3
	O08688	Capn5	767.1	1484.5	1888.4	787	841.3	1286.1	1372	1475.1
	O35646	Capn6	86.3	300.2	196.8	200.3	85.7	205.1	120.7	190.5
	Q9R1S8	Capn7	334.4	668.2	915.4	453.7	380	413.5	583.1	484
	O88456	Capns1	1662.7	1622.4	4987.7	1336.7	1651.2	1770.8	2779.1	1738.6
	Q60865	Caprin1	12400.4	14350.2	20709	9431.1	8310.1	12237.8	9782.2	7282.8
	Q05A80	Caprin2	14.4	71.8	40.1	59.5	13.8	51.2	20	47.8
	P47753	Capza1	3271.7	2723.6	8296.5	1164.8	3219.7	1818.4	4590.4	2135.8
	P47754	Capza2	1878.9	4120.7	5323.1	1798.6	2215.7	2638.4	2882.2	3394.5
	P47757	Capzb	7046.1	6734.8	16832.2	3608.7	6547.3	4634	9243.6	5376.5
	Q9CR86	Carhsp1	2489.5	2535.4	7470.2	1750.9	1979	1487.1	3585.5	1380.1
	Q9CZ42	Carkd	3173.7	3715.4	7491.5	2954.5	2940.4	2067.5	4270.3	2112.3
	Q9WVG6	Carm1	2581.2	4438.3	7385.9	1975.7	2459.2	2338	3889.5	2341.9
	Q9ER72	Cars	3649	6715.9	8697.7	3387.7	3588.8	5874.6	4795.8	5782.4
	Q8BYM8	Cars2	769.7	818.6	1549.7	576.1	830.5	632.1	949.2	695.9
	P56388	Cartpt	2039.9	1911.7	4821.8	1430	1667.7	2145.8	2560.4	2104.8
	Q8K3W3	Casc3	89.7	503.8	124.6	260	55.8	377.7	83.2	173.4
	Q6P2L7	Casc4	6131	6591.2	13569.1	5874	5415.2	5861.2	6364.5	4276.9
	Q7TN73	Casd1	189.7	757	410.5	497	145.7	593.8	199.8	570.3
	O70589	Cask	2779.2	4517.3	6901.3	1943.9	2402.2	2466.3	3507.1	3133.1
	Q6P9K8	Caskin1	357.9	185.6	941	125.8	403.4	192.7	625.2	188.2
	P29594	Casp2	186.7	100.4	489.2	74.7	182.5	42.5	258.7	49
	P70677	Casp3	5718.5	6168.6	16864.4	3639.4	5146.3	3774.4	9280	4448.2
	O08738	Casp6	1031.9	1848.3	2696.1	1351.2	857.4	915.2	1341	1008.8
	P97864	Casp7	97.9	46.5	207	29.3	60.8	32.6	94.7	35.5
	Q9WUF3	Casp8ap2	160.4	47.6	390.2	38.8	157.6	32	205.3	28.4
	Q8C3Q9	Casp9	639.4	893.8	1952.7	664.4	648	582.2	1176.2	641.4
	P51125	Cast	277.2	314.4	607.1	268.4	290.1	310.6	386.2	240.7
	Q9CWL2	Casz1	706.5	1827.7	1416.3	1371.8	457.4	775.9	532.8	547.4
	P24270	Cat	7702	10165.5	19959.2	6703.7	8819	6717.9	12263.4	6880.5
	O70374	Cbfa2t2	74.5	66.6	150.7	63.7	61.7	54.9	86.3	42.5
	Q08024	Cbfb	1853.6	1673.8	5186.2	1151.2	2872.4	2129.6	4243.4	1806.4
	P22682	Cbl	686.1	1227.3	1813.3	766.9	681.3	894.5	1030.8	1002.3
	Q3TTA7	Cblb	109.3	304.9	285.7	207.9	126.6	277.6	197.7	290.6
	Q9JIY2	Cbll1	16.8	418.3	52.9	307.2	20	310.5	27.5	215.9
	Q9R171	Cbln1	253.9	390.2	580.2	266.3	124.1	167.8	214.3	143.1
	P48758	Cbr1	5198.7	6317.2	14953.5	4104.4	4110	3287.3	7371.7	3604.3
	Q8K354	Cbr3	709.4	815.7	1881.7	583.3	535.9	420.6	834.8	412.2
	Q91VT4	Cbr4	1636.6	1393.5	3958.8	724.7	1571.1	654.1	2061.5	757.4
	Q8VEH6	Cbwd1	1246.2	1063.6	3709.4	819.7	1374.4	659.2	2261.9	700.7
	P83917	Cbx1	3203.9	3792.3	6073.4	3115.6	2930.4	3199	2876.6	1772.4
	P30658	Cbx2	366.5	321.4	948.6	227.3	385.8	243	555.2	164.4
	P23198	Cbx3	11846.2	10867.9	19671.8	7629.5	7282	7495.5	7789	3862.2
	O55187	Cbx4	51	175	112.9	98.6	33.3	107.6	42.4	70.5
	Q61686	Cbx5	8833.3	12847.5	17227.4	9832.6	6385.3	8850.1	7455.5	5038.2
	Q9QXV1	Cbx8	322.1	948.2	694.7	765.6	261.1	643	362.3	469.6
	Q9D1C2	Cby1	28.7	27.2	66.7	24	24	26.8	36.3	20.7
	Q8K1A6	Cc2d1a	1288.2	2050.9	3268.4	1381.5	1301.3	1496.6	1964.3	1585.3
	Q8BRN9	Cc2d1b	1468.5	1791.6	3613.7	1124.8	1428.2	1119.6	1969.4	1061
	Q8CH18	Ccar1	5234.3	9839	12258.2	5951	4407.9	7891.5	6196.5	4866.5
	Q71RI9	Ccbl2	37.2	602	71.8	383.6	39.9	376.5	62.1	470.7
	Q9DA08	Ccdc101	141.5	296.5	354.4	197.4	150	182	199	150.2
	Q8C6E0	Ccdc104	472.6	823.4	1115.9	616.5	292.5	514.7	457.4	474.2
	Q9DCC3	Ccdc107	53.6	15.8	103.4	17.8	35.5	14.9	36.5	13.9
	Q8VE99	Ccdc115	1393.7	2007.7	3290	1618.2	1364.9	1838.7	1747.8	1413.6
	Q6PB51	Ccdc117	32.4	70.2	66.3	59	26.2	67.2	41.4	44.7
	Q8R344	Ccdc12	890.4	1070.6	1331.3	700	645.2	911.4	495.7	437.1
	A2AEV7	Ccdc120	37.8	254.6	75.4	192.5	27	169.1	42	158.1
	Q9D8X2	Ccdc124	534	921.1	888	670.9	472.3	774.7	497.1	591.8
	Q8BIS8	Ccdc126	50.9	68.3	136.1	67.3	52.2	76.7	76.6	54.9
	Q3TC33	Ccdc127	1439.6	1824.9	3180.7	1291.8	1210.9	1194	1684.8	1251.7
	D3YV10	Ccdc13	18.9	67.3	52	44.5	30.4	71	31.1	69.2
	Q9D516	Ccdc130	28.7	277.9	99.8	192.5	27.5	194.2	42.4	183.3
	Q8CI71	Ccdc132	2016.8	2433.1	6488	1542.6	2185.5	1541.4	3542.9	1704.2
	Q8C7V8	Ccdc134	509.5	617.1	1110.3	467.4	475.4	410.7	690	405.5
	Q3TVA9	Ccdc136	245.4	357.6	649.2	267.4	276.3	266.7	323.7	254.9
	Q8R0K4	Ccdc137	15.1	498.1	42.1	401.4	61.3	491.3	24.6	379.3
	Q8C9M2	Ccdc15	14	62.4	36.4	49.4	25.2	50.2	22.5	37.5
	Q9D162	Ccdc167	1068.7	988.4	2223.8	794.2	861.7	711	1116.1	626.3
	E9Q1U1	Ccdc171	64.4	121.1	165	83.8	76.3	78.3	101.5	77.4
	Q3U155	Ccdc174	154.2	93.2	431.9	91.8	182.2	72.3	276.6	64.5
	Q3UHB8	Ccdc177	51.2	83.1	79.3	69.1	40.8	53.3	54.4	57.8
	Q9JIG7	Ccdc22	3129.8	2895.3	8530.7	1911.5	3314.7	1876.2	4971.2	1972.1
	Q99LQ4	Ccdc23	204.9	209.9	410	148.1	173.9	189.6	249.9	172
	Q78PG9	Ccdc25	750.1	893.2	2345.9	629.5	789	597.9	1264.8	615.9
	Q8CEG5	Ccdc28b	102.4	355	245.2	291.6	133.9	312.8	139.4	253.9
	Q9CR29	Ccdc43	208.2	760.9	471	663.7	214.9	603.7	278.6	505.9
	Q9D024	Ccdc47	4855.1	3490.1	11160.7	3052.3	5119.7	2934.6	6791.6	3276.5
	Q810U5	Ccdc50	453.5	863.9	751.4	541.7	332.6	834.1	415.7	583
	Q3URS9	Ccdc51	2328.4	2385.5	5278.8	2001.4	2582	1650.4	3477.1	1797
	Q9CR27	Ccdc53	780.3	942.8	2061.1	860.3	603.1	870	854.8	676.2
	Q8R3Q6	Ccdc58	4108.9	3789.9	5978.4	3682.1	2556.9	2559.7	2533.1	1620.8
	Q8R2N0	Ccdc59	149.5	295.6	358	240	153.1	216.8	204.3	185.5
	D3YZP9	Ccdc6	2115.8	3519	5534.4	2359.7	1873.5	2366	2820.2	2388.3
	Q3UJV1	Ccdc61	20.2	33.5	51.3	25.3	19.3	23	28.9	22.9
	A0JNT9	Ccdc64	22.8	26.4	64.3	33.5	29.9	28.7	39	35.2
	Q6PDY0	Ccdc85b	218.5	303.7	544.3	213.8	237.5	221.9	390.7	209.4
	E9Q6B2	Ccdc85c	378.4	300.6	875.5	195.9	398.8	258.7	544.9	222.3
	Q9JJ89	Ccdc86	140.7	598.2	260.1	498.6	131.8	704.6	149.8	383.2
	Q5SNZ0	Ccdc88a	6299.4	9076.4	15584.1	6183.6	6775	8269.1	9987.1	8388.1
	Q6VGS5	Ccdc88c	775.5	1096.3	1847.4	752.2	777.8	802.4	902.3	631.9
	Q8VC31	Ccdc9	178.4	743.1	406.2	476.1	207.8	608.4	227.5	343.8
	Q8C3X2	Ccdc90b	4578.7	3583.9	10374.6	3872.2	3308	2877.3	4689.7	2175.7
	Q9D8L5	Ccdc91	2220.8	3524.9	4557.7	2342.3	1655.5	3075.1	2201	2461.9
	Q8VDN4	Ccdc92	1509.9	1789.8	3896.3	1274.3	1846.3	2707.6	3385.6	2683.6
	Q7TQK5	Ccdc93	2747.5	3318.4	7441.9	2105.4	2716.5	2084.4	4340.3	2300.7
	Q9D6J3	Ccdc94	173.7	232.2	307.1	140.8	110.8	184.2	152.4	118.5
	Q9DBT3	Ccdc97	355.3	345.1	961.2	272	361.4	274.2	557.7	210.2
	Q8K2Y9	Ccm2	704.9	706.6	1813.7	522.9	803.6	547.5	1073.4	558.9
	P51943	Ccna2	469.1	285.1	1230.7	236.3	425.5	125.2	641	113.6
	P24860	Ccnb1	609.2	1366.1	1648.6	984.7	508.4	581	859.4	527.9
	P30276	Ccnb2	238.9	520.6	649.3	409.6	240.4	261.4	344.5	241.5
	P30282	Ccnd3	164	147.7	491.1	100.1	144.4	71.5	215.2	70.7
	Q3TVC7	Ccndbp1	113.4	413.9	315.7	314.6	133.2	299.8	167	288.5
	P51944	Ccnf	32.8	70	141.9	44.3	35.1	45.8	38.2	39.6
	Q61458	Ccnh	501.9	985.1	1300.8	618.8	440.9	547.7	664.2	474.2
	O88874	Ccnk	177.1	1110.5	572.1	670.4	295	701.4	280	563.7
	Q52KE7	Ccnl1	507.8	227.7	1232.4	136.4	448.3	168.8	639.7	148.2
	Q9JJA7	Ccnl2	141.3	529.5	420.4	333.9	122.3	341.5	197	300.8
	Q9QWV9	Ccnt1	236.9	1000.7	592.8	631.1	240.2	634.5	313.7	564
	Q7TQK0	Ccnt2	206.3	255.1	384.2	164	173.3	187.7	274.6	148.1
	Q8BGU5	Ccny	588.1	261.4	1384.6	186.7	506.8	196.3	669.6	179.2
	D3YUJ3	Ccnyl1	515.7	823.4	1313.1	516.6	522.4	620.6	832	683.1
	Q7TSH4	Ccp110	359.3	300.6	853.3	229.9	389	275.8	565	244.7
	Q640L3	Ccpg1	230.7	876.8	519	635.2	242.9	725.3	336.7	681.8
	O35710	Ccrn4l	36.1	286.7	92.5	208.2	46.1	190.6	65.5	206.6
	Q9WU84	Ccs	1321.2	1192.5	3202.1	1044.8	1419.4	1141.7	2007.6	1041.3
	P80314	Cct2	20780.3	15536	55810.1	10593.9	17645.9	11183.7	30248.8	9893.7
	P80318	Cct3	23733.9	19095.3	67635.2	11077.1	22382.6	13439.9	37462.9	13637.2
	P80315	Cct4	21462	18687.6	59564.1	11684.8	19405.2	12953.7	33595.6	12972
	P80316	Cct5	21805.3	11716	58651.5	7253.1	18706.8	7810.7	31349.9	7042.4
	P80317	Cct6a	17687.3	17524.8	49266.6	9668.5	16562.6	11628	27709.4	12030.6
	P80313	Cct7	16105.7	17471.1	45669.4	9193.9	15888.6	11366.8	26663.4	12226
	P42932	Cct8	23774.4	22370.3	66565.2	13565.8	22148.3	14910.8	37487.5	14304.6
	Q8C1Y8	Ccz1	1094.9	2722.5	3080.1	2010	1141.3	1526.5	1735.1	1702.8
	Q8R422	Cd109	323.2	152.1	675.3	126.5	245.1	111.9	356.7	107.6
	O35566	Cd151	3114	2812.5	8245.8	1722.2	3125.4	2640.5	4397	2411.4
	P11609	Cd1d1	751.7	542.2	1883.3	394.9	605.9	535.1	975.9	579.2
	O54901	Cd200	2633	1021.5	6902.4	756.2	2418.4	924.1	3734	939.4
	Q8VE98	Cd276	546.2	252.2	1142.7	208.6	604.4	388.1	738.8	351.8
	Q9JLQ0	Cd2ap	116.7	1844.8	272.8	1344.6	120.2	1396.7	153.7	1161.3
	Q9CWK3	Cd2bp2	758.4	1427.9	1490.6	808.5	456.6	1058	645	751.9
	Q9Z1P5	Cd320	201.6	304.7	387.7	264	185.4	329.8	234.1	241.6
	Q76KJ5	Cd3eap	177.5	197.3	413.8	129.4	164.7	129.5	209.6	83.4
	P27512	Cd40	545.7	577.2	1301.9	466.3	403.6	362.6	570.2	325.1
	P15379	Cd44	67.8	97.7	175.8	73.4	73.8	73.4	106.6	64.1
	Q61735	Cd47	1208.3	751.6	3514.6	423	1063.1	560.1	1619	631.7
	Q61475	Cd55	88.7	52.7	268.4	40.8	104.3	58.5	144.5	40.9
	O55186	Cd59a	54.5	19.7	129.7	16.2	71.3	49.5	91.1	43
	Q9QWK4	Cd5l	112.7	106.7	295.6	69.6	90.8	88.6	132.4	62.2
	P41731	Cd63	2024.9	2083.8	5981.2	1888.7	2069.1	1734.7	2557.9	1152
	P35762	Cd81	2339.7	1422.3	6517.5	1001.5	2700.8	1366.7	3672.3	1439.8
	P40240	Cd9	966.3	738.5	2112.8	738.3	808.5	801.5	1009.4	493.9
	Q8BIF0	Cd99l2	340.6	471.3	906.9	361.7	331.3	434.4	425.7	502.4
	Q8CC12	Cdan1	264.8	625.2	658.2	447.1	229	404.6	363.9	406.2
	Q8CII2	Cdc123	464.1	1578	1384.4	1154.2	500.8	938.8	806.6	956.9
	Q8R349	Cdc16	2202.6	3520.6	6247.9	2374.4	1831.1	1910.8	3060.6	2050.6
	Q9JJ66	Cdc20	150.6	474.6	410.3	333.2	105.6	246.1	179	201.4
	Q8BGZ4	Cdc23	4167.8	6980.5	12072.1	4475.8	3781.2	3807.4	6104.5	4171.6
	Q99JP4	Cdc26	439.6	825	1145.9	604.5	347.8	596.6	613.6	376.8
	A2A6Q5	Cdc27	2233.3	2543.8	5021.3	1589.4	1631.9	1343.1	2547.4	1278
	Q8CFI2	Cdc34	1552.8	1797.1	3815.9	1392.9	1269.1	1095.9	2120.5	1158
	Q61081	Cdc37	6857.3	5512.8	13101.3	3147.9	6675.5	5463.1	7450.9	4536.4
	Q9CZP7	Cdc37l1	491.7	597.2	1231	443.1	446	511.5	700.4	487.7
	Q9DC48	Cdc40	637.4	1733.4	1504.9	980.7	593.4	1121.2	652.3	985.2
	P60766	Cdc42	4286.2	6271.9	10242.3	3344.7	3862	3986.1	6023.6	4716.7
	Q3UU96	Cdc42bpa	559.7	1225.8	1506.8	846.1	596.5	975.2	972.3	949.5
	Q7TT50	Cdc42bpb	10895	13483.7	28830.2	8045.5	10480.7	8979.3	16024.6	10209.4
	Q80UW5	Cdc42bpg	244	761.7	517	527.9	212.4	487.6	223.5	401.8
	Q91W92	Cdc42ep1	21.4	98.6	47.4	85.4	18.3	69.3	32.3	51.6
	Q9JM96	Cdc42ep4	239.7	500.9	484.2	377.7	212.1	679.8	228.3	436.9
	Q9Z1X9	Cdc45	514.4	1055.7	1189	735	503.5	577.7	724.6	596.3
	Q6A068	Cdc5l	5049.8	8691	10095.6	5634.9	4420.5	6890.4	4669.6	4551.7
	O89033	Cdc6	31.7	36.4	69.1	21.8	44	18.4	39	16.7
	Q9Z0H0	Cdc7	17.1	190.8	39.5	137.4	16.2	140.8	22.6	128.5
	Q8JZM7	Cdc73	2811.8	4333.5	6553.4	2868	2497.7	2637.4	3368.1	2065.2
	Q14B71	Cdca2	68.2	152.9	154.4	119.4	66.4	84.4	82.8	79.2
	Q99M54	Cdca3	91.1	132.3	168.1	95.3	55.1	64.5	79.7	55.6
	Q9CPY3	Cdca5	17	73	49.5	57	17.9	28.1	32	16.8
	Q9D0M2	Cdca7	152.5	368.8	385.8	273.1	127.8	258.1	190.2	211.8
	Q922M5	Cdca7l	257.1	870	592.2	605.3	266	540.7	364.6	599
	Q8BHX3	Cdca8	1199.3	1301	2978.6	1134.4	1027.8	642	1488.3	588.2
	P09803	Cdh1	369.8	761.4	783.6	583.6	325.2	412.4	450.5	325.1
	P70408	Cdh10	184.6	305.8	464.2	213.7	231.7	556.2	329.6	348.6
	P55288	Cdh11	386.2	536.5	946.1	297.1	179.5	151.1	241.7	140.2
	Q5RJH3	Cdh12	107.5	82.7	263.7	60.4	133.4	122.9	220.2	85.4
	Q9WTR5	Cdh13	7660.9	3467.3	20751.3	1877.1	3002.9	1562.5	5320.8	984.2
	P15116	Cdh2	6875.7	6552.5	14477.2	4484.9	6550.2	6964.7	8094	5080.2
	P97326	Cdh6	1406.4	1039	3550.4	784.4	2099.7	2438.3	4070.2	1543.1
	P97291	Cdh8	279.9	55.6	633	42.7	174.1	37.9	213.7	32
	Q9DB75	Cdip1	1131.1	843	2651.1	615.4	890.1	871.1	1147	783.3
	Q8VDP6	Cdipt	1629.9	593.6	4072.1	382.8	1567.3	380	2263.2	426.6
	P11440	Cdk1	3544.2	4918.1	9178.9	3487.8	3642.8	2724.8	5312.1	2554.1
	Q3UMM4	Cdk10	234	56.1	628.8	33.9	258.6	32.5	377	31.5
	P24788	Cdk11b	5658.8	8165.2	14529.2	5936.6	4901.8	5196.8	7296.1	3961.2
	Q14AX6	Cdk12	385.1	611.3	1066.5	373.7	343.9	438.7	590.1	300
	Q69ZA1	Cdk13	447.6	1603.2	1278	1141.4	402.2	1099.5	638.3	934.8
	O35495	Cdk14	321.6	422.2	913	309.8	438.5	480.9	766	580.3
	Q04735	Cdk16	1124.5	534.1	3077.6	379.8	1164.7	386	1884.8	413.4
	Q8K0D0	Cdk17	578.3	1683.6	1401.4	1076.1	528.1	977.2	835	1006.8
	P97377	Cdk2	1035.5	1116.7	2404.2	827.8	989.3	633.6	1483.9	654.6
	Q9CPY4	Cdk2ap2	1088.8	1268.6	2127	864.9	802.7	842	924.6	496.6
	P30285	Cdk4	1292.7	705.4	3153.5	532	1169.2	486.4	1740.8	474.4
	P49615	Cdk5	2732.2	2780.7	7291.8	1773.7	2353.7	1541.1	4152.5	1835.2
	Q8BTW8	Cdk5rap1	12.6	194.2	36	128.5	13.8	126.9	26.7	138.2
	Q8K389	Cdk5rap2	715.5	2368.4	1629.2	1964.4	594.1	1707.4	825.7	1252.9
	Q99LM2	Cdk5rap3	3591.4	4630.4	9500.8	3067.8	3060.1	3359	4705.8	2678.1
	Q64261	Cdk6	273	324.5	638.3	207	231.5	191.2	332.6	163.2
	Q03147	Cdk7	651.1	1939.4	1818.5	1275.5	560	994.2	984	925.2
	Q8R3L8	Cdk8	221.6	196.8	664.1	121.6	211.9	112.2	329.9	106.9
	Q99J95	Cdk9	1819.1	2748.2	4979.1	1750.1	1679.1	1546.8	2682.5	1455.8
	Q91WE6	Cdkal1	302.8	577.5	746.7	344.2	291.3	419.6	421.9	378.2
	P46414	Cdkn1b	491.4	445.7	866.3	331.2	358.8	371.2	360.8	271.2
	Q64364	Cdkn2a	364.7	237.3	788.5	126.8	358.8	173.8	507.1	158.3
	Q8BI72	Cdkn2aip	1301.6	1447.9	3473.6	956.6	962.6	879.4	1567.7	643
	Q9D211	Cdkn2aipnl	466.4	364.3	884.5	319.3	298.5	356	392.2	186.9
	P97817	Cdr2	629.6	1171.4	1376.3	933.1	584.3	1076.1	680.7	719.4
	A2A6T1	Cdr2l	573.3	1393.9	1454.2	1092.4	520.1	1114.5	733.5	945.2
	Q99L43	Cds2	1262.8	2639.3	3533.8	1448.4	1607.9	2324.6	1870.4	2610.4
	Q8R4E9	Cdt1	108.1	133.4	274.4	109.6	103.7	96.8	186.8	101.8
	Q4VAA2	Cdv3	2353.1	4729.8	2740.3	3316.5	1434.3	4190.8	1260.8	2496.6
	Q9WTK2	Cdyl	262.6	549.3	580.5	368.3	252.4	305.4	339.6	278
	Q9D5D8	Cdyl2	319.3	483.3	754	301	239.6	322.5	327	288.1
	P53568	Cebpg	177	109	317	105.9	172	126.8	157.1	79.8
	P53569	Cebpz	3516.8	6800	7932	5055.5	3408.1	5050.5	4176.7	3714.8
	E9Q2Z1	Cecr2	460.5	754.3	1090	522.5	477.3	587	591.6	395.8
	Q91WM2	Cecr5	1484.9	2659.8	3383.3	1839.7	1420.2	1326.2	2002.2	1566.5
	P28659	Celf1	5329.9	4326	12044.9	2658.1	4754.4	2759.6	7178.1	2311.3
	Q9Z0H4	Celf2	301.2	530.3	756.1	319.5	290.9	324.6	419.6	226.8
	Q8CIN6	Celf3	2280.8	1869.8	4956	1450.5	1745.5	1318.8	2586.4	984
	Q7TSY6	Celf4	315.9	33.4	674.8	39.1	202.2	41.6	265.5	19.6
	D3Z4T1	Celf5	353.6	505.6	796.9	403.8	327.9	461.7	471	317.9
	Q7TN33	Celf6	61.9	856.5	120.6	660.6	52.2	712.3	84.8	518.8
	O35161	Celsr1	169.6	405.2	476	299.5	230.2	376.5	322.8	321.7
	Q9R0M0	Celsr2	2418.6	1524.6	5417.2	1230.4	1859.7	1225.2	2572	1020.9
	Q91ZI0	Celsr3	4332	4375.4	11079.1	2787.9	3777.5	3324.2	5764	2988.2
	Q9JKC6	Cend1	2474.7	1461.7	3969.2	1685.9	3180.6	2731.4	3922.5	2850.5
	O35216	Cenpa	256.6	442.8	709.5	256.1	236.3	200.3	348	188.8
	P49452	Cenpc1	125	1721	274.1	1272.3	119.6	905.9	150.1	809.9
	Q6RT24	Cenpe	583.7	2260.6	1419.2	1909.9	571.9	1223	879.5	1049.2
	E9Q3P4	Cenpf	1429.8	1254	3509.7	1019.4	1243.6	722.3	1907.9	646.8
	Q9QYM8	Cenph	902.7	638.2	2355.9	557.2	825.3	402.5	1226.6	288.3
	Q8K1K4	Cenpi	127	48.5	244.4	46.6	89	29.6	164.6	29.2
	Q9ESN5	Cenpk	22.4	384.6	49.8	278.7	15.6	186.7	27.5	182.2
	Q8K015	Cenpo	40.6	307.3	120.4	186.4	43.8	153.9	52.7	137.8
	Q9CPQ5	Cenpq	8	277.5	38.3	205.7	18.8	141.1	16.2	111.8
	Q3TJM4	Cenpt	185.4	440.5	450.3	347.7	156	248.1	241.6	195.5
	Q9CXS4	Cenpv	2363.7	3575.4	5534.8	2227.5	2268.4	2123.4	2860.9	1887
	Q7TSG1	Cep120	883	667.9	2076.5	487.9	616.9	432.7	858.1	363.9
	Q6P5D4	Cep135	102.4	405.7	284.5	304.2	98.4	298	178.1	261.1
	A2AUM9	Cep152	81.1	207.3	208.7	162.7	104.4	195.5	112.8	144.4
	Q5DU05	Cep164	119.2	248.7	211.7	200.1	93.5	188.3	121.6	143
	Q6A065	Cep170	8358.7	9751.4	16192.7	6862.8	6175.6	8767.3	7738	6187.2
	Q80U49	Cep170b	1035	1664.7	2384.3	1416.4	855.7	1333.6	1204	1126.9
	E9Q4Y4	Cep192	289.3	490.6	640.3	383.4	254.2	309.4	317.6	248.6
	Q60952	Cep250	70.5	175.3	132.5	155.3	56.5	148	69.2	106.1
	Q6A078	Cep290	10.8	152.1	25.4	122.9	12.8	116.6	18.9	103
	E9Q309	Cep350	266.1	181.7	564.4	132.3	213.7	133.3	305.9	103.2
	Q99NF3	Cep41	96	63.9	239.9	51.1	98.6	52.5	133.7	42.9
	Q5HZK1	Cep44	37.2	58.5	88.5	42.7	46.4	41.1	44.6	42
	Q8BT07	Cep55	753	884.9	1903	742.9	742.8	460.5	1050.2	390.4
	Q8CEE0	Cep57	85.8	652.8	224.3	512	85.3	454.5	101.4	352.5
	Q3UPP8	Cep63	42.2	436.2	89.7	363.8	36.5	359.6	44	266.5
	Q8C0D9	Cep68	142.4	244.4	348.1	166.8	146.9	199	166.2	150.9
	Q9D3R3	Cep72	244.7	170.3	656.6	129.4	249	138.7	327.5	96.2
	Q0VEJ0	Cep76	33.1	96.8	105	57	38.8	55.2	55.6	56.4
	Q6IRU7	Cep78	80.9	416	262.2	289.3	91.8	289.9	122.2	265.4
	Q8BMK0	Cep85	432.1	942.6	1068.6	806.1	417	786.3	547.1	609.1
	Q9CZ62	Cep97	607.4	1340.8	1521.5	956.9	531.1	976.5	845.7	1004.1
	Q8BGS7	Cept1	429.5	455.9	1040.9	315.8	435	318.4	612.2	366.6
	A3KGW5	Cercam	902.2	575	2496.5	429.9	908.8	434.5	1261.7	394.9
	Q8K4Q7	Cerk	336.6	14.7	1047.3	6.9	346.3	7.7	593	7.4
	Q924Z4	Cers2	928.5	1374.4	2316.7	757.1	1061.2	917.4	1502.7	933.4
	Q9D6J1	Cers4	513.8	413.4	1160.6	342.9	466.8	547.9	525.7	522.7
	Q9D6K9	Cers5	493.7	1020	1376.7	645.2	578	670.6	772.7	656.6
	Q8C172	Cers6	2141.3	3961.6	5527	2045.6	1415.9	1640.2	1911.9	1742.8
	Q9R1K9	Cetn2	854.8	1075.7	2367.7	859	951.6	1209.6	1299.4	746
	O35648	Cetn3	1392.2	1346.6	3749	995.3	1106.2	994.4	1393.9	672.1
	O88271	Cfdp1	293.9	710.4	334.3	492.3	175.3	583.8	144.5	323.7
	P18760	Cfl1	20818.6	20072.6	60930.6	14187.3	17622.9	13688.8	31083.3	15277.9
	P45591	Cfl2	4921	4367.1	11049.5	2760.7	4275.9	3677.6	6385.2	3923
	Q8BHG9	Cggbp1	862.5	1390.9	1951.3	889.4	715.4	744.3	1102.9	554.7
	P59242	Cgn	481.7	425.8	1133.8	440.4	506.8	340.1	598.5	245.8
	Q6AW69	Cgnl1	155.8	217.5	389.6	166.3	159.1	143.3	199.4	134.9
	Q8R1U2	Cgref1	871.6	1003.7	2142.2	1055.4	1320.3	2073.2	1660.2	1464.3
	Q8BMJ7	Cgrrf1	31.6	104.1	88.8	79	35.5	74.3	61.4	69.3
	Q9QWF0	Chaf1a	191	1303.8	456.7	959.8	172.9	781.9	242.2	577
	Q9D0N7	Chaf1b	1090.1	3519	2821.5	2278.1	987.4	1713.7	1474	1739.9
	Q8K327	Champ1	1433.5	4552.2	3006.3	3254.2	1132.8	3653.2	1397.5	2356.5
	Q03059	Chat	1292.8	665.2	3564	460.3	958.7	325	1545.7	340.7
	Q9CQA6	Chchd1	679.2	544.3	1430.3	440.7	690.9	470.7	888.7	451.6
	Q9CRB9	Chchd3	11626	9576.8	23389.9	7569.7	10221.3	8234.3	12475.6	7104.9
	Q8VEA4	Chchd4	778.9	1331.1	1405.4	1177	811.3	1241.7	769.4	850.7
	Q9CQP3	Chchd5	617.3	809	1203.1	775.1	537.8	874.8	675.4	524.9
	Q91VN4	Chchd6	2908.9	3499.9	6515.9	3060.8	2467.2	2711.8	3216.8	2105.9
	Q8K2Q5	Chchd7	270.7	371.3	686	349.2	299.7	361.9	397.9	341.4
	P40201	Chd1	3472.8	4875.8	8285.4	4089.1	3294.4	3499.6	4371.5	3238.7
	Q9CXF7	Chd1l	324.4	883.9	856.1	742.9	399.1	591.1	542.7	562.5
	E9PZM4	Chd2	805	2141.4	1996.9	1940.8	848.3	2267.7	1191	2044.8
	B1AR17	Chd3	345.8	671.9	718.1	507.3	235.3	382.5	381.7	327.3
	Q6PDQ2	Chd4	15013.2	17633.4	37579.6	12703.2	12221.3	11101.4	17471.3	8756.4
	A3KFM7	Chd6	324.3	915.8	668.3	726.9	300.3	643.7	415.9	588.1
	A2AJK6	Chd7	4973.4	7802.2	11803.5	5747.2	4927.3	6429.1	6667.6	5235.9
	Q09XV5	Chd8	1855.7	3166.7	4552	2546.9	1767.2	2195.3	2617.1	1938
	Q8BYH8	Chd9	330.3	776.6	698.4	656.8	314.9	613.7	399.7	543.2
	O35280	Chek1	238.2	745	626.3	575.3	229.2	416	362.3	408.6
	Q9Z265	Chek2	144	638.8	338.8	426.5	146.3	386.1	204.5	341
	Q8CGZ0	Cherp	5601.1	6296.6	11934.4	4699.1	3781.5	5220.7	5560.6	3266.1
	Q810L3	Chfr	194.7	301.6	454.6	215.2	192.7	201.5	254.3	184.7
	P26339	Chga	2986.9	2842.4	7132.8	2509.8	2415.5	3464.2	3658.6	2950.1
	P16014	Chgb	2910.3	3504.5	7107	2868.9	2389.2	2855.1	3383.3	2212.8
	Q9D9G3	Chic2	427.1	466.3	1118.6	331	341.1	419.7	532.5	377.2
	Q922Q9	Chid1	642.8	2002.8	1898.5	1099.9	729.5	1266.4	985.7	1419.2
	O54804	Chka	314.4	1077.1	868.9	757	326.8	770.5	543	795.3
	O55229	Chkb	351.7	663.3	866.8	365.8	372.3	457.5	488.5	507.3
	Q9QXG2	Chm	613.5	939.7	1632.7	551.5	597.6	648.6	921.8	674.8
	Q9QZD5	Chml	81	450.7	222.7	294	104.5	267.3	122	303.6
	Q921W0	Chmp1a	1573.2	832.2	4517.1	1086.7	1426.2	917.1	2393.7	992.2
	Q99LU0	Chmp1b1	2188.8	482.7	6073.7	336.1	1876.1	394.1	2825.8	303.6
	Q9CQD4	Chmp1b2	231.7	939.8	522.2	748	210	671.4	409.2	714.4
	Q9DB34	Chmp2a	1475	883.8	4022.3	835	1362.2	869.2	2064.8	1044.3
	Q8BJF9	Chmp2b	250.8	686.9	552.1	514.5	221.8	581.1	260.4	586.6
	Q9CQ10	Chmp3	1686.6	1411.2	4327.1	1236.4	1779.3	1343.2	2744	1608.5
	Q9D8B3	Chmp4b	4575.6	2975.9	11311.6	3384.3	4477.9	3025.3	6497	3478.7
	Q9D7S9	Chmp5	873.6	534.5	1955.6	494	832.8	567.2	1188.7	647.9
	P0C0A3	Chmp6	1201.5	425.2	2969.2	347.2	1387.6	476	1791.4	549.1
	Q8R1T1	Chmp7	1814.7	2388.1	5118.5	1750.8	1617.4	1563	2918	1623.8
	Q91V57	Chn1	3208.1	2001.5	8826.6	1351.2	3019.3	1280.4	5136.4	1457.1
	Q80XD1	Chn2	44.3	104.6	114.9	74.6	55.8	74.8	90.9	89.9
	Q9CXM0	Chodl	1602.7	1151.3	4052.9	790.4	681.9	214.6	925.7	150.1
	Q9D1P4	Chordc1	1394	1574.4	3751	922	1276.6	1225.5	1838.4	1099
	P61022	Chp1	3476.4	2979.5	9291.3	2563.2	3580.8	2582.4	4601.5	1970.3
	Q6IQX7	Chpf	1214.6	1238.8	2952.7	868.7	1304.6	958.9	1740.2	961.7
	Q3UU43	Chpf2	628.5	1146.7	1636.1	742.9	671.4	927.7	825.4	876.7
	Q9Z0E2	Chrd	22.1	84.8	39.7	66.5	8.2	60.5	17.7	57.5
	Q8R4G9	Chrna3	1127	938.2	2674.3	656.3	1612.3	2429.7	1748.7	1737.2
	O70174	Chrna4	1350.6	496.1	3173.3	322.9	861.7	203.2	1134	193.4
	Q2MKA5	Chrna5	381.8	326.1	960.8	198.7	431.9	425.2	590.9	413.5
	Q9ERK7	Chrnb2	514.6	455.7	1138.6	315.5	434.5	309.1	516.9	308.4
	Q8R493	Chrnb4	121.1	146.7	266.6	129.6	152.2	176.5	216.7	160.6
	Q6PGK7	Chst10	20.5	86.2	60.4	75.9	20.5	74.1	34.9	59.5
	Q9JME2	Chst11	392.4	224	853.2	166.3	388.4	244.3	538.5	207.9
	Q99LL3	Chst12	26.3	577	68.1	520.3	31	613.4	44.4	515.5
	Q91XQ5	Chst15	339.2	152.7	622	121.1	348.3	130.3	427.7	116.2
	Q80WV3	Chst2	363.8	532.9	956.9	336.4	310.8	198.1	426.4	175.2
	Q9EP78	Chst7	675.1	690.6	1643.6	528.7	2266.9	2219.1	2192.8	1774
	Q6ZQ11	Chsy1	337.2	607.7	779.2	361	367.1	527.2	445.7	509.2
	Q5DTK1	Chsy3	544.3	254.2	1410.3	269.9	649.6	212.5	825.7	242.7
	Q8BIW9	Chtf18	1340.6	1358.3	3282	1047.4	1274.3	847.8	1959.5	851.2
	Q9CY57	Chtop	774.9	347	1481.6	169.3	740.4	316.4	724.2	228.8
	Q60680	Chuk	1150.3	2624.6	3170.6	1576	1285.5	1499.2	1946	1792.2
	Q6DG52	Churc1	75	144.6	191.9	95.8	106.3	152.4	127	131.7
	Q99KN2	Ciao1	1108.2	1466.7	3183	869.3	1168.1	920.3	1865.2	1056
	Q8WTY4	Ciapin1	2680.5	3531.2	5953.8	2562.4	2158.7	2751.5	2884.6	2381.8
	Q924A2	Cic	156.1	397.1	328.5	290.6	134.7	282.6	176.7	204.1
	Q9D0V8	Cinp	142.7	529.2	496.2	457.1	257.2	422	256	337.4
	Q9DA19	Cir1	66.7	212.2	127.1	157.6	50.2	177.7	41.5	129.2
	P60824	Cirbp	2992.7	4945.5	5494.4	2254.6	1992.6	2526.3	2270.8	1913.6
	Q8R2N2	Cirh1a	2280	4396.1	5473.8	2934.1	2594.5	3629.3	3388.9	3006.5
	Q91WS0	Cisd1	2241.7	1632.5	5831	1158.6	2151.5	1046.6	2963.8	1111.8
	Q9CQB5	Cisd2	2317.5	3301.6	5361.5	2207.7	1916.6	1847.7	2762.1	1804.8
	B1AR13	Cisd3	941.9	918.3	2286.4	504.7	1194.2	599.5	1741.8	733.1
	P49025	Cit	1366.5	1973.2	3557.2	1460.4	1133.7	1291.2	1831	1183.7
	Q8VEH2	Ciz1	424.9	826.2	950.2	745.2	314.2	669.1	347.8	422.4
	Q3V1H1	Ckap2	890.7	1895.6	1958	1632.1	790.5	907.7	1160.2	807.1
	Q7TS74	Ckap2l	16.4	172.8	47.3	135.9	14.9	76.6	30.5	51.9
	Q8BMK4	Ckap4	64785.4	44507.4	132305	46154.4	40200.4	29551.4	53408.7	21185.1
	A2AGT5	Ckap5	15992.9	19076.1	45425.9	12232.1	16440	12816.1	25337.1	14389.4
	Q04447	Ckb	8134.3	6574.2	20263.9	4543.7	7570.7	4318.5	11274.2	4546.7
	P30275	Ckmt1	1831.2	3927.7	5115.2	2556.8	3368	3228.5	4456	3892.4
	P56390	Cks2	47.3	719.3	154.7	740.8	68.6	489.6	128.6	430.2
	Q80TV8	Clasp1	18824.8	20003	46839.5	12188.6	15271.7	12315.4	21454.2	11676.6
	Q8BRT1	Clasp2	5896.2	7079.1	14987.8	4301.6	4816.4	4055.5	6915.3	4071.6
	Q8CFC7	Clasrp	151.9	94.6	284.7	79	157.2	101	143.4	72.7
	Q99LI2	Clcc1	1345.2	2056.5	3087	1319.4	1371.1	1563	1785.9	1385.8
	Q9R0A1	Clcn2	568.1	745.7	1342.9	703.4	605.2	661.3	729.6	621
	P51791	Clcn3	2679.3	2863.9	6801.4	1891.7	2772.7	2576.3	3980.9	2925
	Q61418	Clcn4	546	848.7	1555.6	524.5	662.2	677.1	857.3	822
	Q9WVD4	Clcn5	1086.3	1516.5	2650.2	1052	1162.4	1325.1	1665.7	1553.9
	O35454	Clcn6	5767.6	4568.1	14260.8	3205.3	6335.9	5240.6	8554.7	5369.4
	O70496	Clcn7	954.5	1809.5	2545.7	1266.7	869.6	1151.4	1183.5	1221.8
	Q9Z0G9	Cldn3	384.1	324.5	892.4	194	196.7	201.7	236.2	136.6
	Q9Z262	Cldn6	209	259.2	366	179	145	104.7	244.5	103.8
	Q9CQX5	Cldnd1	816.5	614.3	2002	494.5	907.3	639.9	1244.6	636.2
	Q80U30	Clec16a	110.9	626.9	340	303.3	122.1	379	190.5	379.5
	P0C7M9	Clec2l	330.3	381.5	880.3	253.2	366.3	267.2	474.7	270.5
	P52194	Clgn	1033.6	1497.5	2526.1	1418.6	1491.8	2859	1907.4	2305.3
	Q9Z1Q5	Clic1	5753.5	8160.5	17222	6520.2	4742.3	5581.3	8833.9	5416.2
	Q9QYB1	Clic4	2466.3	2659.4	7163.3	2265.7	2488.4	2351.7	3845.7	1988.1
	Q8BHB9	Clic6	274.3	405	710.3	349.3	257	248.4	343	148.1
	Q99KN9	Clint1	1218.2	4029	2634	2756.8	1393.2	3702.8	1623.9	2740.5
	Q922J3	Clip1	2430.4	4935.2	5042.3	3347.9	2188.4	4371.7	2736.2	3777.1
	Q9Z0H8	Clip2	8845.9	11173.2	19130.3	7177.9	9547.1	11208.6	11949	11974
	B9EHT4	Clip3	755.2	1214.2	1605.2	890.9	830.5	1151.3	1074.2	1221.5
	Q8CI96	Clip4	64.9	22	111	15.8	55.7	16.2	76.2	20
	P22518	Clk1	10.9	1072.9	49.9	641.6	19.5	593.3	27.2	517.9
	O35491	Clk2	308.4	976.9	739.2	619.8	300.6	669.7	424.3	565.4
	O35492	Clk3	494.9	1629.2	1292.7	1111.2	522.9	1163.8	704.2	1033.8
	O35493	Clk4	49.9	134.4	103.2	114.3	41.4	109.4	52.6	107.9
	Q8C5W0	Clmn	163.3	322.5	400.3	302.3	194.5	436.7	322.8	403.3
	Q8R373	Clmp	230.9	230.7	569.7	149.6	267	273	376.1	220.5
	Q3UMW8	Cln5	909.3	2994.7	2221.8	2198.8	884.9	1901.8	1007	1766.8
	Q9QUK3	Cln8	23.7	380.1	48.2	244	24	291.6	33	316.6
	Q61189	Clns1a	1054.2	957	2497.2	916.6	829.2	879.1	1219.1	689.7
	Q99LI9	Clp1	664.2	1081.4	1915.3	797.9	560.5	691.3	877.2	628.5
	Q60649	Clpb	1201.4	2650.5	2687.5	1649.5	1399.7	2015.3	1689.7	1909.2
	O88696	Clpp	4938.7	2456.6	10614.6	2058.1	4162	1569.2	5367.6	1472.6
	Q8VBZ3	Clptm1	7048.3	5689.6	16377.2	4025.1	6673.8	4385.8	8460.2	4321
	Q8BXA5	Clptm1l	483.2	1217.3	1350.7	804.6	456.5	725	640	823.6
	Q9JHS4	Clpx	5341.5	7085.6	11253.7	5121.9	6927.2	5407.6	8465.6	6010.6
	Q80YR7	Clspn	35	31.7	99.7	31.9	38.2	18	57.1	20.6
	Q9EPL2	Clstn1	2486.3	1916.5	5696.8	1399.5	1966.8	1320.7	2791.5	1311.4
	Q9ER65	Clstn2	1610.1	1289.9	4149.7	931.6	1514.8	948.7	2086.4	803.1
	Q99JH7	Clstn3	351.1	538.1	765	424.9	427.3	645.9	577.9	524
	O08585	Clta	10834.4	12580.8	25780.5	9470.4	8398.1	12218.5	11646.3	9481.9
	Q6IRU5	Cltb	4092.5	4861.9	7473.7	3670.5	4253.4	7180.4	5390.1	6390.1
	Q68FD5	Cltc	38152.3	46820	101074	22551.9	37637.1	28584.3	57070.2	36319.9
	Q06890	Clu	1172.6	1726.7	3294.4	1797.6	1220.5	1247.8	2047.7	1203.2
	Q5SW19	Cluh	4174.7	5198.1	11690.8	3388.9	3943.4	3356.1	6499.7	3265.4
	Q9D4C9	Clvs1	1784.9	2499.3	4809.2	1589	1719.1	1552	2517.9	1806.6
	Q8BG92	Clvs2	194.6	168.4	391.5	134.4	143	155.4	283.1	154.8
	Q8R4N0	Clybl	2755.6	3031	5690	1996.8	2529.4	1718.6	3225.1	1862.2
	Q99KK2	Cmas	3507.3	4821.6	9205.4	2685.7	3095.7	3144	4908.8	3194
	Q8R1G2	Cmbl	68.7	36.9	164.9	20.1	63.8	28.8	138.8	33.4
	Q9CPZ8	Cmc1	161.3	655.9	347.4	641.6	150.5	560.3	152.1	514.8
	Q8K199	Cmc2	522.5	959.8	816.6	932.6	412.9	818.1	413.7	551.3
	Q61908	Cmc4	167.9	347.3	276.1	314	143.7	290.8	155.7	251.7
	Q9D486	Cmip	2216.6	2316.4	6213.9	1490.2	3172.2	2392.8	5699.9	2887.3
	Q9DBP5	Cmpk1	4802.6	3698.7	11951.3	2706.2	3396.2	2859.6	6309.8	2570.5
	Q3U5Q7	Cmpk2	17.2	501.7	36.4	397	23.5	428.5	36.3	467.2
	Q9CZT6	Cmss1	497.5	622.7	921.8	407.6	434	450	546.4	320.3
	Q99LJ5	Cmtm3	434.1	283.1	1074.9	187.9	355.8	179.9	502.4	160.2
	Q8CJ61	Cmtm4	324.8	127.4	824.3	69.5	266.1	73.5	369.9	63.7
	Q9CZ69	Cmtm6	171.5	487.5	444	321	157.5	354.4	243.9	363.1
	Q9ESD6	Cmtm7	39.5	14.3	85	14.2	53.6	10.8	59	14.9
	P53996	Cnbp	3656.8	5642.6	8838.5	3991.4	3650.4	6634	5589.9	3106.5
	Q9D1A2	Cndp2	3899.5	6650.3	10669.7	4184.9	4030.4	4030.2	6138.7	4515.6
	Q3UJ81	Cnep1r1	40.7	55.5	94.7	41.3	31.8	25.1	54.3	36.3
	O35089	Cnih2	77.8	76.6	228.2	50.1	77.7	44.4	118.5	52.6
	Q80YA9	Cnksr2	458.6	758.7	1114.1	554.8	507.9	893.5	836.4	899.4
	Q08091	Cnn1	78.5	140.2	177.5	102.5	66.4	90.9	95.4	95.9
	Q9DAW9	Cnn3	6527.3	5704.3	14775	3960.8	5663.9	4612.2	8267.5	4240.2
	Q3TWN3	Cnnm2	231.6	737.1	627.5	483.1	254	496.3	307.3	620.4
	Q32NY4	Cnnm3	2073	2165.8	5158.6	1535.4	1554.1	1366.3	2456.2	1380.6
	Q69ZF7	Cnnm4	579.4	947.3	1459.6	604.8	604.5	882.1	836.6	916
	Q6ZQ08	Cnot1	11691.7	15307.6	31293.7	9747.1	9807.1	8221.5	15744.9	7982
	Q8BH15	Cnot10	2035.9	1768.1	5362.8	1289.2	1673.2	1143.2	2639.3	1049.9
	Q9CWN7	Cnot11	1151.6	600.1	2841.1	429.8	894.6	380.3	1493.8	315.6
	Q8C5L3	Cnot2	706.3	1378.4	1483	910.3	501.1	862.3	763.2	676.8
	Q8K0V4	Cnot3	735.8	1656.2	1572.9	1021.9	534.9	1033.8	717.8	791.2
	Q8BT14	Cnot4	379.1	1047.8	758.1	841.9	326.2	1064.2	424.7	725.1
	Q8K3P5	Cnot6	490.7	679.5	1421.6	484.3	473.4	410.7	781.1	439.4
	Q8VEG6	Cnot6l	156.7	185.4	404.3	143.9	148.4	118.6	220.5	115.5
	Q60809	Cnot7	1218.5	441.2	2923.6	283.1	865.9	243.6	1319.4	252.4
	Q9D8X5	Cnot8	556.9	1043.1	1511.6	742.8	459	574.7	792.6	563.6
	P16330	Cnp	491	621.2	1212.1	318.6	662.6	649.9	1004.7	769.2
	Q9QXT0	Cnpy2	7112.7	3540	15342.7	3214.3	5413.7	2811.3	6727.1	2100.6
	Q9DAU1	Cnpy3	2833.4	2864.5	5314.8	2663.1	2360.2	2732.7	2719.6	1982.4
	Q8BQ47	Cnpy4	1754.2	1720.8	3902.6	1511.5	1435.6	1345	1861.5	1097.4
	P47746	Cnr1	677.2	496.2	1490.8	313.1	800.6	756.1	1268	849.9
	Q5M8N0	Cnrip1	1242.5	704.4	3588.6	391.6	1232	449.1	2214.5	616.5
	Q8CBC4	Cnst	978.8	746.6	1691.2	568.4	732.7	691.9	725.7	499.8
	P51642	Cntf	611.4	854.6	1305.7	917	525	890	671.4	734.2
	O88507	Cntfr	2855.5	3032.4	8210.1	2259.3	2369.9	2116.9	3470.8	1923.8
	P12960	Cntn1	5993.2	5743.5	14907.1	2769.5	8128.3	6387.3	12311.2	3654.8
	Q61330	Cntn2	17390.9	12222.3	25640.5	4251.5	5540.3	3280.8	6346.8	2563.7
	P68500	Cntn5	177	23.6	498.5	11.7	319.7	20.3	375.6	12.6
	O54991	Cntnap1	542.2	1169.7	1351.2	768.3	643.4	957.6	874.5	974.3
	Q9CPW0	Cntnap2	1072.6	2344.3	2696.2	1444.3	1406.1	1723.1	1977.1	1431.9
	Q0V8T9	Cntnap5a	22.2	17.9	69.3	11.2	73.5	37.7	67.8	34.8
	Q8CB62	Cntrob	550.2	648.1	1009.3	559.4	376	475.8	415.8	327.8
	Q9D2R6	Coa3	2742.8	1919.3	5681.8	1492.6	2821.1	1390.8	3419.8	1563.6
	Q8BT51	COA4	179.1	191.9	266.2	161.5	169.1	167.6	129.1	126.9
	Q8BGD8	Coa6	505.4	1150.6	771.5	1028.2	491.4	1119.3	358	727.2
	Q9DBL7	Coasy	1965.6	2033.7	4919.7	1492.4	1793.1	1226.6	2881.8	1425.4
	Q9Z160	Cog1	1552.7	2126.3	4163.3	1571.1	1291.9	1226.9	2252.2	1167.5
	Q921L5	Cog2	1460.9	3490.5	4448.2	2421.4	1450.2	1698.6	2194.6	1757.2
	Q8CI04	Cog3	3125.8	3727.9	8656.2	2787.9	2941.8	2089.6	4618.9	1997.1
	Q8R1U1	Cog4	2841.6	3347.8	8020	2622.3	2439.9	1900.3	4161	1953.7
	Q8C0L8	Cog5	2729.9	4295.3	7655.9	3160.7	2504.7	2589.9	4220	2547.4
	Q8R3I3	Cog6	1454.1	2381.6	3829.6	1683.2	1277.3	1287.6	2138.8	1316.4
	Q3UM29	Cog7	1303.3	3758.9	3808	2733	1230.3	2390.1	2112	2245.6
	Q9JJA2	Cog8	997.2	1447.5	2716.7	938.7	1073.4	747.3	1463.7	750.5
	Q5SU73	Coil	527.2	1506.1	926.6	1248.7	524.9	1317	604	899.3
	P39061	Col18a1	1330.9	1427.6	2862.3	945	1125.9	694.3	1636.6	492.9
	P11087	Col1a1	140.9	244.8	341.6	223.9	128.4	150.7	170.7	123.1
	Q01149	Col1a2	320.3	68.7	610.9	51	190.7	41.5	246.1	36.7
	Q91VF6	Col26a1	904.6	1089.4	2195.8	928.8	513.6	607.9	745.9	426.6
	P28481	Col2a1	474.2	605	1142.2	449.2	311.3	339.4	511.7	232.2
	P02463	Col4a1	1636.2	6669.9	3767.4	7142.9	1314.9	3140.8	1674.8	2324.4
	P08122	Col4a2	4630.3	9472.4	9296.7	10332	3851.5	4953.1	5141.7	3361
	Q9EQG9	Col4a3bp	1263.6	3280.1	3179.1	2348.2	1184.6	2612.4	1870.2	2315.8
	O88207	Col5a1	376.2	267.5	828.6	242.7	244.1	151	316.9	122.2
	Q04857	Col6a1	167.6	151.8	344.4	133	125	118	190	103.6
	Q8K4Q8	Colec12	885.8	816.7	2156.5	859	667.4	498.8	974.2	442.5
	Q8K297	Colgalt1	3723.8	6367.4	9017.9	3963	4289.6	4068.4	5775	3780
	Q6NVG7	Colgalt2	5.1	45.5	20.2	33	11.1	51.9	15.5	59.7
	Q8K4M5	Commd1	532.8	498.2	1475.9	358.4	630	318	718.9	299.3
	Q8JZY2	Commd10	601.3	1139.4	1596.7	1116.4	508.5	943	681.5	781.2
	Q8BXC6	Commd2	837	1205.3	2199.6	989.9	685.3	769.7	1140.1	775.1
	Q63829	Commd3	1385.6	2404.9	4589.8	1851.7	1299.3	1867.2	1932.6	1463.9
	Q9CQ02	Commd4	1325	2287.6	3485.5	1838.7	1121.3	1481.6	1813.1	1435.7
	Q8R395	Commd5	673	1315.9	1989.9	1237.1	728	843.5	1045.3	801.6
	Q3V4B5	Commd6	1026.6	698.5	2678.7	598.3	899.9	583.9	1333.8	432.8
	Q8BG94	Commd7	1587.2	1802.4	4401.5	1320.5	1336.4	1268.3	2194.7	1181.1
	Q9CZG3	Commd8	407.7	2240.4	1139.5	1776.6	308.4	1669.2	510.5	1428.4
	Q8K2Q0	Commd9	1352.4	1437.2	3625.8	1142	1122.2	1101	1781.3	968
	Q9R0G6	Comp	78.2	121.8	149.7	86	88.8	81.2	93.4	81.1
	O88587	Comt	639	642	1824.3	526.4	633.2	488.7	894.9	507.2
	Q8BIG7	Comtd1	254.9	620.7	591.7	424.4	292.6	434.5	391.9	436.1
	Q8CIE6	Copa	17076.5	26282.4	48616.5	13774.7	15388.8	14842	24664.2	14719
	Q9JIF7	Copb1	7823.7	9622.4	22762.1	6114.5	6958.8	5682.4	11360.2	5916.2
	O55029	Copb2	8556.5	14187.4	22650.3	7037.9	7511.7	7625.2	11297.3	7496.3
	O89079	Cope	2838	3089.2	6630.8	2258.7	2273.8	2603.7	3015.7	1813.5
	Q9QZE5	Copg1	8457.3	8835.5	23110.8	5483	8062.4	5237.7	12723.2	5419.9
	Q9QXK3	Copg2	3985.8	5065.3	10593.4	3319.1	3171.1	2984.8	4954.3	2839.5
	Q9CQ13	Coprs	55.2	93.3	112.2	59.9	47.2	67.8	67.5	60.4
	P61202	Cops2	3176.7	4362.9	8661.2	2774.2	2961.7	2910.3	4754.8	3185.7
	O88543	Cops3	2637.8	3371.7	7362.4	1645	2859.3	2041	4193.9	2215.5
	O88544	Cops4	7219	7601.8	19216.1	4887.3	7134.2	4962.3	10920	4820.3
	O35864	Cops5	1934.3	3674	4981.7	2435.2	1847.5	2344.7	2607.7	2162.1
	O88545	Cops6	1983.7	2974.9	5231.9	2046.3	1903.1	2074.8	2813.5	2038.6
	Q9CZ04	Cops7a	1073.7	1054.1	2820.6	662.5	1025.6	775.5	1560.6	751.7
	Q8BV13	Cops7b	1343.1	1627.1	3605.3	1004	1231.7	1075.8	2033.3	1133
	Q8VBV7	Cops8	1000.4	1530.5	2491.3	974.3	850.8	990.7	1367	973.7
	P61924	Copz1	2956.9	2677.4	6217.6	1773.9	1853.1	1617.6	2923.5	1368.5
	E9Q3H6	Coq10a	142.7	358.4	378.2	195.7	147.3	185.7	201.4	202.3
	Q8BMS4	Coq3	990.4	769.4	1943.5	774.8	809.5	574.2	1173.4	527.5
	Q8BGB8	Coq4	1040.3	1280.3	2297.8	1131.9	1092.4	1036.2	1365.7	989.9
	Q9CXI0	Coq5	469.3	1197	996.4	868.1	502.6	839.9	604.1	815.7
	Q8R1S0	Coq6	545.9	1241.1	1229.8	818.6	552.6	784.1	751	766.7
	P97478	Coq7	647.7	520.1	1583.6	423.1	665.9	382.2	906.8	355.8
	Q8K1Z0	Coq9	2588.7	1450.4	5389.7	1496.1	2300.6	1398.3	3019.6	1117.9
	O89053	Coro1a	4575	6274.9	12874	3407.3	6074.1	5969.1	9957.8	7709.3
	Q9WUM3	Coro1b	2811.6	4229.7	7648.1	2277.1	2560.5	2626	4128.8	2858.2
	Q9WUM4	Coro1c	7823.3	12004.4	19949.7	5025.9	7998.2	8950.2	11251.8	10761.7
	Q8C0P5	Coro2a	1904.9	1991.7	5224.7	1043.2	2259	1897.1	3738.5	2277.7
	Q8BH44	Coro2b	2699.8	3761.7	7529.1	2048.7	2284.2	1850.3	3350.4	2112
	Q9D2V7	Coro7	4086.6	4643.4	11948.2	2731.9	3761.6	2969.1	5943.5	3207.9
	Q9CQI6	Cotl1	10478.6	6968.2	27011.1	4036.7	7378.7	3956.4	11307.8	3765.2
	Q8CFY5	Cox10	280.3	260.6	656.2	186	346.4	213.8	407	215.2
	Q6P8I6	Cox11	181.8	341.9	366	315.8	191.6	225.6	198	206.5
	Q8BH51	Cox14	689.8	953.8	1773.1	644.2	585.4	632.2	648.8	651.2
	Q8BJ03	Cox15	1444.9	1108.5	3483.9	808.9	1513.5	694.5	2040.3	741.8
	Q9CR63	Cox16	147.4	450.1	318	397.3	154.1	452.9	180.1	439.1
	P56394	Cox17	376.7	883.4	949.1	898.8	579	722.8	679.8	611.6
	Q8VC74	Cox18	629.5	930.4	1247.9	513.5	616.3	609.5	702.1	591
	Q9D7J4	Cox20	522.1	387.2	1057.5	257.2	469.1	355.1	557.2	309.9
	P19783	Cox4i1	17555.7	11664.6	33046.9	12314.8	11296	8406.2	15475.3	8425.1
	Q91W29	Cox4i2	238.2	149	525.2	118.9	186.2	76.4	257.4	77
	P12787	Cox5a	13496.6	7390.3	27859.8	8204.9	7751.1	6251	9904	5148.6
	P19536	Cox5b	19408.6	8204.4	39465.6	8181.4	11972.6	6417.7	16515.9	5668.9
	P43024	Cox6a1	59.7	190.3	178	151.4	55.4	129.1	100.6	151.5
	P56391	Cox6b1	8908	9654.6	17434.5	10851.7	5996.3	7445	7774.9	7970.4
	Q9CPQ1	Cox6c	4624.9	4992.5	11083.3	3939.1	4010	2924.1	5865.1	4178.1
	P56392	Cox7a1	286.4	190.8	652.5	191.7	217.1	98	261.8	97.3
	P48771	Cox7a2	2608.6	1850.1	5105.2	2075.6	1582.9	1381.5	1984.9	1396
	Q61387	Cox7a2l	1682.4	1799.2	4149	1244.4	1634.7	1066.8	2252.6	1218.1
	P56393	Cox7b	1676.9	1384.2	3087.9	1229.6	1095.7	870.5	1292	1087.4
	P17665	Cox7c	2381.6	2647.3	8162.3	3895	1929.9	2135.2	3344	2190
	Q61147	Cp	2.9	12.3	18.5	9.7	8.6	11.5	9.1	11.9
	Q9JHH6	Cpb2	140.2	101.2	373.3	86.1	155	84.7	181.5	75.8
	O89001	Cpd	9604.6	13067.1	21904.3	11120.3	9516.5	15845.9	11830.3	12180.1
	Q00493	Cpe	6852.7	7382.1	16021.6	6543.6	6328.2	9118.9	10112.9	8685.5
	Q812E0	Cpeb2	253.9	1397.4	616.8	978.1	253.2	1100.7	333.5	1015.6
	Q7TN99	Cpeb3	25.3	257	63.2	190.1	24.7	235.2	41.7	178.5
	Q7TN98	Cpeb4	1744.6	2476.8	3829.6	1699	1687.7	2567.2	2115.4	2265.9
	P63040	Cplx1	76.6	28.8	148.8	29.1	56.5	32.3	71.4	27.8
	P84086	Cplx2	638.2	558.5	1138.3	435.5	492.6	809.2	549.5	439
	Q80V42	Cpm	756	1656.2	1559.2	1629.3	587.3	1071.4	859.5	853.4
	Q9JJN5	Cpn1	159.2	154.8	398.4	123.2	151.2	122.4	235.2	113.8
	Q8C166	Cpne1	3967.2	5699	10207.4	2880.2	4841.8	4456.6	7429.2	4982.6
	P59108	Cpne2	240.5	513.8	586.3	340.2	240.6	338.6	352	342.8
	Q8BT60	Cpne3	4489.3	7612.3	11855.6	4063.5	4118.2	5445.9	6028.3	6049.4
	Q8BLR2	Cpne4	103.9	207.5	344.5	117.9	87.2	179.5	126	183.9
	Q9Z140	Cpne6	168	94.5	458.8	51.3	146.2	50.8	220.9	47.3
	Q0VE82	Cpne7	9.6	25	28.5	17.4	29.8	54.4	39.6	72.2
	P36552	Cpox	558.4	3928.6	1359.4	2403.6	624.1	2113.8	769.2	2052.6
	Q8BFS6	Cpped1	91.3	394.9	226.7	283.6	82.9	281.3	121.1	255.9
	Q8C196	Cps1	420.1	349.3	1018.2	270.7	347.7	276.7	598.8	271.4
	Q9EPU4	Cpsf1	4769.8	6084.3	12345.1	3775.6	4098.7	4139.4	5918.8	3168.8
	O35218	Cpsf2	3112.7	3349.6	8883.4	2320.4	2915.3	2250.3	4637.9	1848.7
	Q9QXK7	Cpsf3	1651.2	2667.6	4630.9	1631.1	1608.1	1834.4	2205.8	1528.4
	Q9CWS4	Cpsf3l	1402.4	2357.6	3560.5	1770.7	1248.7	1478.7	2013.3	1482.9
	Q8BQZ5	Cpsf4	478.8	834.2	1240.6	588	438.3	699.9	606.3	451.3
	Q6NVF9	Cpsf6	3550.7	4411.7	6757	2358.4	2710.5	3557.4	3266.8	1892.9
	Q8BTV2	Cpsf7	2151	3050.1	5309.2	1554.7	1821.3	2036	2524.3	1534.8
	P97742	Cpt1a	593.1	652.4	1391.3	472.4	515.2	270.3	676.9	257
	Q924X2	Cpt1b	62.2	158.8	159.4	102.1	55.7	84.2	86.7	78.8
	Q8BGD5	Cpt1c	1598.3	1863.1	4202.8	1216	1874.1	1510.2	2549	1688.3
	P52825	Cpt2	4881.9	7097	10941.9	4125.4	5815.4	4241.9	7762	5547.7
	Q64735	Cr1l	971.2	1140.4	2258.1	1000.1	974.6	1074.4	1360.2	950.3
	P62965	Crabp1	8680.9	6908.1	23958.9	5162.8	10327	7891.5	18294.1	7256.8
	P22935	Crabp2	3141	1540.9	9007.8	1310.6	2405.1	726.1	3541.2	739.7
	O88843	Cradd	194.5	141.5	448.1	134.4	193.1	144.2	276.5	108.2
	Q6PG95	Cramp1l	91.6	13	209.4	14.6	71	8.6	106.7	7.5
	P47934	Crat	1625.8	2398.4	3527.6	1420.7	1636.7	1382.5	2353.5	1897.2
	Q80YA8	Crb2	475.4	256.3	1028.9	213.5	380.6	214.4	543.6	197.3
	Q8C7D2	Crbn	1256.3	1006.6	3856.4	627.1	1134	673.5	1993.6	777.6
	Q01147	Creb1	1170.5	2183.1	1882.7	1715.4	952.5	1952.6	1074.7	1240
	Q8K1L0	Creb5	78.3	78.7	127.8	65	53.9	62.7	80.3	55.8
	P45481	Crebbp	128.8	298.7	348.3	208.9	110.9	187.2	198.5	144.1
	Q8BGC9	Creg2	42.9	15.9	110.6	10.5	47.7	15.2	56.8	14.8
	Q91XD7	Creld1	3706.2	2884.9	8915.4	2853.5	3671.2	3764.7	4936.1	2852.4
	Q9CYA0	Creld2	3132.4	3586.2	6714.1	3149.1	2570.9	2948.3	3197.5	1854.8
	Q9JLL0	Crim1	158.8	592.6	307.4	540.6	121.9	573.3	196.7	543.1
	P63254	Crip1	357.8	303	911.2	205.2	459.3	360.1	681.2	254.6
	Q9DCT8	Crip2	415.4	741.9	1090.6	478.8	588.9	1199.4	863.4	1080.7
	Q64010	Crk	4156.2	3484.5	8552.8	2598.4	3556.1	2922	4505	2022.2
	P47941	Crkl	1354.1	1648.3	3434.7	1071.5	1413.7	1166.3	1799.8	957.5
	Q9Z2L7	Crlf3	796.5	709.9	2241.8	537.1	841.9	506.2	1283.2	529.1
	Q80ZM8	Crls1	14	125.5	49	75.7	24.1	82.9	28	87.4
	P97427	Crmp1	19859.5	20935.7	54006.1	9668.8	15657.5	10905.5	23981.7	13448.1
	P63154	Crnkl1	5218.4	8284.9	12979.1	5752.6	5008.6	5037.6	6866.7	4473
	Q8CJ40	Crocc	1286.9	1689.3	2670.6	1180.3	924.4	1087.9	1254.4	866.9
	Q9DC50	Crot	551.7	1306.4	1337.9	867.4	512.9	820.2	748.7	817.8
	Q8R555	Crtac1	467.1	211.4	1052.2	139.2	672.7	345.1	1125.9	311.8
	Q9CYD3	Crtap	1290.6	2489.4	3203.9	2464.6	1229.8	1472.9	1523.5	1106.9
	Q91X84	Crtc3	63.3	128	141.7	99.1	47.1	98.3	66.1	105.2
	P23927	Cryab	51.5	39.5	96.3	41.2	49.7	23	56.3	23.8
	P02525	Cryba1	44.8	169	123.1	133.6	65.5	132.3	75.1	139.2
	Q80W49	Crybg3	298.9	200	522.4	131.2	220	152.9	337	155.1
	O54983	Crym	122.3	446.7	371.9	272.4	120.4	369.5	179.6	463.6
	P47199	Cryz	1359.4	2371.8	3637.4	1521.4	1202	1347.9	2059	1415.8
	Q921W4	Cryzl1	864.1	2005	2286.3	1025.9	823.4	1185.3	1192.1	1286.7
	Q9CZU6	Cs	18390.9	15152.5	39805.7	9390.2	21895.7	8916.6	28919.2	11213.8
	Q9DBE0	Csad	166.6	42.7	424.2	30.8	178.9	25.1	243.7	26.9
	Q91YQ3	Csdc2	172.1	184.3	529.8	117.5	128.1	112.4	230.4	82.5
	Q91W50	Csde1	9914.6	15146.5	28075.3	9509.5	9631.5	9557.7	16113.6	9288.8
	Q9ERK4	Cse1l	11084.2	14513	32614	11254.5	9780.4	8356.1	15925.5	8212.1
	Q8C1F4	Csgalnact2	153	96.6	353.2	53.1	127.2	62.7	167.8	55.8
	P41241	Csk	4068.4	3716.7	11368.8	2334.9	3691.7	2360.8	6934.8	2717.6
	Q8BK63	Csnk1a1	2311.8	3034.3	6605.5	1832.7	2259	1726.6	3408.7	1909
	Q9DC28	Csnk1d	416.5	879.8	760.6	506.6	283.3	588.2	395	545.2
	Q9JMK2	Csnk1e	2819.3	3695.9	7176.7	2281.8	2481.7	2440.9	3829.4	2303.6
	Q8BTH8	Csnk1g1	1176.1	2115.8	3012.6	1201.9	1384	1715.2	1857.9	2113.7
	Q8C4X2	Csnk1g3	185.6	458	453.4	277.9	208.4	406	283.4	524.1
	Q60737	Csnk2a1	2991.5	4490.3	8094.9	1930.2	3060.2	2828.2	4664.3	2791.9
	O54833	Csnk2a2	2030.4	3426.6	6068.6	1683.6	1865.4	1885.9	3175.1	1881.4
	P67871	Csnk2b	2872.1	1906.6	7903	1199.5	2541.5	1343.1	3972.8	1170.8
	Q71M36	Cspg5	8.4	41.6	28.3	37.4	17.4	43.6	12.9	24.4
	P59055	Csrnp3	116.7	101.3	320.5	78.8	95.1	64.3	179.1	74.3
	P97315	Csrp1	1060.6	1576.8	2655.4	1055.6	1387.4	1922.3	2244.5	1555
	P97314	Csrp2	1030.9	1490.9	2631.1	1075.2	1302	1316.1	1797.4	873.1
	Q8CID0	Csrp2bp	169	193.7	396.1	140.8	129.8	118.5	211.4	100.7
	P21460	Cst3	423.5	759.7	887.8	657.1	589.8	749.7	565	670.4
	Q62426	Cstb	1711.4	1796.7	3346.2	1472.9	1449.7	1147.5	1714.5	966.7
	Q99LC2	Cstf1	2443.1	2334.8	6691.3	1271.9	2378.1	1380.5	3461.2	1176.4
	Q8BIQ5	Cstf2	1915.1	2859.4	3981.2	2126.9	1225.1	2634.2	1767.3	1427.7
	Q8C7E9	Cstf2t	247	212	504.8	141.6	164.9	139.8	212.6	96.4
	Q99LI7	Cstf3	1120.9	3103.2	3354.6	1604.1	1306.1	1932.5	1568.8	1524.3
	O88712	Ctbp1	2381.6	4110.5	6549.4	2680.4	2220.2	2288.5	3507	2079.8
	P56546	Ctbp2	6498.7	8984.6	17225.5	5361	5215.2	4417.8	8846.6	4146.2
	Q8R242	Ctbs	363.1	884.7	763.8	814	263.3	726.6	338.1	565.5
	Q5SUQ9	Ctc1	4649.5	5785.8	12110.8	4296.8	4243	3219.1	6648	3193.2
	Q61164	Ctcf	909.7	1453.5	2077.8	1009.8	753.1	886.4	1071	723.3
	Q3TP92	Ctdnep1	454.1	822	1028.4	478.1	423.6	477.6	563.4	529.2
	Q7TSG2	Ctdp1	1354.3	2271.2	3433.5	1726.1	1232.2	1442.9	1856	1310.2
	Q8BG15	Ctdspl2	915.8	781.8	2349.8	538.1	909.7	342.7	1125.4	323
	P29268	Ctgf	84.1	381.7	192.2	351.5	77.9	223.5	98.9	191.3
	Q8VCN5	Cth	310.7	448.2	888.8	350.5	254.1	490.5	407.3	481.4
	Q9D1D6	Cthrc1	1268.2	1682.9	2616.4	1138.1	1104.2	1358.2	1440.9	1437.6
	Q6PEE2	Ctif	1868.6	1732.4	4630.6	1273	1706.5	1314.2	2438.6	1170.5
	P26231	Ctnna1	5973.7	6162	14595.5	3743.6	5566	4443.2	7707.4	4186.9
	Q61301	Ctnna2	12998.3	13216.8	31195.5	7383.5	16423.4	13577.9	23583.4	16752.2
	O88327	Ctnnal1	387.2	351.3	905.1	274.4	378.7	236.5	482.6	244.2
	Q02248	Ctnnb1	9388.9	9609.4	19267.1	4445.6	11431.4	7804.1	14755.5	9367.1
	Q9CWL8	Ctnnbl1	1416.7	2313.8	4314.5	1664.4	1494.1	1659.1	2221.2	1335.5
	P30999	Ctnnd1	10743.7	10292.3	23462.8	6333.7	11581	8376.2	17216.1	8645.5
	O35927	Ctnnd2	2591.5	1851.2	6613.5	1194.6	2901.3	1674.3	4382.9	1671.6
	P70698	Ctps1	7584.7	9341.6	22100.6	6039.6	7866.8	5860.1	13104.8	6692.7
	P70303	Ctps2	1656.5	3090.5	4090.5	1924.9	1314.8	1769.1	1969	1971.2
	Q62018	Ctr9	4778.8	6327.9	12402.5	4152.1	4387.4	3837	6396.7	3361.7
	Q9CR35	Ctrb1	404.6	1039.5	849.5	1286.1	438.4	726.3	514.5	854.1
	Q9ER05	Ctrl	34.5	28.6	109	27.5	47.4	24.4	57.8	22.4
	P16675	Ctsa	2448.2	3423.4	4796.1	2960.8	1940.7	2861.8	2156.3	2341.4
	P10605	Ctsb	8395.1	6545.9	15191.6	5816.9	7050.3	6775.5	7156.1	5300
	P97821	Ctsc	432.7	973.6	887.3	826.6	329.3	413.9	453.2	286.5
	P18242	Ctsd	9065.9	10220.1	18999.8	7943.2	8194.4	8839.1	9475.1	8072.3
	Q9R013	Ctsf	1046.9	1920.6	1811.7	1467.9	734	1220.1	914.1	910.1
	P49935	Ctsh	119	905.5	187.8	911	66.7	502.6	99.4	368
	P06797	Ctsl1	1940.8	3349.8	3301.7	2869.8	1729.4	2680.6	1776.2	2145.2
	Q9WUU7	Ctsz	2594.3	4544.8	5726.3	3762.1	2189.9	3499	2820.1	2571
	Q60598	Cttn	8667.4	12038.4	13529.7	6863.9	7903.6	12141.7	7522.4	9874.1
	Q99LJ0	Cttnbp2nl	3462.9	3387.8	8121.9	2217.9	3231.2	2999.9	4663.7	2647.3
	Q99J10	Ctu1	1166	534	3430.2	388.8	1249	452.8	1776.1	423.5
	Q3U308	Ctu2	517.7	908.1	1385.1	625.5	484.1	608.5	748.6	592.4
	Q9JLB4	Cubn	10056.7	13124.1	21005.1	10611.9	7968.6	6122.4	10242.4	4715.9
	Q8R3V6	Cuedc1	208.6	513.3	450.4	329.8	160.3	424.7	228.3	352.8
	Q9CXX9	Cuedc2	253.3	241.1	503.2	214.7	168.6	212.7	210.4	181.6
	Q9WTX6	Cul1	4532.4	7214	12661.5	4113	4919.4	4712.4	7477.6	5075.6
	Q9D4H8	Cul2	6293.2	7245.4	17287.4	4753.5	5971.5	4280.9	9579.5	4868.5
	Q9JLV5	Cul3	5647.7	6459.3	15585.9	3294.6	5502	3837.5	8432.6	4644.5
	Q3TCH7	Cul4a	1984.5	2982.7	5455.5	2000.9	1876.3	1801.3	2524.2	1963
	A2A432	Cul4b	4629.9	9662.7	11762.1	5907.2	4465	5505.3	5962	5641.6
	Q9D5V5	Cul5	4783	6590.5	13059	3555.2	4808.2	4136.3	7116.6	4908.5
	Q8VE73	Cul7	3544.3	4299.6	9247.7	3017.3	3757.7	2805.5	5507.7	2875.1
	Q80TT8	Cul9	94.7	256.3	280.4	211.6	94	213	133.1	215.4
	Q9CQ89	Cuta	503.1	246.2	1318.5	197.1	501.8	231.4	667.7	178.5
	Q9D8X1	Cutc	25.9	125.8	71	83.9	29.4	77.3	46.7	65.2
	P53564	Cux1	2769.3	3078.6	4593.9	2424.7	2070.5	2666	1746.6	1684.8
	Q9JHS9	Cwc15	1021.9	2503.1	1374.8	1581.4	651.5	2434.7	620.2	1067.1
	Q8C5N3	Cwc22	2666.5	4157.9	6460.1	2826.6	2483.4	2523.6	3131.6	2033.1
	Q3TKY6	Cwc27	711.6	1263.4	1524.5	936.2	583.9	1117.8	651.5	663.7
	Q8CI33	Cwf19l1	739.1	1026.4	2018.7	624.5	697.6	615.4	1097	508
	Q8BG79	Cwf19l2	600.3	1136.8	1380.6	792	497.5	816.1	845.3	682.8
	P97792	Cxadr	8374	6281.4	21578.5	4702.1	6887.9	5671	9476.8	5141.4
	P70658	Cxcr4	110.9	18.9	249.8	14.5	76.4	14.4	125	18.2
	Q9D1F0	Cxx1b	804.9	1012.8	2944.6	1039.3	829.6	558.4	1353.5	587.4
	Q9CWW7	Cxxc1	1282.3	895.6	3266.6	696.4	1149.1	513	1601.4	501
	Q6NXI8	Cxxc4	32.1	14.5	73.3	20.8	24.2	15.5	26.7	9.4
	Q60720	Cyb561	8.4	27.5	22	23.6	11.2	29.5	16.8	25.1
	P56395	Cyb5a	2425.3	2591.2	5044.5	2365.7	2498.4	3164.1	2608.1	2423.9
	Q9CQX2	Cyb5b	5057.2	4404.4	12014.6	3722	3513	3089	5167.1	2517.1
	Q9DB73	Cyb5r1	1471.4	1704.7	3421.7	1092.7	1911.2	1776.5	2416.3	1777.9
	Q9DCN2	Cyb5r3	11033.3	12058.5	28095.9	6778.7	11305	7244.4	15856.1	9281.9
	Q3TDX8	Cyb5r4	128.4	651.2	299	381.3	114.9	447.2	184.4	463.8
	Q9D0M3	Cyc1	6478.4	7080.3	15299.8	5711.7	5284.6	4538	7364.9	4875.2
	P62897	Cycs	2276.1	3615.5	3868	1950.1	2700.5	2386.9	2538	3010.3
	Q7TMB8	Cyfip1	2218.6	3109.2	6082.3	2141.1	2181.6	1988.1	3044.4	2215
	Q5SQX6	Cyfip2	6720.1	7723.4	18688.2	4576.2	6367.8	4734.9	9909.9	6079.8
	Q9CX80	Cygb	17.2	33.1	38	15.2	15.5	14.4	20.1	15.6
	Q9QXA1	Cyhr1	245.2	511.4	605.4	328.9	165.2	280.3	303.1	257
	Q80TQ2	Cyld	229.6	331.8	667.1	258.5	262.7	239	337.1	264.1
	Q8BKE6	Cyp20a1	3197.9	2685.7	7555	1896	2772.5	1674.1	3777.9	1622.9
	Q99N19	Cyp4f13	136.3	914.6	368.6	719.5	136.1	620.7	202.6	603.1
	Q99N17	Cyp4f16	871	166.2	2142	113.2	684.7	97	1002.3	109.1
	Q6A152	Cyp4x1	43.5	382.8	129.4	279.9	42.7	298.3	65.3	368.8
	Q8K0C4	Cyp51a1	6146.5	9466.8	14542.3	4154.4	5740.6	5741.8	7319.1	6225.9
	P18406	Cyr61	539.3	665.3	1826.2	461.6	417.7	256.3	635.9	210.3
	Q8K353	Cystm1	229.2	232.7	594.8	186.9	254.7	264.6	361.1	202.2
	Q9QX11	Cyth1	85.9	340.8	284.1	241.2	162.6	313.2	196.1	350.1
	P63034	Cyth2	882.8	181.4	2307.5	115.8	959.9	175.3	1564.8	196.5
	O08967	Cyth3	90.2	722.4	232.5	542.3	179.4	666	308.4	891.5
	Q9D172	D10Jhu81e	4969.6	5518.5	8953.8	5430.9	4527.5	3995.1	5808.7	3965.7
	Q9CX66	D10Wsu102e	269.6	145.5	735	101.1	244.2	78.2	368.5	66.6
	Q99LF4	D10Wsu52e	8157.1	6189.7	22126.6	3321	7862.6	3788	12384	3484.8
	Q6PIX9	D11Wsu47e	54.7	48.8	117.3	37.1	60.8	35.2	83	31.1
	Q9Z1R4	D17h6s53e	584	770.8	1333	627.3	497.1	1061.4	605.9	741.8
	Q9CPT4	D17Wsu104e	1430.1	3618.2	2927.6	1927.5	1490.5	2050.5	1907.5	2620.9
	Q8CIM3	D2hgdh	899.5	880.9	2173.5	593.2	990.1	564.9	1428.6	643.2
	Q3UHX9	D2Wsu81e	1457	1441.3	3577.4	1139.9	1692.3	962.9	2026.8	794.1
	Q8BGN2	D3Ertd751e	82.6	209.6	160.6	171.4	62.8	142.3	101.4	122.5
	F6ZGR6	D430041D05Rik	64.9	18.6	151.4	20.7	56.6	17.3	70.9	11.9
	Q3UC65	D4Wsu53e	58	38	142	26.3	59	32	73.6	16.6
	Q91YN0	D6Wsu163e	817.3	835.9	2488.6	581.8	895.6	539.8	1515.4	613.1
	Q8BPM0	Daam1	7656.1	5087.2	18478.8	2609.6	6398.6	3484.3	9526.6	4524.6
	P97318	Dab1	155.4	115	465.8	70.9	117.6	82.8	173.8	54.8
	P98078	Dab2	661.2	3876.2	1456.5	3803.1	540.1	1893.3	606.8	1404.4
	Q3UHC7	Dab2ip	1210	1485.8	3159.9	1094.3	1185.4	1123.1	1975.7	1208.7
	Q9QYB2	Dach1	1443.3	2466.5	3104.6	1649.2	958.2	1635.7	1354.8	1063.5
	Q925Q8	Dach2	153.1	255.6	306.4	203.4	117.8	234.9	184.4	145.2
	Q0PHV7	Dact3	234	325.3	457	197.4	203.7	265.7	266.8	198.5
	P61804	Dad1	1564.7	2817.8	3603.2	2281.4	1549.6	1912.9	1864.7	1843.1
	Q62165	Dag1	1168.7	1125.9	2636	887.6	990.8	1043.7	1445	845.3
	Q91WC9	Daglb	344.8	558.8	806.3	389.6	326.2	404.4	411.2	445.4
	Q8VC30	Dak	2615.1	2322.6	7650.5	1575.4	2412.1	1334.8	4175.3	1460.8
	Q6PJN8	Dalrd3	119.7	183.3	287.4	125.4	116.2	132.7	183.1	134.1
	Q91XC8	Dap	15.2	116.5	35.1	113.1	15.2	70.5	20.7	45.7
	Q9ER88	Dap3	3507.5	4784	7791	2814.3	3889.8	3151.1	5157.2	3562.1
	Q80YE7	Dapk1	3608.4	4627.1	9616.5	3089	3590.7	3225.2	5394.7	3659.4
	O54784	Dapk3	475.4	499.7	1247.4	359.2	492	320.1	767.1	347.8
	Q922B2	Dars	13167.8	16506.4	36387.5	9894.1	12910.3	11410.3	18887.8	11920.5
	Q8BIP0	Dars2	2435.6	3813.6	5703.6	2639.5	2696.5	2417.3	3554.4	2833.3
	O35613	Daxx	192.4	478.6	448.7	321.3	183.5	270.1	229.3	245.3
	Q9JII5	Dazap1	821.1	2593.2	2094	1497.6	804.4	2277.3	1147.3	1376.1
	Q9QZ41	Dbf4	23	20.2	50.9	13.6	18.6	17.7	22.9	13.3
	P31786	Dbi	1039.7	2312.4	1592.1	1595.6	965.7	2126.2	1041.5	1301.7
	Q9QXS6	Dbn1	25175.8	13700.4	47799.2	8142.4	19178.5	12556.2	20209.9	11166.5
	Q62418	Dbnl	5042.3	5101.7	12078.5	3178.9	4632.1	4480.9	6396.5	3919.3
	Q923B1	Dbr1	271.9	400.3	652.5	289.8	232.3	434	303.5	340.4
	P53395	Dbt	2378.1	2014.7	5344.5	1294.4	2806.5	1258.4	4165.7	1651.3
	A2AKB9	Dcaf10	24.7	146.6	54.7	93.7	27.2	111.3	28	99.8
	Q91VU6	Dcaf11	97.1	248.6	218.8	147.8	78.9	171.8	112.6	155.3
	Q6PAC3	Dcaf13	2147	1532.5	4368.1	1058.1	2254.8	1264.7	2660.9	1044.7
	Q6PFH3	Dcaf15	2.2	18.5	18.4	11.5	2.1	13.7	7.7	7.9
	Q3TUL7	Dcaf17	14.6	56.3	41.8	30	15.3	35.8	18.8	37.2
	Q80T85	Dcaf5	1585.1	1056.2	4282	665.9	1427.2	708.1	2223.8	554.3
	Q9DC22	Dcaf6	27.2	164.4	67.2	101	36	122.2	56.9	136.7
	P61963	Dcaf7	2250.3	2814.5	6362	1793.4	1750.6	1281.8	3082.6	1372
	Q8N7N5	Dcaf8	524.2	1524.3	1283.4	836.7	520.4	959.1	723.3	986.3
	Q8BHC4	Dcakd	4980.5	4521.5	12190.6	2904.7	5428.4	3036.5	7766.5	3312.4
	P70211	Dcc	1921	2322.6	4724.1	1122.2	878.6	440.1	1192.5	400.1
	E9PVD3	Dchs1	3868	1789.8	10391.7	1352.2	3218.1	1565.3	5310.5	1231.6
	P43346	Dck	463.4	1112.3	1186.1	761.8	429.5	733.8	722.6	744.3
	Q9JLM8	Dclk1	7302.3	11878.2	22551.3	7111.3	5424.1	6168.2	8732.3	7153.9
	Q6PGN3	Dclk2	2429.6	3526.5	6937.9	2325.8	2306.2	2338.5	3748.3	2700
	Q91YD3	Dcp1a	1525	1066.5	3746.4	825	1335.7	774.4	1960.8	567.2
	Q3U564	Dcp1b	105.3	124	307.8	86.8	100.8	86.6	162.2	77.6
	Q9CYC6	Dcp2	656.3	1432.8	1635.8	1012	586.7	825.9	874.9	765.9
	Q9DAR7	Dcps	2046.1	3863.9	4397.1	2445.9	1799	2465.8	2194.3	1890.7
	O08788	Dctn1	16898.2	15316.1	39964.1	8201	16345.3	11510.5	23886	13960.7
	Q99KJ8	Dctn2	13992.9	11557.9	27578.2	7795.3	11013.8	12039.1	14088.8	10926.9
	Q9Z0Y1	Dctn3	5156.1	4677.8	11672.5	3246.2	4520.6	4274.5	6855.1	4706.2
	Q8CBY8	Dctn4	3378.4	3237.9	9014.8	1798.5	3447.5	2322.5	5115.6	2818.5
	Q9QZB9	Dctn5	1073.7	1317.3	3043.7	559.4	1050	832.7	1547	1163.3
	Q9WUB4	Dctn6	670.1	745.5	1725.1	490.1	717.3	497.6	1126	604.2
	Q9QY93	Dctpp1	112.7	450.5	270.5	421	107.5	360.3	146.3	264.1
	Q9QZ73	Dcun1d1	640.2	949	1758.8	667	615.2	642	977.3	728.6
	Q8BZJ7	Dcun1d2	12.2	160	39.7	85.2	7.1	102.6	18	92.9
	Q8K0V2	Dcun1d3	1269.7	1905.1	2881.7	1314.2	1417.5	2239	1863.9	2503.5
	Q8CCA0	Dcun1d4	362	1058.6	978.6	864.5	333.8	639.7	435	568.1
	Q9CXV9	Dcun1d5	893.1	1049.6	2242.6	1013.6	722.1	693.4	1118.4	629.4
	O88809	Dcx	10521.9	10813.8	27716.6	6324.1	6682.1	5157.7	10688.3	6037.4
	Q91X52	Dcxr	480.6	723.6	1306.3	509.5	511.6	394.2	709.5	355.4
	Q9D9Z5	Dda1	657	1463	1544.2	1123	541.5	1084.4	794	808.3
	Q9CWS0	Ddah1	5562.7	5277.5	15714.2	3104.4	4498.6	2296.6	7133.2	2794.5
	Q99LD8	Ddah2	10442.9	10543.9	27207.9	6428.7	7828.9	5652.3	12779.4	5382.4
	Q3U1J4	Ddb1	10522.8	19080.8	22939.9	8006.9	9712.4	10470.1	11353.3	10123
	Q80YA3	Ddhd1	557.3	1379.9	1403.6	1022.9	415.5	918.7	691.1	908
	Q80Y98	Ddhd2	1145.6	1080.4	2839	926.2	1107.1	897.9	1683.2	902.4
	A2ADY9	Ddi2	2401.6	3180.5	5395.3	1921.6	2157	2469	2988.7	2046.3
	P35639	Ddit3	74.4	11.4	183.3	8.9	69.1	7.3	79.1	10.4
	Q9D3F7	Ddit4	87.2	105.6	232.9	92.8	65.4	57.1	102.3	65.2
	O54734	Ddost	8054.1	11220.1	18090.4	6283.3	7985.7	7318.3	10754.9	8170.5
	Q03146	Ddr1	97.2	111.2	205.7	83	79	72.9	126.5	72.7
	Q80WW9	Ddrgk1	902.8	1216.6	1808.9	907.5	892.8	1414.2	938.8	867.2
	O35215	Ddt	1253.1	1975.7	2210.4	1513.2	1192.2	1621.6	1317.2	1411.6
	Q91VR5	Ddx1	11390.7	15510.1	29907.7	9511	10533	9821.9	16759.5	8561.3
	Q80Y44	Ddx10	2457.3	4789.6	6374.8	3571.4	2452.3	3628	3158.9	2822.8
	Q6AXC6	Ddx11	61	207	167.8	174.4	66	122.8	97.5	114.3
	Q501J6	Ddx17	11578	13961.6	28386.6	7512.7	9667.1	8577.7	13139.9	6235.4
	Q8K363	Ddx18	5955.6	6025.3	12759.1	4677.2	5772.7	4275.7	7217.3	3410.8
	Q61655	Ddx19a	7570.2	9479.3	21015.6	5803.8	6942.1	5304.7	10438.8	5159
	Q8BZY3	Ddx19b	250.9	470.2	722	275.8	213.7	271.9	311.2	226.6
	Q9JJY4	Ddx20	2364.9	2787.2	6069.5	1985.1	2118.1	1807.1	3339.1	1618
	Q9JIK5	Ddx21	13256	18527.5	32113.9	12388.6	12716.4	12672.3	17770.7	10426.7
	D3Z0M9	Ddx23	6224.4	10282	14211	5287.7	5374.3	6400.4	6536.6	5067.2
	Q9ESV0	Ddx24	3085.5	4193.7	7080.2	3268.2	2820.8	2981.1	3666.1	2301.6
	Q9QY15	Ddx25	224.5	459.3	586	304.9	234.3	334.1	360.8	311.2
	Q8BND4	Ddx26b	89.8	213.4	282.7	157.3	86.5	153	158	129
	Q921N6	Ddx27	5238.7	7283.9	10792.7	5529	4875.8	5452.3	5609.9	4102.8
	Q9CWT6	Ddx28	24.3	660.3	39.3	431.6	26.8	454.3	31.7	463.1
	Q6NZQ2	Ddx31	1328.8	2964.7	3276.4	2182.6	1305.2	2044.9	1827.3	1808.5
	Q8VDW0	Ddx39a	3126.5	3051.9	7488.6	1903	2706	1865.4	3764.5	1620.8
	Q9Z1N5	Ddx39b	10208.5	16180.1	25618	9453.5	8720.4	9622	12470.6	8342.6
	Q62167	Ddx3x	18060.6	22255.6	46778.6	14093.5	18125.6	18774.1	26304.5	14574
	Q62095	Ddx3y	794.4	842	1938.3	629.4	681.5	552.9	1078	465
	Q91VN6	Ddx41	3009	3929.6	7763.6	2578.9	2834.9	2652.7	4328.7	2367.3
	Q810A7	Ddx42	2222.7	7519.9	4525.8	3357.8	1755.9	5252.6	2184.5	3694
	Q569Z5	Ddx46	6456.8	12521	16469.2	7440.7	5564.8	7942.7	7937	5680.6
	Q9CWX9	Ddx47	1972.3	2223.8	4934	1629.2	1901.1	1583.9	2681	1342.7
	Q4FZF3	Ddx49	981.3	1597.2	2628.5	1184.7	879.8	961.9	1297.4	874.1
	Q61656	Ddx5	31518	39702	80899.3	24350.6	28519.3	24913.7	41021	20979.5
	Q99MJ9	Ddx50	2261.1	3586.9	5729.3	2295.6	2304.6	2515.1	3142.6	2024.3
	Q6P9R1	Ddx51	2426	5072.1	5764.6	3638.4	2343.1	3339.8	3179.6	2976.2
	Q8K301	Ddx52	1194.2	2445.1	2704.1	1767	1167.2	1941.7	1571	1832
	Q8K4L0	Ddx54	3224.7	4311.8	7393.7	3439.8	3477.7	3811.8	4135.7	3361.5
	Q6ZPL9	Ddx55	105.2	464	367.9	361.5	116.5	342.8	221.9	288.6
	Q9D0R4	Ddx56	2481.7	2639.9	5442.5	1931.1	2171.3	1938.1	2968.8	1519.7
	Q6Q899	Ddx58	27.4	53.5	64.8	49.8	25.3	36.7	38	39.8
	Q9DBN9	Ddx59	259.4	492.7	681.8	358.5	223.8	293.5	316.3	257.3
	P54823	Ddx6	5166.4	5219.6	14798.9	2994.2	5125.8	3238.6	7930.8	3079.1
	Q9Z1T5	Deaf1	29.5	22.4	56.3	18.1	16.4	14.1	26.7	14.1
	Q9CQ62	Decr1	2986	3565.4	6678	2083.9	3353.4	2154.4	4506.3	2787.2
	Q9WV68	Decr2	268.8	1041	637.8	694.8	236.8	758.5	384.5	764.7
	Q99J78	Def8	315.4	427.4	699.6	327.5	293.9	291.4	460.9	324.5
	O09005	Degs1	348.1	996.4	802.8	587.4	355.3	601	449	626.3
	Q7TNV0	Dek	3580.4	5434.2	9111.6	4180.2	2764.7	3390.5	4071.2	2372.4
	Q8K382	Dennd1a	77.5	225.4	164.5	152.1	70	171	86.3	140.2
	Q3U1T9	Dennd1b	26.6	308.9	106.6	227.6	30	173.9	58.8	201.9
	Q8C4S8	Dennd2a	438.2	1523.9	1089.7	1118.7	436.6	1062.9	635.3	1105
	E9Q8V6	Dennd4a	54.8	176.7	114.8	130.4	46.1	124.5	83.7	120.5
	Q3U1Y4	Dennd4b	93.5	132.7	189.3	95.3	70.7	108.4	111.4	93.7
	A6H8H2	Dennd4c	261.2	431.5	678.9	371	246.3	300.7	430.3	263.5
	Q6PAL8	Dennd5a	328.7	372.7	890.3	301.9	304.3	264.3	494.7	306
	A2RSQ0	Dennd5b	58.1	458	160.2	328.8	75.6	300.1	96.5	291.7
	Q8BH65	Dennd6a	249.4	902.8	494.5	632.1	223.9	640.5	365.7	634.1
	Q9D9V7	Dennd6b	17.2	47.1	45.3	33.2	16.4	36.6	29.6	28.5
	Q9CQJ6	Denr	1418	2219.9	3787.1	1393.6	1378.4	1937.5	2115.6	1463.3
	P61460	Depdc5	150.4	418.6	299.7	297.6	152.6	302.5	200	291.4
	Q570Y9	Deptor	17.4	53.5	40.8	31.8	16.8	36.5	22.5	36.6
	Q91YP3	Dera	1076.1	1523.5	2555.4	786.1	1008.4	933.8	1470.9	1065.5
	Q99J56	Derl1	1038.5	960.5	2901.5	538.9	1075.7	607.8	1349.4	639
	P31001	Des	2893.2	9602.6	5285.7	5573.1	1174.8	2452.2	1334	1906.2
	Q9CQT7	Desi1	400	892.6	1006.7	598.4	326.5	527.2	498.2	459.6
	O54786	Dffa	1837.1	1211.6	4675.5	906.4	1700.2	970.3	2444.1	884.8
	O54788	Dffb	11	107.4	25.6	90.1	10.3	64.9	13.9	67.2
	Q9Z2D3	Dfna5	370	438	982.8	310.3	318.1	315.2	537.7	388.6
	Q9Z2A7	Dgat1	294.1	740.3	740.7	459.2	348.6	391.6	372.6	385.1
	O70279	Dgcr14	209.8	977.3	369.9	756.4	151.2	862.3	174.7	473.6
	Q9EQM6	Dgcr8	481.1	1073.9	1166.6	820.6	438	681.2	651.4	652.2
	O88673	Dgka	268.2	558.9	685.1	437.2	318.6	501.8	509.9	556.5
	E9PUQ8	Dgkd	195.9	167.3	491.4	117.2	192.6	133.2	294.4	145.1
	Q9R1C6	Dgke	579.2	1690.7	1590.4	1120.7	709.3	1228.6	980	1408.4
	D3YXJ0	Dgkh	44.8	204.3	112.1	258.8	47.5	190.7	76.4	196.9
	D3YWQ0	Dgki	187.6	193.7	473.6	151.9	217.6	200.6	361.3	255.9
	Q6P5E8	Dgkq	391.4	339.4	1060.5	222.1	387.4	208.4	573.4	251
	Q80UP3	Dgkz	495.1	921	1292.7	690.1	439.4	506.9	677.6	587.8
	Q8VCH6	Dhcr24	3056.4	2455.3	6632.7	1877.8	3831.2	3255.8	4800.9	3385.9
	O88455	Dhcr7	2345.6	3472.1	5453.9	2017.7	3051	3151.6	3859.2	3958.2
	P00375	Dhfr	3926.3	3293.4	10114.6	2407.4	3170.8	1667.1	5113.8	1651.2
	O35435	Dhodh	3923.6	4043.4	9451.8	2723.8	3523.1	2423	4777.1	2498.7
	Q3TXU5	Dhps	46.4	257	123.7	189.3	54.9	232.5	65.8	173
	Q99L04	Dhrs1	5229.9	5790.2	12653	3394.6	5705.5	3786.9	8259.4	4618.7
	Q5SS80	Dhrs13	1727.7	2476.8	4277.6	1470.9	1733.5	1498.9	2345.4	1611.5
	Q99LB2	Dhrs4	2382.6	4520.8	6206	2296	2841.7	2585.3	4078.3	2973.2
	Q9CXR1	Dhrs7	2097.9	3278.4	5568.6	1867.9	2173.1	1851.8	3344.4	2082.9
	Q99J47	Dhrs7b	2589.2	3042.1	5720.9	1975.8	2348.8	1898.7	3379.1	2033.8
	Q8VBZ0	Dhrsx	189.7	534.9	461.4	352.7	193.5	380	283.6	428.8
	A2ATU0	Dhtkd1	807.3	1107.4	1697.9	716.1	733.3	639.5	1003.8	661.3
	O35286	Dhx15	10991	12555	31578	7470.8	10940.7	7470.9	15153.7	6776.8
	G3X8X0	Dhx16	783.7	1744.5	1838.3	1155.7	730.8	1127.1	984.6	910.5
	Q6PGC1	Dhx29	5120.2	6462.4	13984.6	3714.8	4724.3	3480.8	7584	3745.3
	Q99PU8	Dhx30	8343.3	10495.7	21060	6272.5	7990.4	6164.7	12149.8	6135.7
	Q8BZS9	Dhx32	553.9	554	1455.7	391.3	580.5	312.8	880.9	341.4
	Q80VY9	Dhx33	1086.2	1902.4	2698.1	1354.6	1069.2	1345.9	1411	1231.6
	Q9DBV3	Dhx34	717.1	352.4	1867.9	256.5	670.5	242.7	1034.8	208.5
	A2ACQ1	Dhx35	734.6	1593.9	1931.1	1027.7	715.2	991.3	1077.8	815.7
	Q8VHK9	Dhx36	3663.8	4333.5	9504.4	3214.6	3054.8	3032.9	4724.8	2746.8
	Q6NZL1	Dhx37	1375.9	2533.7	3285.7	1889.8	1286.4	1784.9	1751.8	1606.2
	Q80X98	Dhx38	1410.9	2125.6	3723.3	1548.5	1280.8	1308.2	1970.5	1074.6
	Q6PE54	Dhx40	254.2	1096.4	638.3	778.6	232.3	673.9	381.6	678.7
	Q6P5D3	Dhx57	3724.8	4502.6	10208.9	2880.6	3317.3	2676.9	5434.2	2840.6
	A2A4P0	Dhx8	370.7	3442.9	902.7	1998.4	372	2150.9	442.2	1674.6
	O70133	Dhx9	25077.9	25291.8	56489.3	13145.1	21535.9	15957.9	27370.2	11951.7
	Q9JIQ3	Diablo	1948.8	3149.4	2897	3120.4	1538.8	3851.7	1455.5	2379.5
	O08808	Diaph1	2248.2	3007.2	6615.7	2118.4	2134.1	1896.3	3383.6	2007.4
	O70566	Diaph2	704.7	1473.6	1884.7	1123.5	674	1127.2	1092.5	1226.2
	Q9Z207	Diaph3	68.9	209.2	170.1	171.3	53.2	89.4	70.2	83.8
	Q8R418	Dicer1	6815.5	6663.9	18613.1	4566.9	6597.3	4581.9	10462.5	4469.8
	Q8C9B9	Dido1	526.1	1914.1	1260.9	1468.6	453.6	1347.2	629.5	1059.5
	Q8BTT6	Diexf	1146.5	1414	2951.8	1037.3	1166.2	1036.2	1675.3	967.1
	Q9D0D4	Dimt1	1100.2	3120.8	2616.3	2080.5	1022.1	1978.2	1418.5	1689.4
	Q8BWT5	Dip2a	452.9	1678.4	1206.5	948	433.3	1058.8	683.7	1210
	Q3UH60	Dip2b	6507.8	8158.2	18696.7	4317.9	5589.3	4532.6	9374.9	4842.1
	E9PWR4	Dip2c	1887.1	1311.5	5093.7	729.9	1878	909.8	2994.7	1082.7
	Q91Z61	Diras1	276.2	252.1	823.9	183.5	308.3	201.7	620.6	265.5
	Q8BFQ6	Dirc2	147.3	591.1	375.2	394.6	128.7	400.4	194.1	480
	Q9CSH3	Dis3	3581.8	6303.8	9622.1	4043.5	3165.9	3738.2	4722.1	3157.8
	Q8C0S1	Dis3l	118.3	597	338.7	421.1	117.2	346.9	166	348.5
	Q8CI75	Dis3l2	1905.6	3314.9	5609.8	2290.2	1808.6	2300.4	2998.2	2327.7
	Q3TDN0	Disp1	172.9	139.3	341.9	93.1	129.4	104.3	191.3	93.7
	Q8CIP5	Disp2	913.9	1117.9	2166	802.8	920.2	1462.7	1261	1164
	Q80Y83	Dixdc1	157	77	390.6	57.4	202.2	104	316.6	97.1
	Q9ESX5	Dkc1	5231.5	5777	11705.8	3469.5	5196	3918.5	6014.2	3199.8
	Q8BMF4	Dlat	7049.1	9699.1	15478.5	6073.1	7882.1	5852.9	11225.1	7597
	Q9R0Z9	Dlc1	440	349.2	1029.7	254.3	320.2	196.7	429.9	171.1
	O08749	Dld	10161.6	12558.4	24043.3	6181.6	10881.2	7050.5	14647.4	8631.2
	Q811D0	Dlg1	1498.8	1617.9	3251.7	996	1609.8	1260.3	1955.2	1137.3
	P70175	Dlg3	383.8	675.2	832.9	453.7	342.9	403.4	477.4	375.7
	Q62108	Dlg4	392.8	2037.4	813.1	1363.4	407.6	1598.1	541.9	1651.4
	E9Q9R9	Dlg5	503.6	708.1	1329	509.2	513.4	469	753.4	487.9
	Q9D415	Dlgap1	608.3	654.1	1340.5	460.4	417.8	436	535.4	391.6
	Q8BJ42	Dlgap2	33.5	70	77.5	81.9	84.5	117.5	123.3	106.1
	Q6PFD5	Dlgap3	48.7	15.4	147.6	15.2	52.4	12.9	78.6	12.9
	B1AZP2	Dlgap4	2937.5	3205.1	8289.1	2369.7	2769.5	2809	3970.8	2839.2
	Q8K4R9	Dlgap5	574.5	590	1445.3	482.8	509.8	325.5	776.1	288.2
	Q61483	Dll1	248.3	24	494.6	25.4	229.5	16.9	279.2	15.4
	O88516	Dll3	231.9	113.6	638.5	79.8	265.9	86	407.2	84
	Q9D2G2	Dlst	7227.3	6553.3	16167.2	4416.5	10111.3	5637.4	14602.9	6983.2
	Q9JI44	Dmap1	1150.5	920.4	2841.7	691.7	963.5	573.7	1505.2	521.5
	P11531	Dmd	253.4	272.4	679.2	204.8	216.3	155.5	335.7	138.1
	Q9WV69	Dmtn	12.4	155.8	33.8	101.6	15.1	268.2	29.9	250.8
	Q08274	Dmwd	328.9	636.6	789.2	470.2	273.2	479.2	427.3	463.5
	Q6PNC0	Dmxl1	484.6	1359	1203.9	983.8	421.8	883.5	670.6	936.6
	Q8BPN8	Dmxl2	7479.8	11786.8	21276.8	7781.2	6830.5	7007.9	11384.6	8217.3
	Q6ZQJ5	Dna2	657.4	575.1	1677.1	436.4	608.3	378.7	941.6	394.2
	Q8BPI1	Dnaaf2	103.1	94.9	226.6	62.2	96.2	67.2	120.6	51.1
	Q91XQ0	Dnahc8	18.1	81.2	58.7	42.8	17.5	67.5	42.5	105.7
	P63037	Dnaja1	8631.5	6451	20652.7	3998	7943.2	4134	12211.1	3723.6
	Q9QYJ0	Dnaja2	4173.7	4934.4	10983.3	3785.6	3532.1	3445.6	5792.4	2834.1
	Q99M87	Dnaja3	2406.8	3068.9	5758.4	2099.9	2554.3	2408.4	3489.2	2457.4
	Q9JMC3	Dnaja4	87.6	232.5	265.7	165.9	89.4	202.3	140.1	173.3
	Q9QYJ3	Dnajb1	2466.8	5843.3	6375.5	3537.7	2587.5	3344.7	3630.3	3323.1
	Q99KV1	Dnajb11	6877.3	7691.7	17707	6078.9	7819.3	5809.1	10003.9	5645.1
	Q9QYI4	Dnajb12	1695.8	961.1	3789.4	711.4	1649.2	736.5	2032.1	644.7
	Q149L6	Dnajb14	722.8	512	1597.3	389.9	807.8	485.1	1054.8	428
	Q9QYI5	Dnajb2	335.5	236.3	815.8	188.6	363.1	251	566	258.1
	Q9D832	Dnajb4	174.6	893.8	464.8	557.4	151.7	486.9	257.5	518.1
	O89114	Dnajb5	821.4	961.2	2329.6	612.5	898.8	632.9	1479.4	688.4
	O54946	Dnajb6	3542.9	3292.4	8183	1954.4	3103.5	2018.6	4288	1835.7
	Q9QYI6	Dnajb9	86.4	141.5	198.1	86.8	89.5	91.8	125.6	82.4
	Q61712	Dnajc1	481.8	1092.7	1119.6	907.1	506.6	731	704.8	696.9
	Q9DC23	Dnajc10	4201.3	8747.3	9711.3	4898.6	4715.6	6096.8	6022.9	5963.3
	Q5U458	Dnajc11	4731.8	6533.3	11243.3	4282.9	4856.4	4103.2	6600.7	3818.4
	D4AFX7	Dnajc13	13106.6	15880.8	34071.5	9797.5	12404.2	9158.7	18103.4	10471
	Q921R4	Dnajc14	257.4	674.7	529.5	452.5	267.8	527.7	348.8	544.7
	Q78YY6	Dnajc15	382.9	678	844.6	406.9	543.6	896.3	682.4	808.1
	Q80TN4	Dnajc16	1840.8	2734.2	4687	1639.3	2174.9	2135.4	2941.2	2245.6
	Q91WT4	Dnajc17	576.5	1491.6	1402.9	1182.8	488.7	1345.6	662.6	913.9
	Q9CZJ9	Dnajc18	215.8	462.2	458.7	388.8	220.7	422.5	274.6	428.4
	Q9CQV7	Dnajc19	1510.2	3614	3851.2	2248.7	1448.3	2107.7	2193.6	2104.4
	P54103	Dnajc2	1883.4	4159.8	5372.5	3044.5	1948.4	3342.6	3207.4	2912.8
	E9Q8D0	Dnajc21	136.6	164.6	272.5	125.5	128.7	121.6	158.2	113.1
	Q91ZF0	Dnajc24	346.3	756.9	971.5	605	289.8	508.1	454	402.2
	A2ALW5	Dnajc25	711	1374.7	1690.2	883.5	658.8	744.4	965	814.3
	Q91YW3	Dnajc3	7198	8546.7	17965	6770.3	7175.5	5606.7	10467.1	5092.5
	P60904	Dnajc5	1951.6	2074.4	5989.2	1707.5	2217.3	1993.9	3144.8	1950.7
	Q80TZ3	Dnajc6	1671.3	2131.9	4617.7	1428.1	1352.6	1253.8	2228.6	1329.9
	Q9QYI3	Dnajc7	7871.3	9207.2	21318.3	5862.8	7315.7	5655	12683.1	5093.3
	Q6NZB0	Dnajc8	3277.5	9215.6	5142.7	6214.5	2274.9	8766.6	2106.8	3881.5
	Q91WN1	Dnajc9	1590.6	2832	3331.3	2029.5	1130.4	1382.2	1537.1	924.2
	Q05A62	Dnal1	155.7	84	401.3	50.8	142.6	61.9	278.9	69.2
	Q9DCM4	Dnal4	98.1	360	267.2	317.8	82.6	281.5	114.2	236.4
	P56542	Dnase2	133.1	586.2	248.7	490.8	90.1	334.7	105.6	272.9
	Q8JZM4	Dner	633.9	526.1	1472.3	520.5	863.6	981.2	951.7	765.1
	Q9D113	Dnlz	454.1	597.2	1000.5	593	445.1	663.2	543.8	532.4
	P39053	Dnm1	2877.7	3099.1	8804.9	2032.8	2837.1	1496.6	4609.9	1976.1
	Q8K1M6	Dnm1l	11472.9	15922.2	33940.4	11139.3	10706.6	9878.2	20103.7	11039.7
	P39054	Dnm2	9182.7	10986.1	25552.4	7429.8	8464.9	6415.2	14599.5	7837.9
	Q8BZ98	Dnm3	397.3	801.2	1210.4	550.7	388.6	512.3	771.9	639.1
	Q6TXD4	Dnmbp	152.4	267.7	319.8	202.4	112.3	185.3	145.3	185.9
	P13864	Dnmt1	9912.4	14358.3	25456.2	10550.6	8825.8	7901.2	13629.9	7248
	O88508	Dnmt3a	4378.7	7579.3	10914.4	5235.9	3703	3831.3	5275.7	3588
	O88509	Dnmt3b	1398.6	3014.9	3793.9	2307.5	1433.1	1615.1	2048.6	1537.9
	Q9CWR8	Dnmt3l	934.3	556.6	2273.3	377.2	750.5	285.9	1085	262.8
	Q9Z2W0	Dnpep	3133.5	4460.7	6651	2006.7	3183.3	3051.3	4187.4	3604.9
	Q99LB0	Dnttip1	123.9	371.3	355.7	296.2	141	242.4	222.1	208.3
	Q8R2M2	Dnttip2	2264.3	4552.2	4568.3	3546.4	2396.8	3918.2	2580.9	2919.9
	Q8BUR4	Dock1	2133	2582.6	5517.3	1863.2	1791.7	1587.7	2586	1572.1
	A2AF47	Dock11	10109.2	11499.5	29231.8	7263	9146.7	6382.5	14939.4	7679.2
	Q8CIQ7	Dock3	690.4	464.3	1809.7	299.8	605	286.5	845.7	344.3
	P59764	Dock4	2345.2	2593.3	5530.5	1752.4	2501.9	2172.9	4206	2587.8
	B2RY04	Dock5	83	1337.4	258.3	900.2	111.6	898.5	149.1	918.7
	Q8VDR9	Dock6	2276.5	4501.4	6005.6	2954	2074.9	2580.5	3271.3	2646.3
	Q8R1A4	Dock7	11731.7	13830.6	33037.6	8420.7	10537.7	8485.1	16891.6	9263.7
	Q8BIK4	Dock9	66.8	112.2	142.5	91.1	57.9	84.2	89.5	85.8
	Q99LN9	Dohh	364.2	1137.5	926.5	838	328.6	821.3	522.4	690.2
	Q8R2Y3	Dolk	124.8	163.3	273.5	104.1	107.7	116.9	163.3	129.1
	O70348	Dom3z	61.8	160.2	159.6	123.4	62.3	106.7	111	98.1
	Q8BL99	Dopey1	805	1206.7	2100.1	884.3	620.9	729.7	1021.4	806.6
	Q3UHQ6	Dopey2	2726.1	3332.8	7244.6	2341.3	2503.1	2043.2	4150.1	2282.4
	Q66L44	Dos	162	195.2	367	153.2	122.3	150.4	138	164.3
	Q6XZL8	Dot1l	38.2	124.5	101.1	114	69.1	94.5	60.4	70.7
	P42867	Dpagt1	180.3	136.3	465.6	131.3	162.8	93.6	259.5	117.4
	Q8BPA8	Dpcd	183.3	390.7	483.2	234.2	165.7	271.5	200.7	282.6
	Q9QX66	Dpf1	20.6	38.3	59.8	30.9	24.4	26	35	25.9
	Q61103	Dpf2	2065	1643.4	4724.7	1197.3	2006.5	1601.2	2160.6	1022.4
	P58269	Dpf3	1107.1	524.7	1923.8	409.9	380.9	208	428.1	200
	Q5NCQ5	Dph1	660.3	727.6	1523.4	545.2	658	527.7	923.2	537.2
	Q9CR25	Dph2	74.4	201	252.2	205.3	111.5	130.6	145.4	144.2
	Q9CWQ0	Dph5	481.1	701.6	1318.4	514.5	491.4	476.1	727	506.3
	Q9CQ28	Dph6	381.5	456.8	957.7	392.4	377.7	411.4	577.8	406
	O70152	Dpm1	2170.5	5011.6	5337.7	2857.8	2179.3	2908.2	2797.2	3317.3
	Q9D1Q4	Dpm3	626.9	739	1279.9	571.9	528.7	561.8	687.9	494
	Q6NXK7	Dpp10	209.6	38.7	588.9	31.6	361.9	96.4	379	108.7
	Q99KK7	Dpp3	7122.4	8902.3	16766	4924.2	6375.5	5990.1	9439.8	6901.1
	P28843	Dpp4	963.3	2773.9	2060	1726.5	851.9	1039.3	1121.6	966.1
	Q9Z218	Dpp6	1173.7	1137.4	2713	751.7	1113.6	1385.1	1591.3	1851.9
	Q9ET22	Dpp7	1423.6	2248.8	2784.7	2031.5	914.8	1511.9	1116.6	1376
	Q80YA7	Dpp8	546.7	1085.9	1625.9	764.1	589.6	650.5	909.4	710.4
	Q8BVG4	Dpp9	519.2	1654.7	1322.2	936.8	498.3	1145.3	715.8	1241.7
	Q9CWH0	Dppa2	156.9	414.8	380.2	276.8	151.3	218.7	212.1	208.5
	A6X919	Dpy19l1	754	1166	1875.5	768.5	622.2	614.7	920.3	675.8
	Q71B07	Dpy19l3	115.7	532.6	358.6	314.1	111.1	302.2	192.4	318.2
	A2AJQ3	Dpy19l4	384.9	924.2	901.2	587.9	394.2	659.9	535	674
	Q99LT0	Dpy30	1668.2	1450.3	2934.6	1013.4	823.3	1121.9	1053.2	595.5
	O08553	Dpysl2	11887.2	20043.2	27282.8	8230.2	10799.5	11745.5	14691.6	14617.7
	Q62188	Dpysl3	15446.8	14436.8	37935.2	6592.9	12095.7	6940.9	19563.3	9612
	O35098	Dpysl4	4418.3	4981.1	11112.1	2168.7	4607.6	3839.9	6699.7	4780.5
	Q9EQF6	Dpysl5	6080.5	7686.6	14701.5	3465.7	6117.2	5965.7	9074.8	7896.1
	Q91WV0	Dr1	1450.8	1083.4	2832.3	793.2	1252.3	1079.1	1688.7	593.9
	Q9DC58	Dram1	27.5	23.8	65.2	14.1	32.7	15.8	46.4	10.1
	Q9D6N5	Drap1	491.8	480.6	1212.2	355.6	427.7	370.7	572.5	285.4
	P32233	Drg1	1554.1	2890.1	4113.7	1526.5	1568.4	1795.1	2345.7	1719.6
	Q9QXB9	Drg2	3931.4	4000.2	11026.6	2481.4	3472.8	2336.6	5831.2	2690.4
	Q8BYH0	Drgx	5.5	53.6	9.6	35.2	13.4	92	15.5	120.6
	Q5HZJ0	Drosha	312.4	749.3	883.5	537.5	341.8	467.4	498.6	446.4
[truncated: 6,786 more rows]

## Sheet: Analysis_Rep1_Rep2
ProteinID	Gene name	NIL_SVA_0hr_rep1	NIL_SVA_0hr_rep2	NIL_SVA_12hr_rep1	NIL_SVA_12hr_rep2	NIP_SVA_0hr_rep1	NIP_SVA_0hr_rep2	NIP_SVA_12hr_rep1	NIP_SVA_12hr_rep2	ProteinID	Gene name	0hr_rep1_R	0hr_rep2_R	12hr_rep1_R	12hr_rep2_R	ProteinID	Gene name	0hr_rep1_Z	0hr_rep2_Z	12hr_rep1_Z	12hr_rep2_Z
Q8BL95	1110004E09Rik	6.63555	6.30636	6.43026	6.56293	6.18057	6.32753	6.50901	6.1011	Q8BL95	1110004E09Rik	-0.45498	0.02117	0.07875	-0.46183	Q8BL95	1110004E09Rik	-1.65179	0.0762683	0.252386	-1.62391
E9Q3M9	2010300C02Rik	7.46957	7.49239	7.55512	7.55939	7.45135	7.34744	7.42252	7.48074	E9Q3M9	2010300C02Rik	-0.01822	-0.14495	-0.1326	-0.07865	E9Q3M9	2010300C02Rik	-0.0689979	-0.493163	-0.503479	-0.287617
G3X8U3	2210016F16Rik	10.1008	10.1581	10.2978	10.3412	10.2001	10.035	10.216	10.2595	G3X8U3	2210016F16Rik	0.0993	-0.1231	-0.0818	-0.0817	G3X8U3	2210016F16Rik	0.356887	-0.418265	-0.321799	-0.298253
E9Q048	2210404J11Rik	6.31586	6.48213	6.351	6.45148	6.35838	6.37773	6.63783	6.51704	E9Q048	2210404J11Rik	0.04252	-0.1044	0.28683	0.06556	E9Q048	2210404J11Rik	0.15112	-0.354165	0.996556	0.215296
Q3TE80	2410002F23Rik	9.91189	9.86473	9.88407	9.93493	9.77499	9.8944	9.90755	9.85891	Q3TE80	2410002F23Rik	-0.1369	0.02967	0.02348	-0.07602	Q3TE80	2410002F23Rik	-0.499086	0.105405	0.0547203	-0.278445
B2RPU8	2410018M08Rik	10.6641	10.2981	10.1747	10.4942	10.6583	10.4696	10.1476	10.6463	B2RPU8	2410018M08Rik	-0.0058	0.1715	-0.0271	0.1521	B2RPU8	2410018M08Rik	-0.0239887	0.591574	-0.126172	0.517092
Q6PGK3	2700097O09Rik	9.67821	9.57831	9.6236	9.72181	9.57023	9.58061	9.6368	9.51207	Q6PGK3	2700097O09Rik	-0.10798	0.0023	0.0132	-0.20974	Q6PGK3	2700097O09Rik	-0.394282	0.0115851	0.0179553	-0.744775
Q5U452	2810408M09Rik	8.10472	8.09349	8.08393	8.22722	8.02819	7.93602	8.10574	8.04692	Q5U452	2810408M09Rik	-0.07653	-0.15747	0.02181	-0.1803	Q5U452	2810408M09Rik	-0.280309	-0.53608	0.0487478	-0.642107
Q8C5X1	4931406P16Rik	8.41684	8.25734	8.41008	8.36893	8.267	8.38507	8.32885	8.32579	Q8C5X1	4931406P16Rik	-0.14984	0.12773	-0.08123	-0.04314	Q8C5X1	4931406P16Rik	-0.54598	0.441538	-0.319761	-0.163781
Q8BGE4	4933426M11Rik	6.86159	6.73897	6.73842	6.71724	6.75395	6.85967	6.49285	6.61819	Q8BGE4	4933426M11Rik	-0.10764	0.1207	-0.24557	-0.09905	Q8BGE4	4933426M11Rik	-0.39305	0.41744	-0.907501	-0.358759
J3QPX0	5730507C01Rik	6.62737	6.73951	6.5722	6.3572	6.61435	6.78218	6.67324	6.75191	J3QPX0	5730507C01Rik	-0.01302	0.04267	0.10104	0.39471	J3QPX0	5730507C01Rik	-0.0501535	0.149967	0.332103	1.36316
Q61838	A2m	10.4394	10.483	10.2933	10.2606	10.0381	10.189	10.0503	10.1571	Q61838	A2m	-0.4013	-0.294	-0.243	-0.1035	Q61838	A2m	-1.45725	-1.00408	-0.898309	-0.374278
Q6GQT1	A2mp	8.35663	8.58022	8.57448	8.40143	8.60997	8.54021	8.38371	8.60765	Q6GQT1	A2mp	0.25334	-0.04001	-0.19077	0.20622	Q6GQT1	A2mp	0.915117	-0.133446	-0.711516	0.705828
Q67BJ4	A4galt	7.42107	7.13687	7.33682	7.36128	7.80368	7.97811	7.90845	7.90582	Q67BJ4	A4galt	0.38261	0.84124	0.57163	0.54454	Q67BJ4	A4galt	1.38358	2.88733	2.0151	1.88567
P58742	Aaas	11.8875	11.8115	11.8606	11.8901	11.8229	11.8223	11.8142	11.8725	P58742	Aaas	-0.0646	0.0108	-0.0464	-0.0176	P58742	Aaas	-0.237076	0.0407217	-0.195196	-0.0747133
Q9D2R0	Aacs	12.4676	12.3654	12.5825	12.5788	12.7214	12.7813	12.8474	12.791	Q9D2R0	Aacs	0.2538	0.4159	0.2649	0.2122	Q9D2R0	Aacs	0.916784	1.42934	0.918126	0.726683
Q8R2R3	Aagab	8.154	8.18452	8.24627	8.15954	8.12097	8.09176	8.11973	8.2149	Q8R2R3	Aagab	-0.03303	-0.09276	-0.12654	0.05536	Q8R2R3	Aagab	-0.122668	-0.314265	-0.481806	0.179725
Q3UHJ0	Aak1	10.9047	10.9912	10.8803	10.8349	10.683	10.695	10.6986	10.8395	Q3UHJ0	Aak1	-0.2217	-0.2962	-0.1817	0.0046	Q3UHJ0	Aak1	-0.806396	-1.01162	-0.679078	0.00270615
J3QN89	Aamp	10.7342	10.6607	10.7243	10.6271	10.6646	10.7957	10.713	10.6903	J3QN89	Aamp	-0.0696	0.135	-0.0113	0.0632	J3QN89	Aamp	-0.255196	0.466458	-0.0696656	0.207066
Q9D2V5	Aar2	8.78273	8.96587	8.78917	8.8151	8.84148	8.85014	8.9206	8.79852	Q9D2V5	Aar2	0.05875	-0.11573	0.13143	-0.01658	Q9D2V5	Aar2	0.209936	-0.393002	0.440789	-0.0711562
Q8BGQ7	Aars	13.7441	13.8589	13.9629	13.9379	13.8848	13.8351	14.0172	13.9242	Q8BGQ7	Aars	0.1407	-0.0238	0.0543	-0.0137	Q8BGQ7	Aars	0.506918	-0.0778813	0.164944	-0.0611126
Q14CH7	Aars2	11.1105	10.9435	10.9161	11.2441	11.3569	11.2221	11.2559	11.2935	Q14CH7	Aars2	0.2464	0.2786	0.3398	0.0494	Q14CH7	Aars2	0.889967	0.958695	1.186	0.15894
Q9CQF6	Aasdhppt	8.07741	7.99709	8.2329	8.30412	8.11735	8.09283	8.25092	8.08597	Q9CQF6	Aasdhppt	0.03994	0.09574	0.01802	-0.21815	Q9CQF6	Aasdhppt	0.14177	0.331882	0.0351934	-0.774104
Q9JKX4	Aatf	9.89424	9.61319	9.48873	9.5016	9.84177	9.8793	9.48787	9.29537	Q9JKX4	Aatf	-0.05247	0.26611	-0.00086	-0.20623	Q9JKX4	Aatf	-0.193118	0.915881	-0.0323284	-0.732535
P61922	Abat	11.1053	11.2203	11.0044	11.108	11.2634	11.0036	11.0581	11.3913	P61922	Abat	0.1581	-0.2167	0.0537	0.2833	P61922	Abat	0.569974	-0.73911	0.162798	0.974635
P41233	Abca1	9.1276	8.97657	9.20113	9.2384	9.34125	9.35729	9.61956	9.59519	P41233	Abca1	0.21365	0.38072	0.41843	0.35679	P41233	Abca1	0.771283	1.30875	1.46721	1.23092
P41234	Abca2	9.09653	8.97034	8.99207	9.05523	9.2026	9.14766	9.16951	9.28393	P41234	Abca2	0.10607	0.17732	0.17744	0.2287	P41234	Abca2	0.381421	0.611524	0.605337	0.784224
Q8R420	Abca3	11.7331	11.6421	11.7537	11.6875	12.0979	12.1181	12.0189	12.1598	Q8R420	Abca3	0.3648	0.476	0.2652	0.4723	Q8R420	Abca3	1.31904	1.63535	0.919199	1.63375
Q8K448	Abca5	8.44261	8.334	8.62671	8.51005	8.60787	8.65556	8.68755	8.7858	Q8K448	Abca5	0.16526	0.32156	0.06084	0.27575	Q8K448	Abca5	0.595921	1.10595	0.188333	0.948305
Q91V24	Abca7	8.22768	8.20854	8.26423	8.24305	8.50104	8.46499	8.53594	8.47814	Q91V24	Abca7	0.27336	0.25645	0.27171	0.23509	Q91V24	Abca7	0.987668	0.882769	0.942481	0.806509
Q9JI39	Abcb10	10.7252	10.5591	10.6281	10.8087	10.8216	10.7528	10.7241	10.7959	Q9JI39	Abcb10	0.0964	0.1937	0.096	-0.0128	Q9JI39	Abcb10	0.346377	0.667672	0.314078	-0.057974
P06795	Abcb1b	8.78018	8.77928	8.6762	8.65534	8.69689	8.65343	8.72361	8.78004	P06795	Abcb1b	-0.08329	-0.12585	0.04741	0.1247	P06795	Abcb1b	-0.304807	-0.427692	0.140303	0.421539
Q9DC29	Abcb6	11.3226	11.3088	11.3615	11.2503	11.4404	11.5062	11.3841	11.4353	Q9DC29	Abcb6	0.1178	0.1974	0.0226	0.185	Q9DC29	Abcb6	0.423929	0.680355	0.0515731	0.631827
Q61102	Abcb7	11.4574	11.2279	11.2398	11.5552	11.6767	11.5718	11.5785	11.629	Q61102	Abcb7	0.2193	0.3439	0.3387	0.0738	Q61102	Abcb7	0.791759	1.18253	1.18206	0.244032
Q9CXJ4	Abcb8	10.1268	9.99786	9.9065	10.1059	10.2861	10.2004	10.1263	10.1942	Q9CXJ4	Abcb8	0.1593	0.20254	0.2198	0.0883	Q9CXJ4	Abcb8	0.574323	0.697974	0.756832	0.294599
Q9JJ59	Abcb9	7.26768	7.12769	7.21472	7.29374	7.49644	7.41071	7.59935	7.62419	Q9JJ59	Abcb9	0.22876	0.28302	0.38463	0.33045	Q9JJ59	Abcb9	0.826041	0.973846	1.34632	1.13906
O35379	Abcc1	11.3161	11.4787	11.4435	11.3565	11.7781	11.7085	11.8413	11.8205	O35379	Abcc1	0.462	0.2298	0.3978	0.464	O35379	Abcc1	1.67129	0.791417	1.39343	1.6048
Q8R4P9	Abcc10	10.3697	10.3938	10.4307	10.4587	10.4132	10.3639	10.4438	10.4448	Q8R4P9	Abcc10	0.0435	-0.0299	0.0131	-0.0139	Q8R4P9	Abcc10	0.154671	-0.0987911	0.0175977	-0.0618101
E9Q236	Abcc4	10.8444	10.8667	10.8048	10.8449	10.8745	10.8085	10.9505	10.9119	E9Q236	Abcc4	0.0301	-0.0582	0.1457	0.067	E9Q236	Abcc4	0.106111	-0.195799	0.491824	0.220318
Q9R1X5	Abcc5	8.41657	8.38776	8.42833	8.4168	8.55498	8.54896	8.48459	8.57306	Q9R1X5	Abcc5	0.13841	0.1612	0.05626	0.15626	Q9R1X5	Abcc5	0.498619	0.556268	0.171954	0.5316
P48410	Abcd1	9.2112	9.09759	9.12592	9.2348	9.25521	9.16466	9.14349	9.29164	P48410	Abcd1	0.04401	0.06707	0.01757	0.05684	P48410	Abcd1	0.156519	0.233606	0.033584	0.184886
Q61285	Abcd2	10.4224	10.3483	10.4652	10.5443	10.4667	10.497	10.5032	10.4503	Q61285	Abcd2	0.0443	0.1487	0.038	-0.094	Q61285	Abcd2	0.15757	0.51342	0.106649	-0.341148
P55096	Abcd3	12.0505	11.9642	11.8672	11.9812	11.8826	11.8859	11.7916	11.9341	P55096	Abcd3	-0.1679	-0.0783	-0.0756	-0.0471	P55096	Abcd3	-0.611428	-0.264698	-0.299626	-0.177591
O89016	Abcd4	8.97594	8.98694	8.95222	8.9276	8.7639	8.80607	8.78769	8.81653	O89016	Abcd4	-0.21204	-0.18087	-0.16453	-0.11107	O89016	Abcd4	-0.771389	-0.616291	-0.617672	-0.400677
P61222	Abce1	13.207	13.2176	13.3265	13.2975	13.186	13.2499	13.356	13.2526	P61222	Abce1	-0.021	0.0323	0.0295	-0.0449	P61222	Abce1	-0.0790725	0.11442	0.0762501	-0.169918
Q6P542	Abcf1	12.1588	12.1177	12.0415	12.0155	12.0683	12.2498	12.0545	11.9778	Q6P542	Abcf1	-0.0905	0.1321	0.013	-0.0377	Q6P542	Abcf1	-0.330936	0.456518	0.01724	-0.144809
Q99LE6	Abcf2	12.3198	12.4241	12.3672	12.3541	12.4724	12.4562	12.4637	12.428	Q99LE6	Abcf2	0.1526	0.0321	0.0965	0.0739	Q99LE6	Abcf2	0.550042	0.113734	0.315866	0.24438
Q8K268	Abcf3	11.3447	11.3426	11.4113	11.4252	11.3345	11.3877	11.5049	11.4316	Q8K268	Abcf3	-0.0102	0.0451	0.0936	0.0064	Q8K268	Abcf3	-0.039934	0.158296	0.305495	0.00898341
Q7TMS5	Abcg2	10.4677	10.6186	10.6286	10.5688	11.6071	11.4749	11.7525	11.7745	Q7TMS5	Abcg2	1.1394	0.8563	1.1239	1.2057	Q7TMS5	Abcg2	4.12614	2.93895	3.99022	4.19138
Q9QZC8	Abhd1	7.79362	7.83403	7.80533	7.78527	7.86644	7.88351	7.84025	7.94214	Q9QZC8	Abhd1	0.07282	0.04948	0.03492	0.15687	Q9QZC8	Abhd1	0.260925	0.17331	0.0956339	0.533727
Q6PE15	Abhd10	11.436	11.3521	11.2705	11.4706	11.5124	11.4433	11.5137	11.5564	Q6PE15	Abhd10	0.0764	0.0912	0.2432	0.0858	Q6PE15	Abhd10	0.273899	0.316319	0.840519	0.28588
Q8K4F5	Abhd11	10.916	10.7973	10.7235	10.9657	11.0628	10.9476	10.9877	11.1316	Q8K4F5	Abhd11	0.1468	0.1503	0.2642	0.1659	Q8K4F5	Abhd11	0.529024	0.518904	0.915623	0.565218
Q99LR1	Abhd12	11.3038	11.2432	11.3116	11.3218	11.3479	11.3539	11.3047	11.3651	Q99LR1	Abhd12	0.0441	0.1107	-0.0069	0.0433	Q99LR1	Abhd12	0.156846	0.383162	-0.0539296	0.137667
Q80UX8	Abhd13	8.30053	8.26474	8.28727	8.25878	8.03094	8.07373	8.05625	8.15572	Q80UX8	Abhd13	-0.26959	-0.19101	-0.23102	-0.10306	Q80UX8	Abhd13	-0.979946	-0.651049	-0.855464	-0.372743
Q922Q6	Abhd14a	8.59871	8.64324	8.66045	8.56809	8.72687	8.87107	8.74535	8.70753	Q922Q6	Abhd14a	0.12816	0.22783	0.0849	0.13944	Q922Q6	Abhd14a	0.461473	0.784664	0.274381	0.472942
Q8VCR7	Abhd14b	7.83571	7.87966	7.67569	7.77729	7.69093	7.53109	7.51781	7.56645	Q8VCR7	Abhd14b	-0.14478	-0.34857	-0.15788	-0.21084	Q8VCR7	Abhd14b	-0.527643	-1.19114	-0.593889	-0.748612
Q5F2F2	Abhd15	8.33162	8.36595	8.38764	8.36094	8.25017	8.3077	8.344	8.37493	Q5F2F2	Abhd15	-0.08145	-0.05825	-0.04364	0.01399	Q5F2F2	Abhd15	-0.298139	-0.19597	-0.185325	0.0354525
Q9Z1Q2	Abhd16a	11.1201	11.0352	11.0403	11.0988	11.1526	11.0947	11.1598	11.2932	Q9Z1Q2	Abhd16a	0.0325	0.0595	0.1195	0.1944	Q9Z1Q2	Abhd16a	0.114808	0.207657	0.398123	0.664608
Q99JW1	Abhd17a	6.91017	6.93943	6.89667	6.82798	6.9519	7.04825	7.15699	7.25253	Q99JW1	Abhd17a	0.04173	0.10882	0.26032	0.42455	Q99JW1	Abhd17a	0.148257	0.376718	0.901747	1.46722
Q7M759	Abhd17b	8.04089	8.16438	8.11079	8.07358	8.07904	8.03643	8.01949	8.09691	Q7M759	Abhd17b	0.03815	-0.12795	-0.0913	0.02333	Q7M759	Abhd17b	0.135283	-0.43489	-0.355775	0.0680245
Q8VCV1	Abhd17c	8.50102	8.48939	8.62064	8.60714	8.78587	8.77935	8.76904	8.79507	Q8VCV1	Abhd17c	0.28485	0.28996	0.1484	0.18793	Q8VCV1	Abhd17c	1.02931	0.997635	0.50148	0.642045
Q9QXM0	Abhd2	7.73901	7.78746	7.89722	7.79368	7.6234	7.85736	7.8589	7.64841	Q9QXM0	Abhd2	-0.11561	0.0699	-0.03832	-0.14527	Q9QXM0	Abhd2	-0.421933	0.243307	-0.166299	-0.519945
Q8VD66	Abhd4	9.80166	9.7325	9.84312	9.87025	9.61706	9.66861	9.72986	9.75782	Q8VD66	Abhd4	-0.1846	-0.06389	-0.11326	-0.11243	Q8VD66	Abhd4	-0.671948	-0.215303	-0.434312	-0.40542
Q9DBL9	Abhd5	6.8282	6.8186	6.99927	7.05161	7.22419	6.9597	6.74654	7.04344	Q9DBL9	Abhd5	0.39599	0.1411	-0.25273	-0.00817	Q9DBL9	Abhd5	1.43207	0.487368	-0.933107	-0.0418275
Q8R2Y0	Abhd6	11.0073	11.0547	11.0091	11.0431	10.8577	10.8486	10.9089	11.0201	Q8R2Y0	Abhd6	-0.1496	-0.2061	-0.1002	-0.023	Q8R2Y0	Abhd6	-0.54511	-0.702775	-0.387604	-0.0935451
Q8CBW3	Abi1	10.6524	10.8153	10.6351	10.6291	10.5389	10.5671	10.7234	10.7194	Q8CBW3	Abi1	-0.1135	-0.2482	0.0883	0.0903	Q8CBW3	Abi1	-0.414286	-0.847087	0.28654	0.301573
P62484	Abi2	9.87322	10.0072	9.92815	9.91423	9.85182	9.85279	9.90415	9.75659	P62484	Abi2	-0.0214	-0.15441	-0.024	-0.15764	P62484	Abi2	-0.080522	-0.52559	-0.115085	-0.563084
P00520	Abl1	8.32527	8.51747	8.36407	8.32785	8.63776	8.42697	8.37009	8.37784	P00520	Abl1	0.31249	-0.0905	0.00602	0.04999	P00520	Abl1	1.12947	-0.306518	-0.00772299	0.160998
Q4JIM5	Abl2	10.2406	10.2721	10.2677	10.2155	10.2594	10.247	10.2603	10.3233	Q4JIM5	Abl2	0.0188	-0.0251	-0.0074	0.1078	Q4JIM5	Abl2	0.0651601	-0.0823375	-0.0557178	0.362602
Q8K4G5	Ablim1	11.4123	11.3697	11.3356	11.2379	11.5765	11.7432	11.7633	11.7878	Q8K4G5	Ablim1	0.1642	0.3735	0.4277	0.5499	Q8K4G5	Ablim1	0.59208	1.284	1.50036	1.90437
Q69ZX8	Ablim3	7.09201	6.71514	7.10249	7.17771	7.54721	7.91007	8.06927	7.84392	Q69ZX8	Ablim3	0.4552	1.19493	0.96678	0.66621	Q69ZX8	Ablim3	1.64664	4.09972	3.42831	2.30998
Q5SSL4	Abr	10.9075	10.9847	11.0899	11.1115	11.0467	10.9734	11.2203	11.2133	Q5SSL4	Abr	0.1392	-0.0113	0.1304	0.1018	Q5SSL4	Abr	0.501482	-0.0350334	0.437105	0.341678
Q4KML4	Abracl	8.93684	8.90021	9.0954	9.05573	8.74017	8.67814	8.77895	8.72951	Q4KML4	Abracl	-0.19667	-0.22207	-0.31645	-0.32622	Q4KML4	Abracl	-0.715689	-0.757518	-1.16099	-1.15098
Q9QYL7	Abt1	10.0554	9.94466	9.99042	9.94711	10.0318	10.1214	10.0268	10.0088	Q9QYL7	Abt1	-0.0236	0.17674	0.03638	0.06169	Q9QYL7	Abt1	-0.0884947	0.609536	0.100855	0.2018
Q99LJ2	Abtb1	6.50173	6.26427	6.61305	6.79376	6.74982	6.5681	6.76044	6.74786	Q99LJ2	Abtb1	0.24809	0.30383	0.14739	-0.0459	Q99LJ2	Abtb1	0.896092	1.04518	0.497868	-0.173406
Q7TQI7	Abtb2	6.67696	6.674	6.73033	6.61988	6.42507	6.37372	6.19913	6.30565	Q7TQI7	Abtb2	-0.25189	-0.30028	-0.5312	-0.31423	Q7TQI7	Abtb2	-0.915802	-1.02561	-1.92902	-1.10917
Q921H8	Acaa1a	12.5688	12.5914	12.4458	12.5705	12.5052	12.426	12.3263	12.4985	Q921H8	Acaa1a	-0.0636	-0.1654	-0.1195	-0.072	Q921H8	Acaa1a	-0.233452	-0.563262	-0.456628	-0.264426
Q8BWT1	Acaa2	12.7096	12.7117	12.545	12.7038	12.677	12.5807	12.583	12.7396	Q8BWT1	Acaa2	-0.0326	-0.131	0.038	0.0358	Q8BWT1	Acaa2	-0.12111	-0.445345	0.106649	0.111512
Q5SWU9	Acaca	13.7184	13.8244	13.8531	13.8668	13.9271	13.904	14.0446	14.0407	Q5SWU9	Acaca	0.2087	0.0796	0.1915	0.1739	Q5SWU9	Acaca	0.753345	0.276556	0.655621	0.593117
Q8K370	Acad10	11.4161	11.3898	11.2262	11.3799	11.174	11.1888	11.0988	11.1125	Q8K370	Acad10	-0.2421	-0.201	-0.1274	-0.2674	Q8K370	Acad10	-0.880324	-0.685293	-0.484882	-0.945857
Q80XL6	Acad11	11.1463	11.1	11.068	11.1164	11.0637	11.1246	11.0438	11.1012	Q80XL6	Acad11	-0.0826	0.0246	-0.0242	-0.0152	Q80XL6	Acad11	-0.302307	0.0880257	-0.115801	-0.0663437
D3Z7X0	Acad12	9.2302	9.22642	9.02123	9.16932	9.00707	9.0444	8.95611	9.022	D3Z7X0	Acad12	-0.22313	-0.18202	-0.06512	-0.14732	D3Z7X0	Acad12	-0.811578	-0.620233	-0.262146	-0.527094
Q9D7B6	Acad8	11.2619	11.2327	11.0534	11.2755	11.234	11.2016	11.1784	11.3144	Q9D7B6	Acad8	-0.0279	-0.0311	0.125	0.0389	Q9D7B6	Acad8	-0.104078	-0.102904	0.417793	0.122323
Q8JZN5	Acad9	13.1774	13.1124	12.9864	13.2712	13.2825	13.1406	13.1506	13.2404	Q8JZN5	Acad9	0.1051	0.0282	0.1642	-0.0308	Q8JZN5	Acad9	0.377905	0.100366	0.557986	-0.120747
P51174	Acadl	12.6281	12.5813	12.4112	12.6514	12.7536	12.5322	12.5993	12.8778	P51174	Acadl	0.1255	-0.0491	0.1881	0.2264	P51174	Acadl	0.451834	-0.164605	0.643462	0.776204
P45952	Acadm	12.9322	12.8425	12.6782	12.9665	13.1673	13.0266	13.1027	13.2419	P45952	Acadm	0.2351	0.1841	0.4245	0.2754	P45952	Acadm	0.849017	0.634765	1.48891	0.947084
Q07417	Acads	12.3292	12.3277	12.1305	12.3815	12.6128	12.4311	12.4357	12.6285	Q07417	Acads	0.2836	0.1034	0.3052	0.247	Q07417	Acads	1.02478	0.358139	1.06225	0.848043
Q9DBL1	Acadsb	11.6161	11.6541	11.4555	11.5559	11.7244	11.6887	11.6185	11.8506	Q9DBL1	Acadsb	0.1083	0.0346	0.163	0.2947	Q9DBL1	Acadsb	0.389502	0.122304	0.553695	1.01439
P50544	Acadvl	12.6852	12.5835	12.554	12.8079	12.8604	12.7399	12.7381	12.8995	P50544	Acadvl	0.1752	0.1564	0.1841	0.0916	P50544	Acadvl	0.631943	0.539814	0.629156	0.306107
Q6ZQK5	Acap2	10.491	10.5634	10.6175	10.5729	10.4924	10.4434	10.544	10.4743	Q6ZQK5	Acap2	0.0014	-0.12	-0.0735	-0.0986	Q6ZQK5	Acap2	0.00210363	-0.407639	-0.292116	-0.35719
Q6NXL5	Acap3	10.3007	10.3787	10.4537	10.451	10.3429	10.3366	10.4837	10.4718	Q6NXL5	Acap3	0.0422	-0.0421	0.03	0.0208	Q6NXL5	Acap3	0.14996	-0.140611	0.0780382	0.0592014
Q8QZT1	Acat1	13.8127	13.7322	13.6044	13.9749	14.1193	13.8606	13.9504	14.1237	Q8QZT1	Acat1	0.3066	0.1284	0.346	0.1488	Q8QZT1	Acat1	1.10813	0.443835	1.20817	0.505584
Q8CAY6	Acat2	11.584	11.8901	11.4812	11.5887	11.9057	11.7111	11.8505	11.9412	Q8CAY6	Acat2	0.3217	-0.179	0.3693	0.3525	Q8CAY6	Acat2	1.16285	-0.609881	1.2915	1.21596
Q8BMP6	Acbd3	12.5627	12.5142	12.3954	12.3514	12.5479	12.5157	12.3248	12.4275	Q8BMP6	Acbd3	-0.0148	0.0015	-0.0706	0.0761	Q8BMP6	Acbd3	-0.0566041	0.00884282	-0.281744	0.252053
Q5XG73	Acbd5	10.5093	10.4235	10.4338	10.3521	10.3392	10.4335	10.2212	10.2582	Q5XG73	Acbd5	-0.1701	0.01	-0.2126	-0.0939	Q5XG73	Acbd5	-0.619401	0.0379794	-0.789588	-0.340799
Q9D061	Acbd6	10.5531	10.5119	10.6496	10.6294	10.5212	10.6489	10.7062	10.5735	Q9D061	Acbd6	-0.0319	0.137	0.0566	-0.0559	Q9D061	Acbd6	-0.118573	0.473314	0.17317	-0.208279
A2AIG8	Accs	9.13368	9.17278	9.30981	9.32735	9.15449	9.11486	9.27991	9.21847	A2AIG8	Accs	0.02081	-0.05792	-0.0299	-0.10888	A2AIG8	Accs	0.0724442	-0.194839	-0.136186	-0.39304
Q5EE38	Acd	9.40968	9.35029	9.55257	9.49538	9.27863	9.30165	9.27131	9.28855	Q5EE38	Acd	-0.13105	-0.04864	-0.28126	-0.20683	Q5EE38	Acd	-0.477886	-0.163029	-1.03514	-0.734627
P21836	Ache	10.1473	10.231	10.2604	10.1483	10.8419	10.8168	10.985	11.0999	P21836	Ache	0.6946	0.5858	0.7246	0.9516	P21836	Ache	2.51421	2.01172	2.56218	3.30524
Q9JIX8	Acin1	13.7465	13.5972	13.3246	13.2991	13.2684	13.4969	12.9825	12.8881	Q9JIX8	Acin1	-0.4781	-0.1003	-0.3421	-0.411	Q9JIX8	Acin1	-1.73557	-0.34011	-1.25273	-1.44664
Q91V92	Acly	15.3559	15.5626	15.5906	15.5216	15.2167	15.1854	15.381	15.3433	Q91V92	Acly	-0.1392	-0.3772	-0.2096	-0.1783	Q91V92	Acly	-0.507421	-1.28928	-0.778859	-0.635133
Q8BQU3	Acn9	8.50631	8.36272	8.39635	8.56748	8.89305	8.66817	8.64376	8.74211	Q8BQU3	Acn9	0.38674	0.30545	0.24741	0.17463	Q8BQU3	Acn9	1.39855	1.05073	0.855576	0.595663
P28271	Aco1	12.6885	12.935	12.8302	12.7646	12.5021	12.4002	12.6059	12.4947	P28271	Aco1	-0.1864	-0.5348	-0.2243	-0.2699	P28271	Aco1	-0.678471	-1.8295	-0.831431	-0.954575
Q99KI0	Aco2	14.4433	14.3969	14.2275	14.4606	14.5494	14.397	14.4018	14.6042	Q99KI0	Aco2	0.1061	0.0001	0.1743	0.1436	Q99KI0	Aco2	0.381529	0.00404385	0.594108	0.48745
O55137	Acot1	9.14009	8.98123	9.18845	9.36595	9.24341	9.06333	9.23351	9.21758	O55137	Acot1	0.10332	0.0821	0.04506	-0.14837	O55137	Acot1	0.371455	0.285126	0.131898	-0.530756
Q9CQR4	Acot13	11.2626	11.0155	11.1497	11.3225	11.1956	11.1821	11.1617	11.1234	Q9CQR4	Acot13	-0.067	0.1666	0.012	-0.1991	Q9CQR4	Acot13	-0.245773	0.574778	0.0136637	-0.70767
Q9QYR9	Acot2	9.27824	9.18526	8.89106	9.14755	9.21014	9.15269	9.1526	9.12039	Q9QYR9	Acot2	-0.0681	-0.03257	0.26154	-0.02716	Q9QYR9	Acot2	-0.24976	-0.107943	0.90611	-0.108053
Q91V12	Acot7	12.0207	12.2612	12.2113	12.0455	12.3604	12.2598	12.405	12.4905	Q91V12	Acot7	0.3397	-0.0014	0.1937	0.445	Q91V12	Acot7	1.22808	-0.00109789	0.663489	1.53854
P58137	Acot8	10.6982	10.6922	10.5504	10.523	10.6844	10.7527	10.5807	10.746	P58137	Acot8	-0.0138	0.0605	0.0303	0.223	P58137	Acot8	-0.0529801	0.211085	0.0791111	0.764346
Q9R0X4	Acot9	11.9681	11.9198	11.8425	12.0126	12.2319	12.1349	12.1807	12.3562	Q9R0X4	Acot9	0.2638	0.2151	0.3382	0.3436	Q9R0X4	Acot9	0.953024	0.741028	1.18027	1.18492
Q9R0H0	Acox1	11.9277	11.8394	11.9042	11.9415	11.9225	11.9467	11.8463	11.9623	Q9R0H0	Acox1	-0.0052	0.1073	-0.0579	0.0208	Q9R0H0	Acox1	-0.0218143	0.371507	-0.236324	0.0592014
Q9EPL9	Acox3	11.2879	11.1946	11.1805	11.2996	11.2548	11.2469	11.2263	11.3807	Q9EPL9	Acox3	-0.0331	0.0523	0.0458	0.0811	Q9EPL9	Acox3	-0.122922	0.182977	0.134545	0.26949
Q9D358	Acp1	11.1573	11.1726	11.2306	11.2742	10.9858	11.0619	11.2502	11.1469	Q9D358	Acp1	-0.1715	-0.1107	0.0196	-0.1273	Q9D358	Acp1	-0.624474	-0.37576	0.040844	-0.457277
P24638	Acp2	11.7566	11.7408	11.8963	11.8352	11.7055	11.7265	11.7718	11.8709	P24638	Acp2	-0.0511	-0.0143	-0.1245	0.0357	P24638	Acp2	-0.188153	-0.0453169	-0.47451	0.111163
Q8BP40	Acp6	9.54689	9.49362	9.11339	9.38782	9.2519	9.16174	9.13643	9.24747	Q8BP40	Acp6	-0.29499	-0.33188	0.02304	-0.14035	Q8BP40	Acp6	-1.07199	-1.13393	0.0531467	-0.502787
Q8BHA9	Acpl2	9.43318	9.52935	9.49952	9.54989	8.96604	8.91376	8.97096	8.90019	Q8BHA9	Acpl2	-0.46714	-0.61559	-0.52856	-0.6497	Q8BHA9	Acpl2	-1.69585	-2.10644	-1.91958	-2.27908
Q8VCW8	Acsf2	11.0675	11.0615	10.8319	11.1272	10.8262	10.799	10.783	10.9025	Q8VCW8	Acsf2	-0.2413	-0.2625	-0.0489	-0.2247	Q8VCW8	Acsf2	-0.877425	-0.896105	-0.204137	-0.796946
Q3URE1	Acsf3	11.273	11.2002	11.1192	11.3496	11.3607	11.2558	11.277	11.3779	Q3URE1	Acsf3	0.0877	0.0556	0.1578	0.0283	Q3URE1	Acsf3	0.314849	0.194289	0.535098	0.0853567
P41216	Acsl1	12.4113	12.2831	12.4024	12.4792	13.6803	13.6	13.6462	13.8107	P41216	Acsl1	1.269	1.3169	1.2438	1.3315	P41216	Acsl1	4.5958	4.51781	4.41903	4.63009
Q9CZW4	Acsl3	12.4603	12.3907	12.3971	12.4099	12.458	12.4824	12.3738	12.4694	Q9CZW4	Acsl3	-0.0023	0.0917	-0.0233	0.0595	Q9CZW4	Acsl3	-0.0113049	0.318033	-0.112582	0.194162
Q9QUJ7	Acsl4	12.8727	12.9012	12.7861	12.7481	13.4468	13.4356	13.336	13.5391	Q9QUJ7	Acsl4	0.5741	0.5344	0.5499	0.791	Q9QUJ7	Acsl4	2.07753	1.83553	1.93739	2.74517
Q8JZR0	Acsl5	9.9342	9.77019	10.0212	9.99719	10.5499	10.5877	10.5774	10.7439	Q8JZR0	Acsl5	0.6157	0.81751	0.5562	0.74671	Q8JZR0	Acsl5	2.22829	2.80599	1.95992	2.59071
Q91WC3	Acsl6	11.2058	11.1962	11.2243	11.2438	11.3086	11.3265	11.3839	11.5124	Q91WC3	Acsl6	0.1028	0.1303	0.1596	0.2686	Q91WC3	Acsl6	0.36957	0.450348	0.541535	0.92337
Q99NB1	Acss1	6.85741	6.7658	6.8057	6.93708	7.08267	7.01798	7.05864	7.07268	Q99NB1	Acss1	0.22526	0.25218	0.25294	0.1356	Q99NB1	Acss1	0.813357	0.868132	0.875353	0.459551
Q9QXG4	Acss2	11.1658	11.1946	11.4739	11.3752	11.5113	11.6093	11.7973	11.7727	Q9QXG4	Acss2	0.3455	0.4147	0.3234	0.3975	Q9QXG4	Acss2	1.2491	1.42522	1.12734	1.37289
P60710	Actb	16.651	16.7035	16.9257	16.9247	16.6308	16.5164	16.6888	16.6042	P60710	Actb	-0.0202	-0.1871	-0.2369	-0.3205	P60710	Actb	-0.0761733	-0.637646	-0.876494	-1.13104
Q8BFZ3	Actbl2	7.98261	8.16385	8.28956	8.15003	8.0943	8.03975	8.087	8.17209	Q8BFZ3	Actbl2	0.11169	-0.1241	-0.20256	0.02206	Q8BFZ3	Actbl2	0.401787	-0.421693	-0.753681	0.0635955
Q9Z2N8	Actl6a	12.0903	12.2752	12.0086	12.0093	11.8519	11.7927	11.7288	11.7082	Q9Z2N8	Actl6a	-0.2384	-0.4825	-0.2798	-0.3011	Q9Z2N8	Actl6a	-0.866916	-1.65023	-1.02992	-1.06338
Q99MR0	Actl6b	9.87406	9.92881	10.1006	9.98976	9.56638	9.51383	9.55007	9.64781	Q99MR0	Actl6b	-0.30768	-0.41498	-0.55053	-0.34195	Q99MR0	Actl6b	-1.11798	-1.41878	-1.99815	-1.20584
Q7TPR4	Actn1	11.6835	11.8032	11.5629	11.5795	11.9939	11.8683	11.981	12.1946	Q7TPR4	Actn1	0.3104	0.0651	0.4181	0.6151	Q7TPR4	Actn1	1.1219	0.226853	1.46603	2.13174
P57780	Actn4	13.6802	13.8392	13.4478	13.474	13.9652	13.7459	13.7449	14.038	P57780	Actn4	0.285	-0.0933	0.2971	0.564	P57780	Actn4	1.02985	-0.316116	1.03329	1.95354
Q9QZB7	Actr10	11.5519	11.692	11.6814	11.6623	11.7226	11.6451	11.8671	11.9122	Q9QZB7	Actr10	0.1707	-0.0469	0.1857	0.2499	Q9QZB7	Actr10	0.615636	-0.157064	0.634878	0.858157
P61164	Actr1a	12.0668	12.3689	12.1926	12.2005	12.3025	12.1277	12.3776	12.4646	P61164	Actr1a	0.2357	-0.2412	0.185	0.2641	P61164	Actr1a	0.851191	-0.823092	0.632375	0.907677
Q8R5C5	Actr1b	12.0433	12.3102	12.0832	12.0473	12.3137	12.1835	12.3432	12.5094	Q8R5C5	Actr1b	0.2704	-0.1267	0.26	0.4621	Q8R5C5	Actr1b	0.976942	-0.430605	0.900602	1.59818
P61161	Actr2	11.9492	12.1063	12.0582	11.9928	12.1517	12.0388	12.1754	12.239	P61161	Actr2	0.2025	-0.0675	0.1172	0.2462	P61161	Actr2	0.730877	-0.227678	0.389897	0.845253
Q99JY9	Actr3	12.823	13.0353	12.9345	12.8756	13.061	12.9224	13.0987	13.1477	Q99JY9	Actr3	0.238	-0.1129	0.1642	0.2721	Q99JY9	Actr3	0.859526	-0.383301	0.557986	0.935576
Q641P0	Actr3b	6.72984	6.92614	6.85186	6.88744	7.07294	6.97462	7.23894	7.25828	Q641P0	Actr3b	0.3431	0.04848	0.38708	0.37084	Q641P0	Actr3b	1.2404	0.169882	1.35509	1.27992
Q80US4	Actr5	8.45949	8.33323	8.30538	8.29847	8.34493	8.4507	8.20952	8.16337	Q80US4	Actr5	-0.11456	0.11747	-0.09586	-0.1351	Q80US4	Actr5	-0.418128	0.406368	-0.372083	-0.484479
Q9D864	Actr6	7.03686	7.01228	6.96399	7.0052	7.05909	7.0145	6.97615	6.93751	Q9D864	Actr6	0.02223	0.00222	0.01216	-0.06769	Q9D864	Actr6	0.0775902	0.0113109	0.0142359	-0.249395
Q8R2S9	Actr8	9.69807	9.78977	9.78899	9.81016	9.79328	9.72969	9.75131	9.71626	Q8R2S9	Actr8	0.09521	-0.06008	-0.03768	-0.0939	Q8R2S9	Actr8	0.342065	-0.202243	-0.16401	-0.340799
P37172	Acvr1	9.21213	9.27511	9.46171	9.27113	8.83268	8.89196	9.02081	8.91094	P37172	Acvr1	-0.37945	-0.38315	-0.4409	-0.36019	P37172	Acvr1	-1.37807	-1.30967	-1.60607	-1.26945
Q61271	Acvr1b	8.62287	8.68241	8.55507	8.59432	8.63376	8.74837	8.91032	8.75715	Q61271	Acvr1b	0.01089	0.06596	0.35525	0.16283	Q61271	Acvr1b	0.0364948	0.229801	1.24125	0.554512
P27038	Acvr2a	9.90428	9.97489	9.92936	9.83122	9.78628	9.84225	9.74684	9.67788	P27038	Acvr2a	-0.118	-0.13264	-0.18252	-0.15334	P27038	Acvr2a	-0.430594	-0.450967	-0.682011	-0.548088
P27040	Acvr2b	7.36291	7.34777	7.34725	7.32036	7.31334	7.3679	7.38462	7.34781	P27040	Acvr2b	-0.04957	0.02013	0.03737	0.02745	P27040	Acvr2b	-0.182608	0.0727033	0.104396	0.0823924
Q99JW2	Acy1	9.98163	10.2061	9.90925	9.96674	10.0221	9.9296	9.90858	10.0175	Q99JW2	Acy1	0.04047	-0.2765	-0.00067	0.05076	Q99JW2	Acy1	0.143691	-0.944094	-0.0316489	0.163683
P56376	Acyp1	10.1722	10.1614	9.93513	9.92094	10.0427	10.1024	10.1117	10.0952	P56376	Acyp1	-0.1295	-0.059	0.17657	0.17426	P56376	Acyp1	-0.472269	-0.198541	0.602226	0.594372
P56375	Acyp2	6.96225	6.86133	6.902	6.9773	7.20999	7.10442	7.28615	7.27249	P56375	Acyp2	0.24774	0.24309	0.38415	0.29519	P56375	Acyp2	0.894823	0.836973	1.34461	1.0161
Q80SY6	Adal	7.8494	8.0056	7.72867	7.80397	7.83287	7.76483	7.85279	7.82289	Q80SY6	Adal	-0.01653	-0.24077	0.12412	0.01892	Q80SY6	Adal	-0.0628735	-0.821618	0.414646	0.0526452
O35598	Adam10	11.7923	11.8108	11.7305	11.7156	11.8512	11.8333	11.821	11.8048	O35598	Adam10	0.0589	0.0225	0.0905	0.0892	O35598	Adam10	0.21048	0.0808273	0.294408	0.297737
Q61824	Adam12	7.88467	7.824	7.97871	7.96119	9.03986	8.94554	9.04417	9.1049	Q61824	Adam12	1.15519	1.12154	1.06546	1.14371	Q61824	Adam12	4.18336	3.84815	3.78122	3.9752
O88839	Adam15	7.81564	7.8297	7.92713	7.89036	8.14705	8.17564	8.28508	8.30556	O88839	Adam15	0.33141	0.34594	0.35795	0.4152	O88839	Adam15	1.19804	1.18953	1.25091	1.43462
Q9Z0F8	Adam17	10.0554	10.1425	10.0591	10.0605	10.1868	10.2404	10.2214	10.172	Q9Z0F8	Adam17	0.1314	0.0979	0.1623	0.1115	Q9Z0F8	Adam17	0.473215	0.339286	0.551191	0.375505
O35674	Adam19	10.9196	10.8247	10.7973	10.8039	11.6503	11.6656	11.6475	11.4791	O35674	Adam19	0.7307	0.8409	0.8502	0.6752	O35674	Adam19	2.64504	2.88616	3.01137	2.34133
Q9R1V6	Adam22	9.02964	8.99905	8.95592	9.00506	9.35398	9.39722	9.37234	9.24899	Q9R1V6	Adam22	0.32434	0.39817	0.41642	0.24393	Q9R1V6	Adam22	1.17242	1.36856	1.46002	0.837337
Q9R1V7	Adam23	8.54763	8.47713	8.5888	8.68577	9.15109	9.0284	9.23285	9.21851	Q9R1V7	Adam23	0.60346	0.55127	0.64405	0.53274	Q9R1V7	Adam23	2.18393	1.89336	2.27411	1.84452
Q61072	Adam9	9.72356	9.63918	9.67595	9.73914	9.72859	9.74302	9.88147	9.80135	Q61072	Adam9	0.00503	0.10384	0.20552	0.06221	Q61072	Adam9	0.0152585	0.359647	0.705762	0.203613
E9Q287	Adamts3	7.10152	7.12272	7.01142	7.02034	7.04384	7.08447	7.15565	7.09978	E9Q287	Adamts3	-0.05768	-0.03825	0.14423	0.07944	E9Q287	Adamts3	-0.211998	-0.127413	0.486566	0.2637
E9PUN6	Adamts9	6.54958	6.54803	6.14049	6.15888	6.38585	6.36761	6.27525	6.48773	E9PUN6	Adamts9	-0.16373	-0.18042	0.13476	0.32885	E9PUN6	Adamts9	-0.596316	-0.614748	0.452698	1.13348
E9PY16	Adap1	8.28973	8.36226	8.55806	8.51519	8.53327	8.54975	8.90079	8.95649	E9PY16	Adap1	0.24354	0.18749	0.34273	0.4413	E9PY16	Adap1	0.879603	0.646385	1.19647	1.52564
Q99MU3	Adar	11.1017	11.0255	11.0702	10.9523	11.0529	11.2417	11.0024	10.8681	Q99MU3	Adar	-0.0488	0.2162	-0.0678	-0.0842	Q99MU3	Adar	-0.179818	0.744798	-0.27173	-0.306972
Q9JHI2	Adat1	9.03545	8.88136	9.1651	9.35666	9.06933	9.00906	9.06813	8.92962	Q9JHI2	Adat1	0.03388	0.1277	-0.09697	-0.42704	Q9JHI2	Adat1	0.119809	0.441435	-0.376053	-1.50258
Q6P6J0	Adat2	9.4971	9.4306	9.458	9.52469	9.42529	9.61159	9.62492	9.44772	Q6P6J0	Adat2	-0.07181	0.18099	0.16692	-0.07697	Q6P6J0	Adat2	-0.263205	0.624104	0.567714	-0.281758
Q6PAT0	Adat3	6.43605	6.64775	6.53464	6.48761	6.35491	6.42847	6.36235	6.33407	Q6PAT0	Adat3	-0.08114	-0.21928	-0.17229	-0.15354	Q6PAT0	Adat3	-0.297016	-0.747954	-0.645425	-0.548786
Q9D0L4	Adck1	8.84831	8.85695	9.01303	9.09056	9.0112	8.85346	8.84366	8.85567	Q9D0L4	Adck1	0.16289	-0.00349	-0.16937	-0.23489	Q9D0L4	Adck1	0.587333	-0.00826206	-0.634982	-0.832483
Q566J8	Adck4	10.3357	10.2618	10.2159	10.4705	10.274	10.2258	10.2827	10.3621	Q566J8	Adck4	-0.0617	-0.036	0.0668	-0.1084	Q566J8	Adck4	-0.226567	-0.119701	0.209648	-0.391366
Q80V03	Adck5	6.38258	6.15993	6.35476	6.50708	6.49547	6.34961	6.24266	6.37803	Q80V03	Adck5	0.11289	0.18968	-0.1121	-0.12905	Q80V03	Adck5	0.406136	0.653892	-0.430163	-0.46338
Q80TL1	Adcy2	9.31662	9.39228	9.39277	9.28141	9.03285	9.04849	9.13931	9.01968	Q80TL1	Adcy2	-0.28377	-0.34379	-0.25346	-0.26173	Q80TL1	Adcy2	-1.03133	-1.17475	-0.935718	-0.926084
Q01341	Adcy6	9.02406	9.02588	9.12992	9.07383	8.95485	8.8541	8.79214	8.80776	Q01341	Adcy6	-0.06921	-0.17178	-0.33778	-0.26607	Q01341	Adcy6	-0.253782	-0.585132	-1.23728	-0.941219
P97490	Adcy8	6.58531	6.3662	6.4537	6.44626	6.8748	6.78399	6.73354	6.82111	P97490	Adcy8	0.28949	0.41779	0.27984	0.37485	P97490	Adcy8	1.04612	1.43581	0.971557	1.2939
P51830	Adcy9	9.62778	9.65895	9.68342	9.63423	9.93113	9.87413	10.0487	9.99625	P51830	Adcy9	0.30335	0.21518	0.36528	0.36202	P51830	Adcy9	1.09635	0.741302	1.27712	1.24916
O70176	Adcyap1	6.06787	5.80785	6.2785	6.19117	6.33775	6.59005	6.1519	6.0287	O70176	Adcyap1	0.26988	0.7822	-0.1266	-0.16247	O70176	Adcyap1	0.975057	2.68495	-0.48202	-0.579928
Q9QYC0	Add1	11.8744	11.9477	11.76	11.7916	12.2038	12.1519	12.1909	12.3186	Q9QYC0	Add1	0.3294	0.2042	0.4309	0.527	Q9QYC0	Add1	1.19075	0.703664	1.5118	1.82451
Q9QYB8	Add2	11.5678	11.675	11.5143	11.6113	12.0547	11.9649	12.0941	12.2174	Q9QYB8	Add2	0.4869	0.2899	0.5798	0.6061	Q9QYB8	Add2	1.76152	0.997429	2.04432	2.10036
Q9QYB5	Add3	7.99044	8.0444	7.92881	8.03728	8.2612	8.0502	8.18698	8.24026	Q9QYB5	Add3	0.27076	0.0058	0.25817	0.20298	Q9QYB5	Add3	0.978246	0.0235825	0.894057	0.694529
P28474	Adh5	12.4937	12.8268	12.6473	12.5294	12.4685	12.4424	12.6033	12.607	P28474	Adh5	-0.0252	-0.3844	-0.044	0.0776	P28474	Adh5	-0.094293	-1.31396	-0.186613	0.257284
Q99JT9	Adi1	9.738	9.80333	9.76564	9.77277	9.6711	9.68756	9.65764	9.58957	Q99JT9	Adi1	-0.0669	-0.11577	-0.108	-0.1832	Q99JT9	Adi1	-0.245411	-0.393139	-0.4155	-0.652221
P55264	Adk	11.888	11.9442	11.9857	11.9857	11.7569	11.7405	11.8435	11.7656	P55264	Adk	-0.1311	-0.2037	-0.1422	-0.2201	P55264	Adk	-0.478068	-0.694548	-0.537812	-0.780905
Q9Z103	Adnp	12.3465	12.3169	12.1251	12.1385	11.9983	12.0512	11.8324	11.8374	Q9Z103	Adnp	-0.3482	-0.2657	-0.2927	-0.3011	Q9Z103	Adnp	-1.26482	-0.907074	-1.07605	-1.06338
Q8CHC8	Adnp2	9.45771	9.37795	9.3568	9.35532	9.2778	9.33541	9.25614	9.24915	Q8CHC8	Adnp2	-0.17991	-0.04254	-0.10066	-0.10617	Q8CHC8	Adnp2	-0.654952	-0.142119	-0.38925	-0.383589
Q6PDY2	Ado	10.4775	10.4249	10.379	10.4955	10.3557	10.3201	10.3269	10.2604	Q6PDY2	Ado	-0.1218	-0.1048	-0.0521	-0.2351	Q6PDY2	Ado	-0.444365	-0.355536	-0.215581	-0.833215
Q8VDL4	Adpgk	11.2023	11.1807	11.1638	11.1601	11.3505	11.3382	11.2627	11.3141	Q8VDL4	Adpgk	0.1482	0.1575	0.0989	0.154	Q8VDL4	Adpgk	0.534097	0.543585	0.32445	0.523718
P54923	Adprh	12.1759	12.3258	12.2161	12.2505	12.2029	12.1096	12.2701	12.2477	P54923	Adprh	0.027	-0.2162	0.054	-0.0028	P54923	Adprh	0.0948763	-0.737396	0.163871	-0.0231003
Q8CG72	Adprhl2	8.96466	9.22751	8.97659	8.97568	9.10361	8.78009	8.6443	9.01133	Q8CG72	Adprhl2	0.13895	-0.44742	-0.33229	0.03565	Q8CG72	Adprhl2	0.500576	-1.52998	-1.21764	0.110989
Q99MK8	Adrbk1	11.4498	11.5001	11.6342	11.6228	11.8069	11.7992	11.9938	11.945	Q99MK8	Adrbk1	0.3571	0.2991	0.3596	0.3222	Q99MK8	Adrbk1	1.29114	1.02897	1.25681	1.11029
P54822	Adsl	11.1812	11.3313	11.3652	11.3168	11.349	11.2792	11.4114	11.4057	P54822	Adsl	0.1678	-0.0521	0.0462	0.0889	P54822	Adsl	0.605126	-0.174889	0.135975	0.296691
P46664	Adss	10.9893	11.2561	11.0807	11.0457	11.2316	11.1091	11.2251	11.2611	P46664	Adss	0.2423	-0.147	0.1444	0.2154	P46664	Adss	0.875109	-0.50019	0.487174	0.737843
P28650	Adssl1	9.18679	9.28411	9.24723	9.24515	8.54086	8.56528	8.65118	8.44103	P28650	Adssl1	-0.64593	-0.71883	-0.59605	-0.80412	P28650	Adssl1	-2.34378	-2.46033	-2.16094	-2.81759
Q9Z248	Aebp2	4.44937	4.33984	4.20911	4.4105	4.58835	4.60239	4.80734	4.52918	Q9Z248	Aebp2	0.13898	0.26255	0.59823	0.11868	Q9Z248	Aebp2	0.500684	0.903678	2.11024	0.400545
Q9CZI9	Aen	10.0686	10.0413	10.1061	10.0688	9.97037	10.0306	9.97423	9.82884	Q9CZI9	Aen	-0.09823	-0.0107	-0.13187	-0.23996	Q9CZI9	Aen	-0.358949	-0.0329767	-0.500868	-0.850164
P63002	Aes	8.05269	8.14572	7.95331	8.1055	8.0595	8.00805	7.99175	8.02753	P63002	Aes	0.00681	-0.13767	0.03844	-0.07797	P63002	Aes	0.0217091	-0.468209	0.108223	-0.285246
Q80YS6	Afap1	11.9188	11.9456	11.8988	11.8845	11.8607	11.9363	11.9693	11.8347	Q80YS6	Afap1	-0.0581	-0.0093	0.0705	-0.0498	Q80YS6	Afap1	-0.21352	-0.0281778	0.222881	-0.187006
P51827	Aff3	6.44969	6.4018	6.60631	6.64693	6.64689	6.55373	6.6305	6.49946	P51827	Aff3	0.1972	0.15193	0.02419	-0.14747	P51827	Aff3	0.71167	0.524492	0.0572596	-0.527617
Q9ESC8	Aff4	8.76382	8.7803	8.58986	8.5603	8.56369	8.62245	8.6457	8.431	Q9ESC8	Aff4	-0.20013	-0.15785	0.05584	-0.1293	Q9ESC8	Aff4	-0.728228	-0.537382	0.170451	-0.464252
Q920A7	Afg3l1	10.7848	10.665	10.6787	10.8622	11.0891	11.0457	11.0019	10.9372	Q920A7	Afg3l1	0.3043	0.3807	0.3232	0.075	Q920A7	Afg3l1	1.09979	1.30868	1.12663	0.248217
Q8JZQ2	Afg3l2	13.0912	13.0951	12.9509	13.1443	13.2047	13.0492	13.0626	13.1585	Q8JZQ2	Afg3l2	0.1135	-0.0459	0.1117	0.0142	Q8JZQ2	Afg3l2	0.408347	-0.153636	0.370227	0.0361848
O89020	Afm	7.8808	7.60176	7.40339	7.51433	7.56598	7.69986	7.52016	7.52928	O89020	Afm	-0.31482	0.0981	0.11677	0.01495	O89020	Afm	-1.14386	0.339971	0.388359	0.0388004
Q80WT5	Aftph	9.26178	9.21319	9.06726	9.14367	9.08928	9.16251	9.06097	9.113	Q80WT5	Aftph	-0.1725	-0.05068	-0.00629	-0.03067	Q80WT5	Aftph	-0.628098	-0.170021	-0.051748	-0.120293
Q64191	Aga	10.5461	10.4444	10.5003	10.5064	9.96364	10.0538	9.93316	9.93298	Q64191	Aga	-0.58246	-0.3906	-0.56714	-0.57342	Q64191	Aga	-2.11377	-1.33521	-2.05755	-2.01306
Q8BXK8	Agap1	10.7191	10.7786	10.8374	10.8035	10.7838	10.7063	10.8191	10.8075	Q8BXK8	Agap1	0.0647	-0.0723	-0.0183	0.004	Q8BXK8	Agap1	0.231499	-0.244131	-0.0947002	0.000613732
Q8VHH5	Agap3	10.8606	10.9019	10.8979	10.8628	10.7016	10.7319	10.8093	10.8588	Q8VHH5	Agap3	-0.159	-0.17	-0.0886	-0.004	Q8VHH5	Agap3	-0.579175	-0.57903	-0.346119	-0.0272852
Q8K2K6	Agfg1	10.1126	10.1125	9.93714	9.8975	10.4779	10.4928	10.2751	10.3208	Q8K2K6	Agfg1	0.3653	0.3803	0.33796	0.4233	Q8K2K6	Agfg1	1.32085	1.30731	1.17942	1.46287
Q80WC7	Agfg2	6.17419	6.10325	6.27815	6.1908	6.08838	6.3092	6.39486	6.25587	Q80WC7	Agfg2	-0.08581	0.20595	0.11671	0.06507	Q80WC7	Agfg2	-0.31394	0.709663	0.388145	0.213587
Q7TN31	Aggf1	6.5143	6.54274	6.39984	6.53733	6.374	6.3846	6.33328	6.16615	Q7TN31	Aggf1	-0.1403	-0.15814	-0.06656	-0.37118	Q7TN31	Aggf1	-0.511408	-0.538376	-0.267296	-1.30778
Q9ESW4	Agk	11.9934	11.8941	11.9617	12.1025	12.2504	12.1411	12.1927	12.2288	Q9ESW4	Agk	0.257	0.247	0.231	0.1263	Q9ESW4	Agk	0.928381	0.850375	0.796888	0.427118
F8VPN4	Agl	10.7331	10.7717	10.938	10.8938	10.8512	10.8456	10.9986	11.0809	F8VPN4	Agl	0.1181	0.0739	0.0606	0.1871	F8VPN4	Agl	0.425017	0.257018	0.187475	0.63915
Q8CJG1	Ago1	9.82722	9.94587	9.86005	9.77446	9.71297	9.75643	9.7183	9.6804	Q8CJG1	Ago1	-0.11425	-0.18944	-0.14175	-0.09406	Q8CJG1	Ago1	-0.417004	-0.645667	-0.536202	-0.341357
Q8CJG0	Ago2	11.8633	11.9875	11.8602	11.7902	11.6602	11.7484	11.696	11.6641	Q8CJG0	Ago2	-0.2031	-0.2391	-0.1642	-0.1261	Q8CJG0	Ago2	-0.738991	-0.815893	-0.616492	-0.453092
O35083	Agpat1	9.88298	9.90308	9.87862	9.94964	9.99693	9.92331	9.99166	10.1834	O35083	Agpat1	0.11395	0.02023	0.11304	0.23376	O35083	Agpat1	0.409977	0.0730461	0.37502	0.801871
Q8K3K7	Agpat2	6.25079	6.41296	6.41965	6.35238	6.17928	6.0663	6.03625	6.09886	Q8K3K7	Agpat2	-0.07151	-0.34666	-0.3834	-0.25352	Q8K3K7	Agpat2	-0.262117	-1.18459	-1.40043	-0.897452
Q9D517	Agpat3	9.4784	9.48394	9.44733	9.42148	9.4049	9.46125	9.47797	9.5589	Q9D517	Agpat3	-0.0735	-0.02269	0.03064	0.13742	Q9D517	Agpat3	-0.269329	-0.0740764	0.0803271	0.465898
Q8K4X7	Agpat4	12.2112	12.1828	12.2336	12.2518	12.3613	12.4044	12.3956	12.497	Q8K4X7	Agpat4	0.1501	0.2216	0.162	0.2452	Q8K4X7	Agpat4	0.540982	0.763309	0.550118	0.841766
Q9D1E8	Agpat5	9.12321	9.18211	8.95605	9.08845	9.43759	9.20891	9.08267	9.28956	Q9D1E8	Agpat5	0.31438	0.0268	0.12662	0.20111	Q9D1E8	Agpat5	1.13632	0.095567	0.423587	0.688008
Q8K2C8	Agpat6	10.0228	10.114	9.95123	9.96432	10.0112	10.0117	9.96434	10.0959	Q8K2C8	Agpat6	-0.0116	-0.1023	0.01311	0.13158	Q8K2C8	Agpat6	-0.0450075	-0.346966	0.0176334	0.445532
Q8C0N2	Agpat9	6.80288	6.63097	6.81673	6.83512	7.13162	7.12319	7.07428	7.11597	Q8C0N2	Agpat9	0.32874	0.49222	0.25755	0.28085	Q8C0N2	Agpat9	1.18836	1.69095	0.89184	0.96609
Q5U5V2	Agphd1	8.1083	8.03847	8.27359	8.21465	8.33111	8.25746	8.58124	8.4479	Q5U5V2	Agphd1	0.22281	0.21899	0.30765	0.23325	Q5U5V2	Agphd1	0.804479	0.754362	1.07102	0.800092
Q8C0I1	Agps	13.3216	13.3287	13.2335	13.3111	13.2615	13.2649	13.1548	13.289	Q8C0I1	Agps	-0.0601	-0.0638	-0.0787	-0.0221	Q8C0I1	Agps	-0.220768	-0.214995	-0.310713	-0.0904065
A2ASQ1	Agrn	12.3441	12.5189	12.4766	12.2745	12.3085	12.4577	12.3701	12.1932	A2ASQ1	Agrn	-0.0356	-0.0612	-0.1065	-0.0813	A2ASQ1	Agrn	-0.131982	-0.206082	-0.410136	-0.296858
Q641K1	Agtpbp1	8.87374	8.84885	8.98965	9.00733	9.05445	9.10106	9.19691	9.1565	Q641K1	Agtpbp1	0.18071	0.25221	0.20726	0.14917	Q641K1	Agtpbp1	0.651911	0.868234	0.711985	0.506874
Q8CJF7	Ahctf1	12.6554	12.5304	12.5793	12.6269	12.4854	12.5285	12.4634	12.4714	Q8CJF7	Ahctf1	-0.17	-0.0019	-0.1159	-0.1555	Q8CJF7	Ahctf1	-0.619039	-0.00281181	-0.443753	-0.555621
P50247	Ahcy	13.463	13.5898	13.6691	13.5698	13.3418	13.3474	13.4874	13.4429	P50247	Ahcy	-0.1212	-0.2424	-0.1817	-0.1269	P50247	Ahcy	-0.442191	-0.827205	-0.679078	-0.455882
Q80SW1	Ahcyl1	11.5118	11.6279	11.7086	11.6063	11.5409	11.5617	11.5834	11.5817	Q80SW1	Ahcyl1	0.0291	-0.0662	-0.1252	-0.0246	Q80SW1	Ahcyl1	0.102487	-0.223221	-0.477014	-0.0991249
Q68FL4	Ahcyl2	10.8367	10.8829	11.015	10.9753	10.8682	10.9074	10.9704	10.9621	Q68FL4	Ahcyl2	0.0315	0.0245	-0.0446	-0.0132	Q68FL4	Ahcyl2	0.111184	0.0876829	-0.188759	-0.0593689
Q6PAL7	Ahdc1	10.7037	10.5093	10.4445	10.5425	10.3733	10.4523	10.0896	10.1206	Q6PAL7	Ahdc1	-0.3304	-0.057	-0.3549	-0.4219	Q6PAL7	Ahdc1	-1.20032	-0.191685	-1.2985	-1.48465
Q8K3E5	Ahi1	9.74264	9.78559	9.95722	9.87709	9.50635	9.47319	9.53504	9.56942	Q8K3E5	Ahi1	-0.23629	-0.3124	-0.42218	-0.30767	Q8K3E5	Ahi1	-0.859269	-1.06715	-1.53912	-1.08629
E9Q616	Ahnak	11.8575	11.6621	11.5312	11.5636	11.6147	11.6276	11.3434	11.4589	E9Q616	Ahnak	-0.2428	-0.0345	-0.1878	-0.1047	E9Q616	Ahnak	-0.882861	-0.114559	-0.700894	-0.378463
E9PYB0	Ahnak2	9.19311	8.90734	8.81962	8.7888	9.78276	9.69028	9.35298	9.4808	E9PYB0	Ahnak2	0.58965	0.78294	0.53336	0.692	E9PYB0	Ahnak2	2.13388	2.68749	1.87824	2.39992
Q8BK64	Ahsa1	12.4597	12.5177	12.5701	12.5181	12.4948	12.4321	12.6074	12.5873	Q8BK64	Ahsa1	0.0351	-0.0856	0.0373	0.0692	Q8BK64	Ahsa1	0.12423	-0.289721	0.104146	0.22799
Q8N9S3	Ahsa2	11.2864	11.3032	11.4139	11.4086	11.2896	11.3494	11.4637	11.3503	Q8N9S3	Ahsa2	0.0032	0.0462	0.0498	-0.0583	Q8N9S3	Ahsa2	0.00862671	0.162067	0.14885	-0.216649
P29699	Ahsg	11.8007	11.631	11.8835	11.9704	11.6917	11.6087	11.5599	11.6164	P29699	Ahsg	-0.109	-0.0223	-0.3236	-0.354	P29699	Ahsg	-0.397979	-0.0727396	-1.18656	-1.24786
Q8C4Q6	Aida	9.61837	9.75984	10.0361	9.76787	9.75498	9.72882	9.87958	9.84872	Q8C4Q6	Aida	0.13661	-0.03102	-0.15652	0.08085	Q8C4Q6	Aida	0.492096	-0.10263	-0.589025	0.268618
Q9EQX4	Aif1l	7.92928	8.09268	7.75405	7.71521	8.01474	8.07901	7.93587	7.9252	Q9EQX4	Aif1l	0.08546	-0.01367	0.18182	0.20999	Q9EQX4	Aif1l	0.306731	-0.0431574	0.621002	0.718976
Q9Z0X1	Aifm1	12.7333	12.7647	12.423	12.4781	12.6773	12.5394	12.4168	12.6477	Q9Z0X1	Aifm1	-0.056	-0.2253	-0.0062	0.1696	Q9Z0X1	Aifm1	-0.20591	-0.768589	-0.0514262	0.578121
Q8BUE4	Aifm2	6.8094	6.89293	6.21824	6.48613	6.38746	6.63816	6.74064	6.77538	Q8BUE4	Aifm2	-0.42194	-0.25477	0.5224	0.28925	Q8BUE4	Aifm2	-1.53205	-0.869608	1.83904	0.995384
Q91VJ1	Aim2	8.50811	8.69884	8.70107	8.60306	8.69837	8.58115	8.65829	8.6905	Q91VJ1	Aim2	0.19026	-0.11769	-0.04278	0.08744	Q91VJ1	Aim2	0.68652	-0.39972	-0.18225	0.291599
P31230	Aimp1	12.6393	12.4918	12.5557	12.4459	12.6231	12.7201	12.5072	12.6038	P31230	Aimp1	-0.0162	0.2283	-0.0485	0.1579	P31230	Aimp1	-0.0616776	0.786275	-0.202706	0.537319
Q8R010	Aimp2	12.0272	11.9848	11.971	11.9583	12.0828	12.143	12.0545	12.0674	Q8R010	Aimp2	0.0556	0.1582	0.0835	0.1091	Q8R010	Aimp2	0.198521	0.545984	0.269374	0.367136
O08915	Aip	11.4472	11.3696	11.3964	11.3864	11.4678	11.5516	11.4603	11.4255	O08915	Aip	0.0206	0.182	0.0639	0.0391	O08915	Aip	0.0716832	0.627566	0.199277	0.12302
Q91XC0	Ajuba	8.64188	8.55719	8.58568	8.64727	8.66195	8.61695	8.64262	8.59783	Q91XC0	Ajuba	0.02007	0.05976	0.05694	-0.04944	Q91XC0	Ajuba	0.0697625	0.208548	0.174386	-0.185751
Q9R0Y5	Ak1	10.6842	10.7933	10.835	10.8112	10.4517	10.4146	10.4869	10.4676	Q9R0Y5	Ak1	-0.2325	-0.3787	-0.3481	-0.3436	Q9R0Y5	Ak1	-0.845534	-1.29442	-1.27419	-1.21159
I3ITR1	AK157302	9.4034	9.29103	9.32578	9.49728	9.65699	9.53951	9.55513	9.70196	I3ITR1	AK157302	0.25359	0.24848	0.22935	0.20468	I3ITR1	AK157302	0.916023	0.855449	0.790987	0.700458
Q9WTP6	Ak2	12.095	11.9667	11.6276	11.8964	12.0056	11.8021	11.5788	11.8425	Q9WTP6	Ak2	-0.0894	-0.1646	-0.0488	-0.0539	Q9WTP6	Ak2	-0.326949	-0.56052	-0.203779	-0.201305
Q9WTP7	Ak3	12.5734	12.4718	12.4066	12.668	12.7992	12.6476	12.7312	12.8952	Q9WTP7	Ak3	0.2258	0.1758	0.3246	0.2272	Q9WTP7	Ak3	0.815314	0.606314	1.13164	0.778993
Q9WUR9	Ak4	10.8998	10.7921	10.8098	10.9705	10.5797	10.5524	10.5085	10.4973	Q9WUR9	Ak4	-0.3201	-0.2397	-0.3013	-0.4732	Q9WUR9	Ak4	-1.16299	-0.81795	-1.10681	-1.66356
O08715	Akap1	9.4311	9.21855	8.98386	9.02498	9.05083	9.22371	8.70091	8.90702	O08715	Akap1	-0.38027	0.00516	-0.28295	-0.11796	O08715	Akap1	-1.38104	0.0213887	-1.04119	-0.424705
O88845	Akap10	9.94745	9.94512	10.0643	10.1091	10.104	10.0384	10.2019	10.1729	O88845	Akap10	0.15655	0.09328	0.1376	0.0638	O88845	Akap10	0.564357	0.323449	0.462855	0.209158
E9Q777	Akap11	8.37539	8.28345	8.1572	8.28421	8.36948	8.46332	8.41024	8.33398	E9Q777	Akap11	-0.00591	0.17987	0.25304	0.04977	E9Q777	Akap11	-0.0243873	0.620265	0.875711	0.16023
Q9WTQ5	Akap12	13.966	14.0122	13.8089	13.6963	14.7804	14.6336	14.6317	14.6581	Q9WTQ5	Akap12	0.8144	0.6214	0.8228	0.9618	Q9WTQ5	Akap12	2.94836	2.13376	2.91338	3.34081
E9Q394	Akap13	11.323	11.3925	11.2951	11.2748	11.2476	11.2111	11.204	11.2322	E9Q394	Akap13	-0.0754	-0.1814	-0.0911	-0.0426	E9Q394	Akap13	-0.276214	-0.618108	-0.35506	-0.161897
A2A3V1	Akap17b	8.52689	8.39999	8.46971	8.51412	8.02248	7.95029	7.85489	7.87772	A2A3V1	Akap17b	-0.50441	-0.4497	-0.61482	-0.6364	A2A3V1	Akap17b	-1.83092	-1.53779	-2.22807	-2.23269
O54931	Akap2	8.74442	8.65544	8.40584	8.44471	8.4077	8.56952	8.31399	8.34834	O54931	Akap2	-0.33672	-0.08592	-0.09185	-0.09637	O54931	Akap2	-1.22322	-0.290818	-0.357742	-0.349413
D3YVF0	Akap5	9.67601	9.64826	9.44385	9.54818	9.93785	9.80013	9.81679	9.90221	D3YVF0	Akap5	0.26184	0.15187	0.37294	0.35403	D3YVF0	Akap5	0.945921	0.524286	1.30452	1.2213
E9Q9K8	Akap6	8.92047	8.83558	8.91136	8.94818	9.14605	9.06953	9.03916	9.17834	E9Q9K8	Akap6	0.22558	0.23395	0.1278	0.23016	E9Q9K8	Akap6	0.814517	0.805642	0.427807	0.789316
Q7TN79	Akap7	6.8486	6.85148	6.98129	6.90039	6.917	6.93191	6.96043	6.8967	Q7TN79	Akap7	0.0684	0.08043	-0.02086	-0.00369	Q7TN79	Akap7	0.244907	0.279402	-0.103856	-0.0262041
Q9DBR0	Akap8	11.9629	11.7623	11.6424	11.6818	11.5455	11.726	11.3137	11.2582	Q9DBR0	Akap8	-0.4174	-0.0363	-0.3287	-0.4236	Q9DBR0	Akap8	-1.5156	-0.120729	-1.2048	-1.49058
Q9R0L7	Akap8l	9.36865	9.08247	9.20039	9.1692	9.42266	9.52516	9.20504	9.18882	Q9R0L7	Akap8l	0.05401	0.44269	0.00465	0.01962	Q9R0L7	Akap8l	0.192759	1.52117	-0.0126226	0.0550864
Q70FJ1	Akap9	13.7757	13.6969	13.5297	13.5834	13.2996	13.5077	13.2952	13.2411	Q70FJ1	Akap9	-0.4761	-0.1892	-0.2345	-0.3423	Q70FJ1	Akap9	-1.72832	-0.644845	-0.86791	-1.20706
Q9JII6	Akr1a1	12.768	12.8196	13.0161	12.8955	12.7221	12.7975	13.0545	12.9325	Q9JII6	Akr1a1	-0.0459	-0.0221	0.0384	0.037	Q9JII6	Akr1a1	-0.169308	-0.072054	0.10808	0.115697
P45376	Akr1b1	12.8714	12.8933	13.1551	13.1101	13.0296	13.0044	13.2509	13.1357	P45376	Akr1b1	0.1582	0.1111	0.0958	0.0256	P45376	Akr1b1	0.570336	0.384533	0.313363	0.0759408
G5E895	Akr1b10	10.4771	10.5164	10.606	10.6108	10.5792	10.4988	10.5613	10.5381	G5E895	Akr1b10	0.1021	-0.0176	-0.0447	-0.0727	G5E895	Akr1b10	0.367034	-0.0566288	-0.189116	-0.266867
P45377	Akr1b8	10.4629	10.458	10.7229	10.7046	10.4349	10.4192	10.5812	10.5052	P45377	Akr1b8	-0.028	-0.0388	-0.1417	-0.1994	P45377	Akr1b8	-0.10444	-0.129299	-0.536024	-0.708716
Q9DCT1	Akr1e2	10.7052	10.8413	10.9824	10.8942	10.6379	10.6648	10.8357	10.7625	Q9DCT1	Akr1e2	-0.0673	-0.1765	-0.1467	-0.1317	Q9DCT1	Akr1e2	-0.246861	-0.601311	-0.553905	-0.472622
Q8CG76	Akr7a2	11.2218	11.277	11.3185	11.3386	11.1826	11.1151	11.2853	11.2157	Q8CG76	Akr7a2	-0.0392	-0.1619	-0.0332	-0.1229	Q8CG76	Akr7a2	-0.145028	-0.551265	-0.147988	-0.441933
P31750	Akt1	12.1017	12.1052	12.2903	12.2748	12.0557	12.1265	12.3675	12.2796	P31750	Akt1	-0.046	0.0213	0.0772	0.0048	P31750	Akt1	-0.169671	0.0767139	0.246843	0.00340362
Q9D1F4	Akt1s1	7.78118	7.79479	7.65269	7.61216	7.46928	7.66768	7.65828	7.69427	Q9D1F4	Akt1s1	-0.3119	-0.12711	0.00559	0.08211	Q9D1F4	Akt1s1	-1.13327	-0.432011	-0.00926083	0.273012
Q60823	Akt2	10.2138	10.2461	10.3744	10.3453	10.2556	10.2915	10.4071	10.3306	Q60823	Akt2	0.0418	0.0454	0.0327	-0.0147	Q60823	Akt2	0.148511	0.159325	0.0876944	-0.0646
Q9WUA6	Akt3	9.85278	9.95524	9.98497	9.95424	9.67733	9.70265	9.92133	9.85759	Q9WUA6	Akt3	-0.17545	-0.25259	-0.06364	-0.09665	Q9WUA6	Akt3	-0.638789	-0.862135	-0.256853	-0.350389
Q64362	Aktip	8.10856	8.25638	8.14608	8.04592	8.03628	8.05429	7.9591	7.96116	Q64362	Aktip	-0.07228	-0.20209	-0.18698	-0.08476	Q64362	Aktip	-0.264908	-0.689029	-0.697961	-0.308925
P10518	Alad	7.30563	7.76102	7.04057	7.13891	7.62477	7.44048	7.32788	7.49643	P10518	Alad	0.31914	-0.32054	0.28731	0.35752	P10518	Alad	1.15357	-1.09506	0.998273	1.23347
Q61490	Alcam	12.7853	12.795	12.987	12.8021	14.3043	14.5247	14.6334	14.3203	Q61490	Alcam	1.519	1.7297	1.6464	1.5182	Q61490	Alcam	5.50178	5.93282	5.85887	5.28118
Q571I9	Aldh16a1	9.52802	9.67205	9.55412	9.55433	9.64405	9.52967	9.60402	9.65729	Q571I9	Aldh16a1	0.11603	-0.14238	0.0499	0.10296	Q571I9	Aldh16a1	0.417515	-0.484354	0.149208	0.345723
Q9Z110	Aldh18a1	12.8786	12.6999	12.8275	13.0577	13.3362	13.1807	13.1922	13.2202	Q9Z110	Aldh18a1	0.4576	0.4808	0.3647	0.1625	Q9Z110	Aldh18a1	1.65534	1.6518	1.27505	0.553361
P24549	Aldh1a1	8.25411	8.19226	8.46974	8.34235	8.32141	8.43324	8.57795	8.53531	P24549	Aldh1a1	0.0673	0.24098	0.10821	0.19296	P24549	Aldh1a1	0.240921	0.82974	0.357746	0.659586
Q9JHW9	Aldh1a3	8.03469	8.34178	8.53815	8.41506	8.27765	8.13226	8.37517	8.17802	Q9JHW9	Aldh1a3	0.24296	-0.20952	-0.16298	-0.23704	Q9JHW9	Aldh1a3	0.877501	-0.714498	-0.612129	-0.839981
Q9CZS1	Aldh1b1	11.8421	11.8847	11.5025	11.8525	12.1427	11.9586	12.0069	12.1444	Q9CZS1	Aldh1b1	0.3006	0.0739	0.5044	0.2919	Q9CZS1	Aldh1b1	1.08638	0.257018	1.77467	1.00463
Q8R0Y6	Aldh1l1	9.28688	9.39204	9.45813	9.39891	9.38005	9.48386	9.70154	9.67966	Q8R0Y6	Aldh1l1	0.09317	0.09182	0.24341	0.28075	Q8R0Y6	Aldh1l1	0.334672	0.318445	0.84127	0.965742
Q8K009	Aldh1l2	11.8297	11.4848	11.7364	11.8544	12.1394	12.2152	12.1499	12.1326	Q8K009	Aldh1l2	0.3097	0.7304	0.4135	0.2782	Q8K009	Aldh1l2	1.11936	2.50739	1.44957	0.956849
P47738	Aldh2	13.3647	13.2428	13.0623	13.405	13.3835	13.3193	13.3248	13.4041	P47738	Aldh2	0.0188	0.0765	0.2625	-0.0009	P47738	Aldh2	0.0651601	0.26593	0.909543	-0.0164744
P47740	Aldh3a2	11.6393	11.62	11.5902	11.6228	11.6048	11.6275	11.6218	11.7488	P47740	Aldh3a2	-0.0345	0.0075	0.0316	0.126	P47740	Aldh3a2	-0.127996	0.0294098	0.0837604	0.426072
Q8CHT0	Aldh4a1	12.1926	12.0163	11.8708	12.1679	12.4843	12.3829	12.3656	12.5334	Q8CHT0	Aldh4a1	0.2917	0.3666	0.4948	0.3655	Q8CHT0	Aldh4a1	1.05413	1.26034	1.74033	1.2613
Q8BWF0	Aldh5a1	11.9808	11.9997	11.8241	11.983	11.8869	11.8239	11.9485	12.1418	Q8BWF0	Aldh5a1	-0.0939	-0.1758	0.1244	0.1588	Q8BWF0	Aldh5a1	-0.343257	-0.598912	0.415647	0.540458
Q9EQ20	Aldh6a1	11.9656	11.9061	11.7973	12.0324	11.825	11.6918	11.7002	11.8448	Q9EQ20	Aldh6a1	-0.1406	-0.2143	-0.0971	-0.1876	Q9EQ20	Aldh6a1	-0.512495	-0.730883	-0.376518	-0.667565
Q9DBF1	Aldh7a1	12.197	12.3171	12.0775	12.0342	12.2024	12.2493	12.1387	12.213	Q9DBF1	Aldh7a1	0.0054	-0.0678	0.0612	0.1788	Q9DBF1	Aldh7a1	0.0165994	-0.228706	0.189621	0.610205
Q9JLJ2	Aldh9a1	12.4827	12.6051	12.6166	12.6205	12.4811	12.4107	12.5597	12.5406	Q9JLJ2	Aldh9a1	-0.0016	-0.1944	-0.0569	-0.0799	Q9JLJ2	Aldh9a1	-0.00876816	-0.662669	-0.232748	-0.291976
P05064	Aldoa	14.0556	14.2648	13.764	13.9195	14.4434	14.279	14.3263	14.4814	P05064	Aldoa	0.3878	0.0142	0.5623	0.5619	P05064	Aldoa	1.40239	0.0523763	1.98174	1.94621
P05063	Aldoc	6.90689	6.99262	6.88135	6.90871	7.14334	7.11975	7.04658	7.27471	P05063	Aldoc	0.23645	0.12713	0.16523	0.366	P05063	Aldoc	0.853909	0.439481	0.56167	1.26304
Q921Q3	Alg1	10.2033	10.1503	10.1885	10.1427	10.2263	10.2022	10.0835	10.1559	Q921Q3	Alg1	0.023	0.0519	-0.105	0.0132	Q921Q3	Alg1	0.0803806	0.181606	-0.404771	0.0326975
Q3UGP8	Alg10b	9.72887	9.59829	9.73092	9.76996	9.64173	9.625	9.63342	9.74435	Q3UGP8	Alg10b	-0.08714	0.02671	-0.0975	-0.02561	Q3UGP8	Alg10b	-0.318759	0.0952585	-0.377948	-0.102647
Q3TZM9	Alg11	10.7196	10.6613	10.7608	10.8088	10.7383	10.6664	10.7946	10.8585	Q3TZM9	Alg11	0.0187	0.0051	0.0338	0.0497	Q3TZM9	Alg11	0.0647977	0.021183	0.0916284	0.159986
Q9D8C3	Alg13	8.70164	8.78888	8.80611	8.79363	8.79635	8.7315	8.77705	8.76841	Q9D8C3	Alg13	0.09471	-0.05738	-0.02906	-0.02522	Q9D8C3	Alg13	0.340253	-0.192988	-0.133182	-0.101287
Q9D081	Alg14	6.92879	6.67638	6.9145	7.4421	6.8638	6.61196	6.94402	6.99262	Q9D081	Alg14	-0.06499	-0.06442	0.02952	-0.44948	Q9D081	Alg14	-0.238489	-0.21712	0.0763216	-1.58084
Q9DBE8	Alg2	13.0084	13.0632	12.9923	13.0746	12.8739	12.7764	12.7945	12.9517	Q9DBE8	Alg2	-0.1345	-0.2868	-0.1978	-0.1229	Q9DBE8	Alg2	-0.490389	-0.979401	-0.736658	-0.441933
Q8K2A8	Alg3	6.22146	6.16926	6.31356	6.28477	6.30123	6.43918	6.50069	6.51494	Q8K2A8	Alg3	0.07977	0.26992	0.18713	0.23017	Q8K2A8	Alg3	0.286111	0.928941	0.639992	0.789351
Q9DB25	Alg5	10.7139	10.6914	10.6317	10.6213	10.5964	10.571	10.4655	10.5713	Q9DB25	Alg5	-0.1175	-0.1204	-0.1662	-0.05	Q9DB25	Alg5	-0.428782	-0.40901	-0.623645	-0.187704
Q3TAE8	Alg6	8.98394	8.86119	9.11842	8.89677	8.95731	9.0255	8.87683	8.96443	Q3TAE8	Alg6	-0.02663	0.16431	-0.24159	0.06766	Q3TAE8	Alg6	-0.0994752	0.566928	-0.893267	0.222619
Q6P8H8	Alg8	5.62226	5.6835	5.59088	5.70504	5.61416	5.64188	5.75707	5.59795	Q6P8H8	Alg8	-0.0081	-0.04162	0.16619	-0.10709	Q6P8H8	Alg8	-0.0323237	-0.138965	0.565103	-0.386798
Q8VDI9	Alg9	10.1887	10.1846	10.1179	10.3172	10.3204	10.204	10.2668	10.3284	Q8VDI9	Alg9	0.1317	0.0194	0.1489	0.0112	Q8VDI9	Alg9	0.474302	0.070201	0.503268	0.0257228
P97793	Alk	10.2813	10.1521	10.4298	10.4285	11.6738	11.6555	11.8461	11.7909	P97793	Alk	1.3925	1.5034	1.4163	1.3624	P97793	Alk	5.04336	5.1571	5.03595	4.73785
P0CB42	Alkbh1	7.03513	7.15274	7.16941	7.10569	7.18599	7.17822	7.21102	7.20669	P0CB42	Alkbh1	0.15086	0.02548	0.04161	0.101	P0CB42	Alkbh1	0.543737	0.0910422	0.11956	0.338888
Q8K1E6	Alkbh3	5.34402	5.51926	5.44681	5.45612	5.97687	5.75008	5.6886	5.6169	Q8K1E6	Alkbh3	0.63285	0.23082	0.24179	0.16078	Q8K1E6	Alkbh3	2.29044	0.794913	0.835477	0.547363
Q9D8F1	Alkbh4	6.72682	6.50868	6.67988	6.88492	6.76452	6.59888	6.7911	6.81963	Q9D8F1	Alkbh4	0.0377	0.0902	0.11122	-0.06529	Q9D8F1	Alkbh4	0.133652	0.312891	0.368511	-0.241026
Q3TSG4	Alkbh5	9.60071	9.69279	9.62686	9.58411	9.49152	9.45429	9.40562	9.371	Q3TSG4	Alkbh5	-0.10919	-0.2385	-0.22124	-0.21311	Q3TSG4	Alkbh5	-0.398667	-0.813837	-0.820488	-0.756528
Q8K2U2	Alkbh6	6.6165	6.5743	6.86268	6.7615	6.70095	6.71235	7.09001	6.95493	Q8K2U2	Alkbh6	0.08445	0.13805	0.22733	0.19343	Q8K2U2	Alkbh6	0.303071	0.476913	0.783762	0.661225
Q9D6Z0	Alkbh7	6.75145	6.96385	6.90987	6.97146	6.82807	6.8017	6.82538	6.83764	Q9D6Z0	Alkbh7	0.07662	-0.16215	-0.08449	-0.13382	Q9D6Z0	Alkbh7	0.274696	-0.552122	-0.33142	-0.480015
Q80Y20	Alkbh8	9.97854	10.0363	10.2013	10.1828	10.0721	10.0037	10.1479	10.0641	Q80Y20	Alkbh8	0.09356	-0.0326	-0.0534	-0.1187	Q80Y20	Alkbh8	0.336085	-0.108046	-0.220231	-0.427286
Q8K4E0	Alms1	6.71171	6.70806	6.81662	6.71324	6.5343	6.77328	6.72623	6.77766	Q8K4E0	Alms1	-0.17741	0.06522	-0.09039	0.06442	Q8K4E0	Alms1	-0.645892	0.227264	-0.35252	0.21132
P09242	Alpl	11.89	11.8196	12.0941	12.0203	11.9339	11.9602	11.9183	11.767	P09242	Alpl	0.0439	0.1406	-0.1758	-0.2533	P09242	Alpl	0.156121	0.485654	-0.657978	-0.896685
Q920R0	Als2	10.664	10.7176	10.7654	10.7537	10.6848	10.6617	10.7298	10.6785	Q920R0	Als2	0.0208	-0.0559	-0.0356	-0.0752	Q920R0	Als2	0.0724079	-0.187915	-0.156571	-0.275586
O08583	Alyref	11.4545	11.2761	10.9078	11.0037	10.9942	10.9071	10.362	10.4769	O08583	Alyref	-0.4603	-0.369	-0.5458	-0.5268	O08583	Alyref	-1.67107	-1.26117	-1.98123	-1.85048
Q9JJW6	Alyref2	7.23929	6.99827	6.79025	6.95047	7.15885	7.1129	7.03092	7.08632	Q9JJW6	Alyref2	-0.08044	0.11463	0.24067	0.13585	Q9JJW6	Alyref2	-0.294479	0.396633	0.831471	0.460423
O09174	Amacr	9.82617	9.77226	9.67499	9.74865	9.7998	9.75097	9.66036	9.81154	O09174	Amacr	-0.02637	-0.02129	-0.01463	0.06289	O09174	Amacr	-0.098533	-0.0692775	-0.0815749	0.205985
Q07456	Ambp	7.14621	6.87013	7.06179	6.81588	6.98875	7.39149	7.04609	7.09054	Q07456	Ambp	-0.15746	0.52136	-0.0157	0.27466	Q07456	Ambp	-0.573594	1.79084	-0.0854016	0.944504
A2AH22	Ambra1	9.92609	9.87219	10.0009	10.0466	9.91733	9.92238	10.0222	9.99981	A2AH22	Ambra1	-0.00876	0.05019	0.0213	-0.04679	A2AH22	Ambra1	-0.0347155	0.175744	0.0469239	-0.176509
D3Z6H8	Amd2	5.52839	5.45464	5.28493	5.22443	5.33322	5.55083	5.2188	5.1526	D3Z6H8	Amd2	-0.19517	0.09619	-0.06613	-0.07183	D3Z6H8	Amd2	-0.710253	0.333424	-0.265758	-0.263833
Q8JZV7	Amdhd2	9.5883	9.65306	9.65245	9.61637	9.58054	9.54198	9.64471	9.58945	Q8JZV7	Amdhd2	-0.00776	-0.11108	-0.00774	-0.02692	Q8JZV7	Amdhd2	-0.0310916	-0.377062	-0.0569338	-0.107216
Q7TS75	Amer1	5.74955	5.57228	5.51207	5.72942	5.36362	5.63024	5.86814	5.62078	Q7TS75	Amer1	-0.38593	0.05796	0.35607	-0.10864	Q7TS75	Amer1	-1.40155	0.202378	1.24418	-0.392203
Q8CCJ4	Amer2	5.77362	5.68134	5.72816	5.63414	5.8414	5.88654	5.75444	5.70253	Q8CCJ4	Amer2	0.06778	0.2052	0.02628	0.06839	Q8CCJ4	Amer2	0.24266	0.707092	0.0647342	0.225165
Q6NS69	Amer3	5.62148	5.39798	5.18096	5.28833	5.28118	5.36786	5.15007	5.4049	Q6NS69	Amer3	-0.3403	-0.03012	-0.03089	0.11657	Q6NS69	Amer3	-1.23619	-0.0995452	-0.139727	0.393186
Q9R049	Amfr	10.8234	10.7136	10.6167	10.6758	10.6088	10.7113	10.5343	10.6147	Q9R049	Amfr	-0.2146	-0.0023	-0.0824	-0.0611	Q9R049	Amfr	-0.780666	-0.00418294	-0.323945	-0.226414
Q80ZD8	Amigo1	7.09813	6.89907	7.11083	7.09753	7.9493	8.20687	8.04319	7.76789	Q80ZD8	Amigo1	0.85117	1.3078	0.93236	0.67036	Q80ZD8	Amigo1	3.08161	4.48662	3.30521	2.32445
Q8JZZ6	Ammecr1l	10.1639	10.1864	10.2022	10.2132	10.2179	10.278	10.2811	10.2463	Q8JZZ6	Ammecr1l	0.054	0.0916	0.0789	0.0331	Q8JZZ6	Ammecr1l	0.192723	0.31769	0.252922	0.102096
Q99JB7	Amn	8.5316	8.48754	8.27746	8.4444	8.02147	8.05967	8.02242	8.05898	Q99JB7	Amn	-0.51013	-0.42787	-0.25504	-0.38542	Q99JB7	Amn	-1.85165	-1.46297	-0.941369	-1.35744
B8JKV0	Amn1	9.31854	9.34418	9.41395	9.43629	9.4537	9.48551	9.56552	9.59946	B8JKV0	Amn1	0.13516	0.14133	0.15157	0.16317	B8JKV0	Amn1	0.486841	0.488157	0.512817	0.555697
Q8VHG2	Amot	8.49955	8.36037	8.29868	8.21114	8.27359	8.40601	8.36126	8.32955	Q8VHG2	Amot	-0.22596	0.04564	0.06258	0.11841	Q8VHG2	Amot	-0.821834	0.160147	0.194556	0.399603
Q9D4H4	Amotl1	6.26355	6.31193	6.37217	6.06211	6.28824	6.54198	6.36133	6.26067	Q9D4H4	Amotl1	0.02469	0.23005	-0.01084	0.19856	Q9D4H4	Amotl1	0.086505	0.792274	-0.0680205	0.679115
Q8K371	Amotl2	9.76263	9.67693	9.73814	9.60687	9.79161	9.98129	9.88023	9.7847	Q8K371	Amotl2	0.02898	0.30436	0.14209	0.17783	Q8K371	Amotl2	0.102052	1.047	0.478913	0.606822
Q9DBT5	Ampd2	11.1236	11.3539	11.0422	11.0754	10.9483	10.8653	10.9694	11.114	Q9DBT5	Ampd2	-0.1753	-0.4886	-0.0728	0.0386	Q9DBT5	Ampd2	-0.638245	-1.67114	-0.289612	0.121277
Q7TQF7	Amph	12.0591	12.3273	12.0067	11.9957	11.6395	11.4443	11.5803	11.7311	Q7TQF7	Amph	-0.4196	-0.883	-0.4264	-0.2646	Q7TQF7	Amph	-1.52357	-3.02307	-1.55421	-0.936092
Q8CFA2	Amt	10.8753	10.8589	10.9622	11.0386	10.8305	10.7261	10.7517	10.8294	Q8CFA2	Amt	-0.0448	-0.1328	-0.2105	-0.2092	Q8CFA2	Amt	-0.165322	-0.451515	-0.782077	-0.742892
Q400C8	Amz2	9.2174	9.4114	9.22868	9.15741	9.15788	9.15698	9.2377	9.28985	Q400C8	Amz2	-0.05952	-0.25442	0.00902	0.13244	Q400C8	Amz2	-0.218666	-0.868408	0.0030061	0.448531
P53995	Anapc1	12.8746	12.9142	13.0135	13.0032	12.815	12.7964	12.9046	12.8436	P53995	Anapc1	-0.0596	-0.1178	-0.1089	-0.1596	P53995	Anapc1	-0.218956	-0.400098	-0.418719	-0.569919
Q8BZQ7	Anapc2	11.772	11.7601	11.9454	11.9378	11.7513	11.6916	11.8016	11.7533	Q8BZQ7	Anapc2	-0.0207	-0.0685	-0.1438	-0.1845	Q8BZQ7	Anapc2	-0.0779853	-0.231105	-0.543534	-0.656754
Q91W96	Anapc4	11.4045	11.5398	11.5915	11.5323	11.3567	11.3566	11.4562	11.4591	Q91W96	Anapc4	-0.0478	-0.1832	-0.1353	-0.0732	Q91W96	Anapc4	-0.176194	-0.624278	-0.513135	-0.268611
Q8BTZ4	Anapc5	12.1785	12.2502	12.343	12.3084	12.1564	12.1449	12.2386	12.1691	Q8BTZ4	Anapc5	-0.0221	-0.1053	-0.1044	-0.1393	Q8BTZ4	Anapc5	-0.0830588	-0.35725	-0.402625	-0.499126
Q9WVM3	Anapc7	10.9649	11.0232	11.0053	11.0233	10.9686	10.9463	11.023	11.0303	Q9WVM3	Anapc7	0.0037	-0.0769	0.0177	0.007	Q9WVM3	Anapc7	0.0104387	-0.259899	0.0340489	0.0110758
Q8VCU0	Angel1	5.30947	4.92781	5.16574	5.2645	5.57216	5.73351	5.36123	5.35711	Q8VCU0	Angel1	0.26269	0.8057	0.19549	0.09261	Q8VCU0	Angel1	0.949001	2.76551	0.669891	0.309629
Q8K1C0	Angel2	9.99245	9.98911	9.94259	10.0372	10.067	9.99282	9.98874	9.94929	Q8K1C0	Angel2	0.07455	0.00371	0.04615	-0.08791	Q8K1C0	Angel2	0.267194	0.0164183	0.135797	-0.31991
O35608	Angpt2	7.46604	7.31924	7.76511	7.73453	7.16679	6.98774	6.8292	6.84671	O35608	Angpt2	-0.29925	-0.3315	-0.93591	-0.88782	O35608	Angpt2	-1.08743	-1.13263	-3.37641	-3.10949
Q9R045	Angptl2	4.92331	4.93942	5.15473	4.86386	5.01319	5.10009	4.89974	5.00901	Q9R045	Angptl2	0.08988	0.16067	-0.25499	0.14515	Q9R045	Angptl2	0.322749	0.554451	-0.94119	0.492855
Q02357	Ank1	6.03794	6.17946	6.12187	6.08045	5.63746	5.45712	5.66917	5.56034	Q02357	Ank1	-0.40048	-0.72234	-0.4527	-0.52011	Q02357	Ank1	-1.45428	-2.47236	-1.64827	-1.82715
Q8C8R3	Ank2	13.2298	13.165	13.2285	13.2001	14.122	14.0059	14.1666	14.1942	Q8C8R3	Ank2	0.8922	0.8409	0.9381	0.9941	Q8C8R3	Ank2	3.2303	2.88616	3.32574	3.45345
G5E8K5	Ank3	12.8587	12.8919	12.7886	12.811	13.1548	13.132	13.1898	13.1272	G5E8K5	Ank3	0.2961	0.2401	0.4012	0.3162	G5E8K5	Ank3	1.07008	0.826723	1.40558	1.08937
Q810B6	Ankfy1	12.3363	12.3626	12.5727	12.5601	12.4482	12.3862	12.5581	12.4956	Q810B6	Ankfy1	0.1119	0.0236	-0.0146	-0.0645	Q810B6	Ankfy1	0.402548	0.0845979	-0.0814676	-0.238271
Q9JHZ2	Ankh	7.08046	7.21767	7.15848	7.10786	7.13603	7.2044	7.11849	7.28687	Q9JHZ2	Ankh	0.05557	-0.01327	-0.03999	0.17901	Q9JHZ2	Ankh	0.198412	-0.0417863	-0.172272	0.610937
E9PUR0	Ankhd1	9.92908	9.79494	9.89724	9.94827	9.8491	9.98726	10.0061	9.90098	E9PUR0	Ankhd1	-0.07998	0.19232	0.10886	-0.04729	E9PUR0	Ankhd1	-0.292812	0.662942	0.36007	-0.178253
Q6ZPS6	Ankib1	8.46756	8.64068	8.4441	8.42376	8.40951	8.54304	8.61545	8.73913	Q6ZPS6	Ankib1	-0.05805	-0.09764	0.17135	0.31537	Q6ZPS6	Ankib1	-0.213339	-0.330992	0.583557	1.08647
Q6P1H6	Ankle2	10.9042	10.889	10.803	10.8372	10.7485	10.8243	10.7966	10.795	Q6P1H6	Ankle2	-0.1557	-0.0647	-0.0064	-0.0422	Q6P1H6	Ankle2	-0.567216	-0.21808	-0.0521414	-0.160502
Q3TPE9	Ankmy2	10.7496	10.7078	10.6266	10.6583	10.5724	10.7067	10.5784	10.4928	Q3TPE9	Ankmy2	-0.1772	-0.0011	-0.0482	-0.1655	Q3TPE9	Ankmy2	-0.645131	-6.95438e-05	-0.201633	-0.590494
Q99PE2	Ankra2	6.96505	7.03673	6.81505	6.84138	6.73798	6.93247	6.8202	6.76875	Q99PE2	Ankra2	-0.22707	-0.10426	0.00515	-0.07263	Q99PE2	Ankra2	-0.825856	-0.353685	-0.0108344	-0.266623
Q99LW0	Ankrd10	8.30053	8.19611	8.40253	8.48719	8.38741	8.25451	8.43358	8.49969	Q99LW0	Ankrd10	0.08688	0.0584	0.03105	0.0125	Q99LW0	Ankrd10	0.311877	0.203886	0.0817934	0.0302563
E9Q4F7	Ankrd11	8.69602	8.47593	8.65678	8.708	8.79243	8.63646	8.35708	8.37976	E9Q4F7	Ankrd11	0.09641	0.16053	-0.2997	-0.32824	E9Q4F7	Ankrd11	0.346414	0.553971	-1.10109	-1.15803
G5E893	Ankrd12	6.11129	6.17839	6.34897	6.39188	5.99083	5.90228	6.02464	6.17595	G5E893	Ankrd12	-0.12046	-0.27611	-0.32433	-0.21593	G5E893	Ankrd12	-0.439509	-0.942758	-1.18918	-0.766362
Q80UP5	Ankrd13a	10.4693	10.573	10.3488	10.3742	10.5922	10.3617	10.3254	10.4659	Q80UP5	Ankrd13a	0.1229	-0.2113	-0.0234	0.0917	Q80UP5	Ankrd13a	0.442412	-0.7206	-0.11294	0.306456
Q6PD24	Ankrd13d	5.1205	5.25108	5.32242	5.24648	5.27719	5.36991	5.42517	5.59217	Q6PD24	Ankrd13d	0.15669	0.11883	0.10275	0.34569	Q6PD24	Ankrd13d	0.564864	0.41103	0.338219	1.19221
A2AS55	Ankrd16	5.24511	5.2663	5.38108	5.44469	5.45315	5.30923	5.3024	5.24359	A2AS55	Ankrd16	0.20804	0.04293	-0.07868	-0.2011	A2AS55	Ankrd16	0.750953	0.150858	-0.310641	-0.714645
Q99NH0	Ankrd17	12.5286	12.5168	12.5182	12.5001	12.3965	12.4577	12.4076	12.3602	Q99NH0	Ankrd17	-0.1321	-0.0591	-0.1106	-0.1399	Q99NH0	Ankrd17	-0.481691	-0.198884	-0.424799	-0.501218
Q505D1	Ankrd28	10.9498	11.0143	11.0067	11.0525	11.0373	11.0181	11.1415	11.0915	Q505D1	Ankrd28	0.0875	0.0038	0.1348	0.039	Q505D1	Ankrd28	0.314124	0.0167268	0.452841	0.122671
Q8R3P9	Ankrd32	4.09029	3.98923	4.04303	4.16831	4.12605	4.07673	4.17174	4.14176	Q8R3P9	Ankrd32	0.03576	0.0875	0.12871	-0.02655	Q8R3P9	Ankrd32	0.126622	0.303636	0.431061	-0.105925
Q9D2X0	Ankrd39	7.28616	7.02597	7.1449	7.0806	7.00014	7.24457	7.1179	6.95225	Q9D2X0	Ankrd39	-0.28602	0.2186	-0.027	-0.12835	Q9D2X0	Ankrd39	-1.03949	0.753025	-0.125815	-0.460939
Q5SUE8	Ankrd40	8.24886	8.21499	8.20353	8.31929	8.47012	8.44527	8.52767	8.49798	Q5SUE8	Ankrd40	0.22126	0.23028	0.32414	0.17869	Q5SUE8	Ankrd40	0.798862	0.793062	1.12999	0.609821
B2RXR6	Ankrd44	8.07384	8.22652	8.19451	8.14995	8.11923	8.05261	8.14687	8.04379	B2RXR6	Ankrd44	0.04539	-0.17391	-0.04764	-0.10616	B2RXR6	Ankrd44	0.16152	-0.592433	-0.199631	-0.383554
Q8BTZ5	Ankrd46	10.2547	10.2171	10.0809	10.2406	10.5737	10.382	10.3497	10.5361	Q8BTZ5	Ankrd46	0.319	0.1649	0.2688	0.2955	Q8BTZ5	Ankrd46	1.15306	0.568951	0.932074	1.01718
Q8VE42	Ankrd49	8.61902	8.71351	8.71264	8.66842	8.68693	8.64481	8.5782	8.42396	Q8VE42	Ankrd49	0.06791	-0.0687	-0.13444	-0.24446	Q8VE42	Ankrd49	0.243131	-0.231791	-0.510059	-0.865857
F7BE84	Ankrd50	11.6255	11.6224	11.7118	11.6772	11.5449	11.582	11.5996	11.6549	F7BE84	Ankrd50	-0.0806	-0.0404	-0.1122	-0.0223	F7BE84	Ankrd50	-0.295059	-0.134783	-0.430521	-0.0911039
Q8BTI7	Ankrd52	8.85159	8.9079	8.90309	8.93973	8.99246	8.9976	9.05886	9.03468	Q8BTI7	Ankrd52	0.14087	0.0897	0.15577	0.09495	Q8BTI7	Ankrd52	0.507534	0.311178	0.527838	0.317789
Q91WK7	Ankrd54	7.48041	7.39538	7.61549	7.68773	7.73375	7.51546	7.41543	7.53246	Q91WK7	Ankrd54	0.25334	0.12008	-0.20006	-0.15527	Q91WK7	Ankrd54	0.915117	0.415315	-0.74474	-0.554819
P59672	Anks1a	10.7486	10.7394	10.8008	10.7525	10.6533	10.7924	10.865	10.7649	P59672	Anks1a	-0.0953	0.053	0.0642	0.0124	P59672	Anks1a	-0.348331	0.185376	0.20035	0.0299076
Q9CZK6	Anks3	4.893	4.8764	4.86726	4.97947	4.6367	4.60817	4.77119	4.8398	Q9CZK6	Anks3	-0.2563	-0.26823	-0.09607	-0.13967	Q9CZK6	Anks3	-0.931784	-0.915746	-0.372834	-0.500416
Q80UU1	Ankzf1	9.06903	8.98421	9.08775	9.22486	9.09291	9.02743	9.1525	9.05256	Q80UU1	Ankzf1	0.02388	0.04322	0.06475	-0.1723	Q80UU1	Ankzf1	0.0835697	0.151852	0.202317	-0.614209
Q8K298	Anln	10.821	10.8619	10.8516	10.7966	10.5861	10.5741	10.6295	10.6242	Q8K298	Anln	-0.2349	-0.2878	-0.2221	-0.1724	Q8K298	Anln	-0.854232	-0.982829	-0.823563	-0.614557
Q8BH79	Ano10	11.7928	11.7126	11.7898	11.8248	11.9218	11.9797	11.9471	11.995	Q8BH79	Ano10	0.129	0.2671	0.1573	0.1702	Q8BH79	Ano10	0.464518	0.919275	0.533309	0.580214
Q6P9J9	Ano6	10.5691	10.6334	10.7103	10.6101	10.7987	10.7408	10.8655	10.8953	Q6P9J9	Ano6	0.2296	0.1074	0.1552	0.2852	Q6P9J9	Ano6	0.829085	0.37185	0.525799	0.981261
Q6PB70	Ano8	10.4171	10.3617	10.4566	10.4342	10.5111	10.4934	10.468	10.5805	Q6PB70	Ano8	0.094	0.1317	0.0114	0.1463	Q6PB70	Ano8	0.33768	0.455147	0.0115178	0.496866
O35381	Anp32a	13.3444	13.4778	13.3668	13.3731	13.0858	13.1269	13.1953	13.0407	O35381	Anp32a	-0.2586	-0.3509	-0.1715	-0.3324	O35381	Anp32a	-0.940119	-1.19913	-0.642599	-1.17254
Q9EST5	Anp32b	11.9394	11.9653	12.0517	12.077	11.8169	11.8875	12.0011	11.8351	Q9EST5	Anp32b	-0.1225	-0.0778	-0.0506	-0.2419	Q9EST5	Anp32b	-0.446902	-0.262984	-0.210217	-0.856929
P97822	Anp32e	11.3346	11.4003	11.4256	11.4964	11.2441	11.3093	11.482	11.4629	P97822	Anp32e	-0.0905	-0.091	0.0564	-0.0335	P97822	Anp32e	-0.330936	-0.308232	0.172454	-0.130162
P97449	Anpep	10.0972	10.0918	10.1465	10.0488	9.73213	9.86721	9.89731	9.77167	P97449	Anpep	-0.36507	-0.22459	-0.24919	-0.27713	P97449	Anpep	-1.32596	-0.766156	-0.920447	-0.979789
Q6DFX2	Antxr2	7.58133	7.70084	7.63591	7.55863	7.77411	7.69998	7.78588	7.79629	Q6DFX2	Antxr2	0.19278	-0.00086	0.14997	0.23766	Q6DFX2	Antxr2	0.695652	0.000753136	0.507095	0.815471
P10107	Anxa1	9.29945	9.55381	8.96802	8.99932	9.20337	9.1866	9.25367	9.50723	P10107	Anxa1	-0.09608	-0.36721	0.28565	0.50791	P10107	Anxa1	-0.351157	-1.25503	0.992336	1.75793
P97384	Anxa11	12.2028	12.2186	12.2066	12.1744	12.0887	12.144	12.1218	12.0097	P97384	Anxa11	-0.1141	-0.0746	-0.0848	-0.1647	P97384	Anxa11	-0.416461	-0.252015	-0.332528	-0.587705
P07356	Anxa2	14.6635	15.0937	14.782	14.6712	14.7468	14.4671	14.7464	14.9315	P07356	Anxa2	0.0833	-0.6266	-0.0356	0.2603	P07356	Anxa2	0.298904	-2.14418	-0.156571	0.894425
O35639	Anxa3	11.6883	11.6784	11.6258	11.567	11.2915	11.3851	11.2873	11.2271	O35639	Anxa3	-0.3968	-0.2933	-0.3385	-0.3399	O35639	Anxa3	-1.44095	-1.00168	-1.23985	-1.19869
P97429	Anxa4	12.7656	12.8388	12.6684	12.6244	12.546	12.5982	12.589	12.508	P97429	Anxa4	-0.2196	-0.2406	-0.0794	-0.1164	P97429	Anxa4	-0.798786	-0.821035	-0.313216	-0.419265
P48036	Anxa5	14.0234	14.1031	14.2086	13.9259	15.0413	15.1025	15.2019	15.1416	P48036	Anxa5	1.0179	0.9994	0.9933	1.2157	P48036	Anxa5	3.68583	3.42948	3.52315	4.22625
P14824	Anxa6	13.5624	13.7346	13.5957	13.6349	14.4373	14.2223	14.5007	14.4577	P14824	Anxa6	0.8749	0.4877	0.905	0.8228	P14824	Anxa6	3.16761	1.67545	3.20736	2.85607
Q07076	Anxa7	12.8951	12.8951	13.09	12.9107	12.9951	13.0437	12.9891	12.8455	Q07076	Anxa7	0.1	0.1486	-0.1009	-0.0652	Q07076	Anxa7	0.359423	0.513077	-0.390108	-0.240712
O70423	Aoc3	4.49945	4.53028	4.35778	4.20176	4.40689	4.50205	4.58655	4.69223	O70423	Aoc3	-0.09256	-0.02823	0.22877	0.49047	O70423	Aoc3	-0.338401	-0.0930666	0.788912	1.69711
O54754	Aox1	8.39565	8.42372	8.73033	8.60077	8.84379	8.7315	8.80392	8.69704	O54754	Aox1	0.44814	0.30778	0.07359	0.09627	O54754	Aox1	1.62106	1.05872	0.233932	0.322393
O35643	Ap1b1	12.5452	12.6331	12.5354	12.5438	12.7816	12.6288	12.7096	12.7957	O35643	Ap1b1	0.2364	-0.0043	0.1742	0.2519	O35643	Ap1b1	0.853728	-0.0110386	0.59375	0.865131
P22892	Ap1g1	12.4661	12.6444	12.2897	12.2177	12.4352	12.3695	12.2716	12.5465	P22892	Ap1g1	-0.0309	-0.2749	-0.0181	0.3288	P22892	Ap1g1	-0.114949	-0.93861	-0.0939849	1.13331
P35585	Ap1m1	11.6944	11.8984	11.6128	11.5507	11.868	11.7884	11.709	11.9307	P35585	Ap1m1	0.1736	-0.11	0.0962	0.38	P35585	Ap1m1	0.626145	-0.37336	0.314794	1.31186
P61967	Ap1s1	8.96986	9.14338	8.71699	8.82816	9.16596	8.98047	9.13456	9.32655	P61967	Ap1s1	0.1961	-0.16291	0.41757	0.49839	P61967	Ap1s1	0.707683	-0.554727	1.46413	1.72473
Q9DB50	Ap1s2	8.68969	8.89508	8.6476	8.65779	8.69668	8.47318	8.55434	8.7851	Q9DB50	Ap1s2	0.00699	-0.4219	-0.09326	0.12731	Q9DB50	Ap1s2	0.0223614	-1.4425	-0.362784	0.430641
P17426	Ap2a1	13.6469	13.7642	13.7448	13.6868	13.8612	13.7901	13.946	14.0707	P17426	Ap2a1	0.2143	0.0259	0.2012	0.3839	P17426	Ap2a1	0.773639	0.0924819	0.690312	1.32546
P17427	Ap2a2	12.9788	13.0998	13.0458	12.9708	13.1037	13.0271	13.1997	13.3285	P17427	Ap2a2	0.1249	-0.0727	0.1539	0.3577	P17427	Ap2a2	0.449659	-0.245502	0.52115	1.23409
Q9DBG3	Ap2b1	13.1628	13.2835	13.1006	13.1247	13.3799	13.2458	13.393	13.5507	Q9DBG3	Ap2b1	0.2171	-0.0377	0.2924	0.426	Q9DBG3	Ap2b1	0.783786	-0.125528	1.01648	1.47228
P84091	Ap2m1	12.9929	13.1481	13.0012	12.9465	13.1426	13.0866	13.2197	13.399	P84091	Ap2m1	0.1497	-0.0615	0.2185	0.4525	P84091	Ap2m1	0.539533	-0.207111	0.752183	1.5647
P62743	Ap2s1	9.9866	10.0982	10.1648	10.0614	10.2755	10.12	10.1933	10.3772	P62743	Ap2s1	0.2889	0.0218	0.0285	0.3158	P62743	Ap2s1	1.04398	0.0784278	0.0726737	1.08797
Q9Z1T1	Ap3b1	11.8677	11.9681	11.9756	11.9324	11.9114	11.8359	11.9109	11.9171	Q9Z1T1	Ap3b1	0.0437	-0.1322	-0.0647	-0.0153	Q9Z1T1	Ap3b1	0.155396	-0.449458	-0.260644	-0.0666924
Q9JME5	Ap3b2	12.9602	13.0819	13.1758	13.1649	13.0598	12.9736	13.2464	13.2084	Q9JME5	Ap3b2	0.0996	-0.1083	0.0706	0.0435	Q9JME5	Ap3b2	0.357974	-0.367533	0.223239	0.138365
O54774	Ap3d1	12.8327	13.0551	13.0404	12.95	12.9257	12.9077	13.0736	13.0673	O54774	Ap3d1	0.093	-0.1474	0.0332	0.1173	O54774	Ap3d1	0.334056	-0.501561	0.0894826	0.395732
Q9JKC8	Ap3m1	11.9549	12.071	12.1052	12.0467	12.0873	12.0124	12.1767	12.2124	Q9JKC8	Ap3m1	0.1324	-0.0586	0.0715	0.1657	Q9JKC8	Ap3m1	0.476839	-0.19717	0.226457	0.564521
Q8R2R9	Ap3m2	8.98303	9.11737	9.14542	9.13944	9.09012	8.9353	9.14819	9.18251	Q8R2R9	Ap3m2	0.10709	-0.18207	0.00277	0.04307	Q8R2R9	Ap3m2	0.385117	-0.620404	-0.0193462	0.136865
Q9DCR2	Ap3s1	11.1588	11.2916	11.1384	11.183	11.1886	10.998	11.1356	11.1984	Q9DCR2	Ap3s1	0.0298	-0.2936	-0.0028	0.0154	Q9DCR2	Ap3s1	0.105023	-1.00271	-0.0392665	0.0403697
Q8BSZ2	Ap3s2	9.38612	9.45659	9.56055	9.56405	9.43523	9.35203	9.45553	9.46912	Q8BSZ2	Ap3s2	0.04911	-0.10456	-0.10502	-0.09493	Q8BSZ2	Ap3s2	0.175001	-0.354713	-0.404843	-0.344391
Q9WV76	Ap4b1	8.97019	8.98075	9.06665	9.14746	9.17703	9.08951	9.20016	9.18744	Q9WV76	Ap4b1	0.20684	0.10876	0.13351	0.03998	Q9WV76	Ap4b1	0.746604	0.376512	0.448228	0.126089
Q80V94	Ap4e1	9.27989	9.32634	9.50657	9.4591	9.50259	9.42903	9.5647	9.67932	Q80V94	Ap4e1	0.2227	0.10269	0.05813	0.22022	Q80V94	Ap4e1	0.80408	0.355705	0.178641	0.754652
Q9JKC7	Ap4m1	9.34131	9.28501	9.4947	9.48724	9.59804	9.48425	9.41721	9.4543	Q9JKC7	Ap4m1	0.25673	0.19924	-0.07749	-0.03294	Q9JKC7	Ap4m1	0.927402	0.686662	-0.306385	-0.128209
Q9WVL1	Ap4s1	6.39965	6.50507	6.45727	6.44666	6.21465	6.36169	6.67129	6.65561	Q9WVL1	Ap4s1	-0.185	-0.14338	0.21402	0.20895	Q9WVL1	Ap4s1	-0.673397	-0.487781	0.736161	0.715349
Q3TAP4	Ap5b1	7.76457	7.70301	7.66861	7.75952	7.55429	7.68276	7.63132	7.61014	Q3TAP4	Ap5b1	-0.21028	-0.02025	-0.03729	-0.14938	Q3TAP4	Ap5b1	-0.765011	-0.0657125	-0.162615	-0.534278
Q8BJ63	Ap5m1	8.06566	8.08961	8.18227	8.12449	8.09935	8.10923	8.18987	8.24935	Q8BJ63	Ap5m1	0.03369	0.01962	0.0076	0.12486	Q8BJ63	Ap5m1	0.11912	0.0709551	-0.00207234	0.422097
Q9D742	Ap5s1	6.71245	6.79221	6.80916	6.81511	6.7703	6.80787	6.823	6.73967	Q9D742	Ap5s1	0.05785	0.01566	0.01384	-0.07544	Q9D742	Ap5s1	0.206675	0.0573809	0.0202442	-0.276422
Q3U829	Ap5z1	9.21473	9.26118	9.27684	9.34302	9.24966	9.18823	9.31249	9.32006	Q3U829	Ap5z1	0.03493	-0.07295	0.03565	-0.02296	Q3U829	Ap5z1	0.123614	-0.246359	0.0982447	-0.0934056
O88879	Apaf1	11.5766	11.6973	11.6639	11.6185	11.4904	11.5475	11.5666	11.5323	O88879	Apaf1	-0.0862	-0.1498	-0.0973	-0.0862	O88879	Apaf1	-0.315353	-0.509788	-0.377233	-0.313947
B2RUJ5	Apba1	9.94617	10.081	9.98211	9.93239	9.91499	9.94068	9.95323	10.1755	B2RUJ5	Apba1	-0.03118	-0.14032	-0.02888	0.24311	B2RUJ5	Apba1	-0.115964	-0.477292	-0.132538	0.834477
P98084	Apba2	8.95282	8.80981	8.90192	8.93495	9.01694	8.96004	8.87728	8.81469	P98084	Apba2	0.06412	0.15023	-0.02464	-0.12026	P98084	Apba2	0.229397	0.518664	-0.117374	-0.432726
O88888	Apba3	7.19999	7.27354	7.47354	7.39895	7.47737	7.38019	7.55516	7.64603	O88888	Apba3	0.27738	0.10665	0.08162	0.24708	O88888	Apba3	1.00224	0.369279	0.26265	0.848322
Q9QXJ1	Apbb1	9.52905	9.39621	9.53453	9.65062	9.68082	9.56722	9.65073	9.60854	Q9QXJ1	Apbb1	0.15177	0.17101	0.1162	-0.04208	Q9QXJ1	Apbb1	0.547034	0.589895	0.386321	-0.160084
Q9DBR4	Apbb2	8.40483	8.37103	8.87779	8.43248	8.27541	8.37801	8.15782	8.25495	Q9DBR4	Apbb2	-0.12942	0.00698	-0.71997	-0.17753	Q9DBR4	Apbb2	-0.471979	0.0276273	-2.60413	-0.632447
Q61315	Apc	10.377	10.3012	10.2421	10.2917	10.2876	10.3456	10.2408	10.2749	Q61315	Apc	-0.0894	0.0444	-0.0013	-0.0168	Q61315	Apc	-0.326949	0.155897	-0.033902	-0.0719234
Q9Z1K7	Apc2	9.33934	9.30098	9.2822	9.41877	9.36631	9.38546	9.43226	9.36739	Q9Z1K7	Apc2	0.02697	0.08448	0.15006	-0.05138	Q9Z1K7	Apc2	0.0947676	0.293284	0.507417	-0.192516
Q8R146	Apeh	11.0486	11.2845	10.9239	10.9708	11.1485	11.0881	11.1783	11.2905	Q8R146	Apeh	0.0999	-0.1964	0.2544	0.3197	Q8R146	Apeh	0.359061	-0.669525	0.880574	1.10157
P28352	Apex1	11.7822	12.021	11.7489	11.6444	11.6261	11.7268	11.6598	11.5822	P28352	Apex1	-0.1561	-0.2942	-0.0891	-0.0622	P28352	Apex1	-0.568666	-1.00477	-0.347907	-0.23025
Q8BVF7	Aph1a	7.53519	7.63507	7.90241	7.57369	7.534	7.67088	7.76222	7.75753	Q8BVF7	Aph1a	-0.00119	0.03581	-0.14019	0.18384	Q8BVF7	Aph1a	-0.00728235	0.126452	-0.530623	0.627781
O35841	Api5	12.489	12.5307	12.1009	12.0713	12.278	12.198	11.8208	11.8321	O35841	Api5	-0.211	-0.3327	-0.2801	-0.2392	O35841	Api5	-0.76762	-1.13674	-1.03099	-0.847513
Q9WVQ5	Apip	9.47989	9.56046	9.54044	9.42773	9.40242	9.37603	9.39631	9.37041	Q9WVQ5	Apip	-0.07747	-0.18443	-0.14413	-0.05732	Q9WVQ5	Apip	-0.283716	-0.628494	-0.544714	-0.213231
Q9D084	Apitd1	6.92016	7.00695	6.98746	6.89357	6.46671	6.61149	6.68932	6.44319	Q9D084	Apitd1	-0.45345	-0.39546	-0.29814	-0.45038	Q9D084	Apitd1	-1.64624	-1.35187	-1.09551	-1.58397
Q9D842	Aplf	7.64673	7.64213	7.46672	7.42224	7.44216	7.60586	7.3634	7.3135	Q9D842	Aplf	-0.20457	-0.03627	-0.10332	-0.10874	Q9D842	Aplf	-0.744318	-0.120626	-0.398763	-0.392552
Q03157	Aplp1	10.2945	10.1359	10.2646	10.2405	10.1651	10.2334	10.2179	10.215	Q03157	Aplp1	-0.1294	0.0975	-0.0467	-0.0255	Q03157	Aplp1	-0.471907	0.337915	-0.196269	-0.102264
Q06335	Aplp2	10.526	10.4228	10.6066	10.5654	10.6477	10.6754	10.5733	10.6333	Q06335	Aplp2	0.1217	0.2526	-0.0333	0.0679	Q06335	Aplp2	0.438063	0.869571	-0.148346	0.223456
Q9D7N9	Apmap	12.3331	12.3829	12.3374	12.304	12.2793	12.3082	12.3101	12.4958	Q9D7N9	Apmap	-0.0538	-0.0747	-0.0273	0.1918	Q9D7N9	Apmap	-0.197937	-0.252358	-0.126887	0.655541
Q00623	Apoa1	11.1214	11.0017	11.1748	11.0015	10.6843	10.8699	10.8604	11.0851	Q00623	Apoa1	-0.4371	-0.1318	-0.3144	0.0836	Q00623	Apoa1	-1.58699	-0.448087	-1.15366	0.278208
Q8K4Z3	Apoa1bp	10.91	10.8483	10.704	10.9057	10.8478	10.7123	10.7448	10.9291	Q8K4Z3	Apoa1bp	-0.0622	-0.136	0.0408	0.0234	Q8K4Z3	Apoa1bp	-0.228379	-0.462484	0.116663	0.0682686
Q99J72	Apobec3	8.8389	8.81913	8.87279	8.81329	8.88174	8.92352	8.8553	8.83384	Q99J72	Apobec3	0.04284	0.10439	-0.01749	0.02055	Q99J72	Apobec3	0.152279	0.361532	-0.0918033	0.0583296
P34928	Apoc1	6.57213	6.86064	6.99912	6.87002	6.91025	6.69864	6.88944	6.89166	P34928	Apoc1	0.33812	-0.162	-0.10968	0.02164	P34928	Apoc1	1.22235	-0.551608	-0.421508	0.0621308
P08226	Apoe	11.5633	11.6598	11.7259	11.573	11.3476	11.3253	11.3684	11.2645	P08226	Apoe	-0.2157	-0.3345	-0.3575	-0.3085	P08226	Apoe	-0.784652	-1.14291	-1.3078	-1.08919
Q01339	Apoh	9.79443	9.57076	9.95224	9.78534	9.58492	9.52121	9.61316	9.77076	Q01339	Apoh	-0.20951	-0.04955	-0.33908	-0.01458	Q01339	Apoh	-0.76222	-0.166148	-1.24193	-0.0641815
Q9Z1R3	Apom	9.12798	9.03384	9.47238	9.3111	9.3371	9.45991	9.56164	9.22013	Q9Z1R3	Apom	0.20912	0.42607	0.08926	-0.09097	Q9Z1R3	Apom	0.754867	1.4642	0.289974	-0.330581
Q9DCZ4	Apoo	11.3252	11.2043	11.1305	11.3264	11.2618	11.1607	11.1803	11.2631	Q9DCZ4	Apoo	-0.0634	-0.0436	0.0498	-0.0633	Q9DCZ4	Apoo	-0.232727	-0.145752	0.14885	-0.234086
Q78IK4	Apool	12.8054	12.8716	12.7384	12.7162	12.8469	12.8729	12.7909	12.848	Q78IK4	Apool	0.0415	0.0013	0.0525	0.1318	Q78IK4	Apool	0.147423	0.00815725	0.158506	0.446299
Q9CQW7	Apopt1	7.56454	7.26397	7.22084	7.44667	7.9083	7.79412	7.62655	7.62653	Q9CQW7	Apopt1	0.34376	0.53015	0.40571	0.17986	Q9CQW7	Apopt1	1.24279	1.82097	1.42171	0.613902
P12023	App	12.4865	12.4315	12.5692	12.5023	12.4882	12.5029	12.3677	12.4453	P12023	App	0.0017	0.0714	-0.2015	-0.057	P12023	App	0.00319081	0.248448	-0.74989	-0.212115
Q9DAX9	Appbp2	9.19772	9.3426	9.2868	9.27183	9.397	9.35745	9.48243	9.48452	Q9DAX9	Appbp2	0.19928	0.01485	0.19563	0.21269	Q9DAX9	Appbp2	0.719208	0.0546044	0.670392	0.728392
Q8K3H0	Appl1	11.418	11.5633	11.534	11.489	11.4512	11.3686	11.446	11.3904	Q8K3H0	Appl1	0.0332	-0.1947	-0.088	-0.0986	Q8K3H0	Appl1	0.117345	-0.663698	-0.343973	-0.35719
Q8K3G9	Appl2	9.00509	9.00282	9.1301	9.09259	9.10861	9.03595	9.04899	9.03846	Q8K3G9	Appl2	0.10352	0.03313	-0.08111	-0.05413	Q8K3G9	Appl2	0.37218	0.117265	-0.319332	-0.202107
P08030	Aprt	11.3989	11.6223	11.6707	11.6487	11.5397	11.5433	11.7716	11.7687	P08030	Aprt	0.1408	-0.079	0.1009	0.12	P08030	Aprt	0.50728	-0.267098	0.331602	0.405148
Q7TQC5	Aptx	8.74014	8.81973	8.79551	8.74958	8.70243	8.68966	8.7244	8.70867	Q7TQC5	Aptx	-0.03771	-0.13007	-0.07111	-0.04091	Q7TQC5	Aptx	-0.139628	-0.442157	-0.283568	-0.156004
P56404	Aqp8	8.15664	8.16826	8.09096	8.07817	7.70433	7.59646	7.88651	8.14119	P56404	Aqp8	-0.45231	-0.5718	-0.20445	0.06302	P56404	Aqp8	-1.64211	-1.95633	-0.76044	0.206438
Q8CFQ3	Aqr	12.3547	12.414	12.3358	12.2751	12.2271	12.2805	12.1554	12.1249	Q8CFQ3	Aqr	-0.1276	-0.1335	-0.1804	-0.1502	Q8CFQ3	Aqr	-0.465384	-0.453914	-0.674429	-0.537138
P04627	Araf	10.5239	10.663	10.6605	10.6367	10.7645	10.6699	10.7598	10.7973	P04627	Araf	0.2406	0.0069	0.0993	0.1606	P04627	Araf	0.868948	0.0273531	0.32588	0.546735
Q4LDD4	Arap1	6.401	6.54253	6.10077	6.21077	6.54115	6.54568	6.7789	6.78928	Q4LDD4	Arap1	0.14015	0.00315	0.67813	0.57851	Q4LDD4	Arap1	0.504924	0.0144987	2.39599	2.00414
Q5XJY5	Arcn1	12.4399	12.5498	12.4336	12.3554	12.3217	12.3062	12.4004	12.3056	Q5XJY5	Arcn1	-0.1182	-0.2436	-0.0332	-0.0498	Q5XJY5	Arcn1	-0.431319	-0.831319	-0.147988	-0.187006
Q8BSL7	Arf2	9.14835	9.1172	9.11091	9.20403	9.10514	9.20815	9.26146	8.97395	Q8BSL7	Arf2	-0.04321	0.09095	0.15055	-0.23008	Q8BSL7	Arf2	-0.15956	0.315462	0.509169	-0.815708
P61750	Arf4	10.994	11.1383	11.2332	11.1518	11.0392	11.0788	11.154	11.0918	P61750	Arf4	0.0452	-0.0595	-0.0792	-0.06	P61750	Arf4	0.160832	-0.200255	-0.312501	-0.222578
P84084	Arf5	11.7101	12.04	11.9947	11.8456	11.7863	11.8219	11.8404	11.8996	P84084	Arf5	0.0762	-0.2181	-0.1543	0.054	P84084	Arf5	0.273174	-0.743909	-0.581086	0.174982
P62331	Arf6	10.2559	10.39	10.4014	10.3195	10.3164	10.2587	10.2934	10.3131	P62331	Arf6	0.0605	-0.1313	-0.108	-0.0064	P62331	Arf6	0.216278	-0.446373	-0.4155	-0.0356549
Q9EPJ9	Arfgap1	11.1921	11.0662	11.0057	11.016	11.0488	11.0022	10.7782	10.9301	Q9EPJ9	Arfgap1	-0.1433	-0.064	-0.2275	-0.0859	Q9EPJ9	Arfgap1	-0.522279	-0.21568	-0.842876	-0.3129
Q99K28	Arfgap2	11.2281	11.1441	11.0239	10.9776	10.9646	11.0719	10.9417	10.8877	Q99K28	Arfgap2	-0.2635	-0.0722	-0.0822	-0.0899	Q99K28	Arfgap2	-0.957876	-0.243788	-0.32323	-0.32685
Q9D8S3	Arfgap3	10.6039	10.3364	10.3874	10.413	10.3893	10.4647	10.3168	10.3357	Q9D8S3	Arfgap3	-0.2146	0.1283	-0.0706	-0.0773	Q9D8S3	Arfgap3	-0.780666	0.443492	-0.281744	-0.282909
G3X9K3	Arfgef1	12.3191	12.3819	12.5597	12.5173	12.3725	12.3685	12.5368	12.4831	G3X9K3	Arfgef1	0.0534	-0.0134	-0.0229	-0.0342	G3X9K3	Arfgef1	0.190548	-0.0422319	-0.111151	-0.132604
A2A5R2	Arfgef2	12.2723	12.2689	12.4298	12.454	12.4178	12.3975	12.5505	12.5301	A2A5R2	Arfgef2	0.1455	0.1286	0.1207	0.0761	A2A5R2	Arfgef2	0.524312	0.44452	0.402415	0.252053
Q3UGY8	Arfgef3	11.5366	11.4868	11.6188	11.6408	11.4738	11.5921	11.699	11.5913	Q3UGY8	Arfgef3	-0.0628	0.1053	0.0802	-0.0495	Q3UGY8	Arfgef3	-0.230553	0.364652	0.257572	-0.18596
G5E8V9	Arfip1	10.9356	10.8854	10.9957	10.9954	10.9132	10.8937	10.934	10.8094	G5E8V9	Arfip1	-0.0224	0.0083	-0.0617	-0.186	G5E8V9	Arfip1	-0.084146	0.0321521	-0.249914	-0.661985
Q8K221	Arfip2	10.482	10.3786	10.5071	10.4554	10.3874	10.4938	10.4647	10.3494	Q8K221	Arfip2	-0.0946	0.1152	-0.0424	-0.106	Q8K221	Arfip2	-0.345794	0.398587	-0.180891	-0.382996
Q8BXL7	Arfrp1	9.41976	9.35143	9.3998	9.44594	9.54843	9.45392	9.30456	9.44766	Q8BXL7	Arfrp1	0.12867	0.10249	-0.09524	0.00172	Q8BXL7	Arfrp1	0.463322	0.35502	-0.369866	-0.00733746
Q3UL36	Arglu1	13.0039	12.9106	12.3096	12.3814	12.2378	12.369	11.7701	11.7367	Q3UL36	Arglu1	-0.7661	-0.5416	-0.5395	-0.6447	Q3UL36	Arglu1	-2.77927	-1.85281	-1.9587	-2.26164
Q5FWK3	Arhgap1	12.2495	12.3809	12.4255	12.3549	12.3082	12.2756	12.4914	12.4111	Q5FWK3	Arhgap1	0.0587	-0.1053	0.0659	0.0562	Q5FWK3	Arhgap1	0.209755	-0.35725	0.20643	0.182654
Q6Y5D8	Arhgap10	9.79047	9.71762	9.88586	9.86227	9.70288	9.76985	9.81171	9.80344	Q6Y5D8	Arhgap10	-0.08759	0.05223	-0.07415	-0.05883	Q6Y5D8	Arhgap10	-0.32039	0.182737	-0.29444	-0.218497
Q80Y19	Arhgap11a	6.51636	6.57933	6.62743	6.55379	6.32801	6.48574	6.45849	6.30566	Q80Y19	Arhgap11a	-0.18835	-0.09359	-0.16894	-0.24813	Q80Y19	Arhgap11a	-0.685538	-0.31711	-0.633444	-0.878655
Q8C0D4	Arhgap12	9.94995	10.0285	10.01	9.94914	9.94925	9.98588	9.93778	9.90335	Q8C0D4	Arhgap12	-0.0007	-0.04262	-0.07222	-0.04579	Q8C0D4	Arhgap12	-0.00550663	-0.142393	-0.287538	-0.173022
Q3UIA2	Arhgap17	11.3119	11.3161	11.372	11.3891	11.285	11.2608	11.4156	11.3585	Q3UIA2	Arhgap17	-0.0269	-0.0553	0.0436	-0.0306	Q3UIA2	Arhgap17	-0.100454	-0.185858	0.126677	-0.120049
Q6DFV3	Arhgap21	10.8047	10.7555	10.7874	10.8116	10.7726	10.8137	10.8928	10.8716	Q6DFV3	Arhgap21	-0.0321	0.0582	0.1054	0.06	Q6DFV3	Arhgap21	-0.119298	0.203201	0.347696	0.195906
Q8BL80	Arhgap22	7.91121	7.84961	8.10294	8.20616	9.2355	9.10849	9.47425	9.50551	Q8BL80	Arhgap22	1.32429	1.25888	1.37131	1.29935	Q8BL80	Arhgap22	4.79617	4.31893	4.87505	4.51797
Q69ZH9	Arhgap23	7.96811	7.8725	7.92036	7.91059	8.19479	8.29483	8.41555	8.46264	Q69ZH9	Arhgap23	0.22668	0.42233	0.49519	0.55205	Q69ZH9	Arhgap23	0.818503	1.45138	1.74173	1.91186
Q6ZQ82	Arhgap26	9.84175	9.94928	10.004	9.93975	9.47621	9.4405	9.54428	9.5301	Q6ZQ82	Arhgap26	-0.36554	-0.50878	-0.45972	-0.40965	Q6ZQ82	Arhgap26	-1.32766	-1.74031	-1.67338	-1.44193
Q8BN58	Arhgap28	10.9372	10.9231	10.9895	10.999	11.0796	11.1333	11.2077	11.1472	Q8BN58	Arhgap28	0.1424	0.2102	0.2182	0.1482	Q8BN58	Arhgap28	0.513078	0.724231	0.75111	0.503492
A6X8Z5	Arhgap31	6.14719	6.14231	5.66854	5.90412	5.1802	5.30317	5.43913	5.25395	A6X8Z5	Arhgap31	-0.96699	-0.83914	-0.22941	-0.65017	A6X8Z5	Arhgap31	-3.50728	-2.87273	-0.849707	-2.28072
Q811P8	Arhgap32	9.10048	9.0566	9.15513	9.15261	9.05648	9.03613	9.13382	9.10768	Q811P8	Arhgap32	-0.044	-0.02047	-0.02131	-0.04493	Q811P8	Arhgap32	-0.162423	-0.0664666	-0.105465	-0.170023
Q80YF9	Arhgap33	7.88712	7.83046	8.05622	8.02514	8.0196	8.01459	7.88132	7.77414	Q80YF9	Arhgap33	0.13248	0.18413	-0.1749	-0.251	Q80YF9	Arhgap33	0.477129	0.634868	-0.654759	-0.888664
Q91YM2	Arhgap35	12.6725	12.756	12.8225	12.8118	12.6433	12.6126	12.8119	12.7879	Q91YM2	Arhgap35	-0.0292	-0.1434	-0.0106	-0.0239	Q91YM2	Arhgap35	-0.108789	-0.48785	-0.0671622	-0.0966837
B1AUC7	Arhgap36	9.11646	9.12408	9.0307	9.08537	9.21361	9.15168	9.26683	9.34791	B1AUC7	Arhgap36	0.09715	0.0276	0.23613	0.26254	B1AUC7	Arhgap36	0.349095	0.0983092	0.815234	0.902237
P59281	Arhgap39	8.74172	8.73418	8.76362	8.74581	8.92388	8.95475	8.99749	8.95398	P59281	Arhgap39	0.18216	0.22057	0.23387	0.20817	P59281	Arhgap39	0.657166	0.759778	0.807152	0.712629
B2RQE8	Arhgap42	5.12053	5.2985	4.96103	5.1616	5.08827	4.96089	5.33482	5.04874	B2RQE8	Arhgap42	-0.03226	-0.33761	0.37379	-0.11286	B2RQE8	Arhgap42	-0.119878	-1.15357	1.30756	-0.40692
Q5SSM3	Arhgap44	6.17597	6.19423	6.2588	6.39987	5.86476	5.70069	6.0352	6.11518	Q5SSM3	Arhgap44	-0.31121	-0.49354	-0.2236	-0.28469	Q5SSM3	Arhgap44	-1.13077	-1.68807	-0.828928	-1.00615
P97393	Arhgap5	11.4626	11.4706	11.5097	11.4916	11.325	11.3653	11.4132	11.3408	P97393	Arhgap5	-0.1376	-0.1053	-0.0965	-0.1508	P97393	Arhgap5	-0.501623	-0.35725	-0.374372	-0.53923
Q99PT1	Arhgdia	12.205	12.3453	11.8075	11.9557	12.3367	12.153	12.0356	12.2407	Q99PT1	Arhgdia	0.1317	-0.1923	0.2281	0.285	Q99PT1	Arhgdia	0.474302	-0.655471	0.786516	0.980563
Q61210	Arhgef1	10.5492	10.5613	10.5864	10.6608	10.6576	10.5949	10.7112	10.6778	Q61210	Arhgef1	0.1084	0.0336	0.1248	0.017	Q61210	Arhgef1	0.389864	0.118876	0.417078	0.0459495
Q8C033	Arhgef10	6.89026	6.87655	6.96838	6.89755	6.95506	7.00305	6.96366	6.8889	Q8C033	Arhgef10	0.0648	0.1265	-0.00472	-0.00865	Q8C033	Arhgef10	0.231861	0.437322	-0.0461332	-0.0435014
A2AWP8	Arhgef10l	10.2015	10.3126	10.294	10.2737	10.2467	10.1928	10.2288	10.2711	A2AWP8	Arhgef10l	0.0452	-0.1198	-0.0652	-0.0026	A2AWP8	Arhgef10l	0.160832	-0.406953	-0.262432	-0.0224029
Q68FM7	Arhgef11	10.062	10.1424	10.1576	10.1045	10.0654	10.0534	10.1241	10.1377	Q68FM7	Arhgef11	0.0034	-0.089	-0.0335	0.0332	Q68FM7	Arhgef11	0.0093515	-0.301376	-0.149061	0.102445
Q8R4H2	Arhgef12	10.1125	10.026	10.1429	10.1937	10.2145	10.2017	10.28	10.3387	Q8R4H2	Arhgef12	0.102	0.1757	0.1371	0.145	Q8R4H2	Arhgef12	0.366671	0.605971	0.461067	0.492332
Q80U35	Arhgef17	6.3037	6.47701	6.47349	6.53407	6.53048	6.55718	6.69389	6.631	Q80U35	Arhgef17	0.22678	0.08017	0.2204	0.09693	Q80U35	Arhgef17	0.818866	0.27851	0.758978	0.324694
Q6P9R4	Arhgef18	9.20182	9.06946	9.08028	9.19165	9.29872	9.26108	9.27348	9.29236	Q6P9R4	Arhgef18	0.0969	0.19162	0.1932	0.10071	Q6P9R4	Arhgef18	0.348189	0.660542	0.661701	0.337877
Q60875	Arhgef2	12.9346	12.9061	12.9722	12.9568	13.0047	13.0712	13.0413	12.9869	Q60875	Arhgef2	0.0701	0.1651	0.0691	0.0301	Q60875	Arhgef2	0.251068	0.569636	0.217874	0.0916339
Q9CWR0	Arhgef25	4.84813	4.88681	5.02895	5.03707	4.78529	4.78956	5.14701	5.23944	Q9CWR0	Arhgef25	-0.06284	-0.09725	0.11806	0.20237	Q9CWR0	Arhgef25	-0.230698	-0.329656	0.392973	0.692402
P97433	Arhgef28	9.0535	8.97734	9.02843	9.15194	9.32419	9.32008	9.48463	9.46455	P97433	Arhgef28	0.27069	0.34274	0.4562	0.31261	P97433	Arhgef28	0.977993	1.17856	1.60228	1.07685
Q3UPH7	Arhgef40	10.4422	10.4036	10.5102	10.5495	10.5059	10.5191	10.5342	10.4954	Q3UPH7	Arhgef40	0.0637	0.1155	0.024	-0.0541	Q3UPH7	Arhgef40	0.227875	0.399616	0.05658	-0.202002
Q9ES28	Arhgef7	12.6028	12.7166	12.6479	12.5905	12.3874	12.3496	12.4918	12.4887	Q9ES28	Arhgef7	-0.2154	-0.367	-0.1561	-0.1018	Q9ES28	Arhgef7	-0.783565	-1.25431	-0.587523	-0.368349
A2BH40	Arid1a	12.575	12.5419	12.4639	12.4349	12.2788	12.3389	12.2215	12.1802	A2BH40	Arid1a	-0.2962	-0.203	-0.2424	-0.2547	A2BH40	Arid1a	-1.07638	-0.692149	-0.896164	-0.901567
E9Q4N7	Arid1b	11.4783	11.4052	11.4392	11.4192	11.1414	11.2072	11.1528	11.145	E9Q4N7	Arid1b	-0.3369	-0.198	-0.2864	-0.2742	E9Q4N7	Arid1b	-1.22387	-0.67501	-1.05352	-0.969571
E9Q7E2	Arid2	11.0578	11.1675	10.9759	10.9526	10.8813	10.82	10.724	10.7232	E9Q7E2	Arid2	-0.1765	-0.3475	-0.2519	-0.2294	E9Q7E2	Arid2	-0.642594	-1.18747	-0.930139	-0.813337
Q62431	Arid3a	10.329	10.1975	10.2851	10.245	10.3121	10.4471	10.3701	10.3135	Q62431	Arid3a	-0.0169	0.2496	0.085	0.0685	Q62431	Arid3a	-0.0642143	0.859288	0.274738	0.225549
Q9Z1N7	Arid3b	10.8608	10.7491	10.8836	10.8224	10.9671	11.1236	10.9217	10.9005	Q9Z1N7	Arid3b	0.1063	0.3745	0.0381	0.0781	Q9Z1N7	Arid3b	0.382254	1.28742	0.107007	0.259027
F8VPQ2	Arid4a	9.58006	9.44019	9.49993	9.52354	9.3436	9.40702	9.33087	9.27311	F8VPQ2	Arid4a	-0.23646	-0.03317	-0.16906	-0.25043	F8VPQ2	Arid4a	-0.859885	-0.11	-0.633873	-0.886676
A2CG63	Arid4b	9.2658	9.25783	9.10452	9.13925	9.00682	9.10529	9.03185	8.90696	A2CG63	Arid4b	-0.25898	-0.15254	-0.07267	-0.23229	A2CG63	Arid4b	-0.941496	-0.51918	-0.289147	-0.823416
Q9Z1K5	Arih1	11.2905	11.3157	11.3754	11.2991	11.1143	11.2179	11.2619	11.2169	Q9Z1K5	Arih1	-0.1762	-0.0978	-0.1135	-0.0822	Q9Z1K5	Arih1	-0.641507	-0.331541	-0.43517	-0.299997
Q9Z1K6	Arih2	9.27241	9.24644	9.35564	9.37353	9.28316	9.31079	9.41088	9.34914	Q9Z1K6	Arih2	0.01075	0.06435	0.05524	-0.02439	Q9Z1K6	Arih2	0.0359874	0.224282	0.168306	-0.0983925
P61211	Arl1	11.0167	11.1573	11.1116	10.9847	10.9833	11.1414	10.9252	10.966	P61211	Arl1	-0.0334	-0.0159	-0.1864	-0.0187	P61211	Arl1	-0.124009	-0.0508015	-0.695887	-0.0785494
Q9QXJ4	Arl10	10.0705	9.94057	10.0408	10.2323	10.3842	10.1523	10.2007	10.3049	Q9QXJ4	Arl10	0.3137	0.21173	0.1599	0.0726	Q9QXJ4	Arl10	1.13386	0.729476	0.542608	0.239847
Q640N2	Arl13b	5.81203	5.77626	5.59965	5.76496	5.6743	5.71974	5.87255	5.8366	Q640N2	Arl13b	-0.13773	-0.05652	0.2729	0.07164	Q640N2	Arl13b	-0.502094	-0.19004	0.946737	0.236499
Q8BIX3	Arl14ep	7.75477	7.48933	7.51218	7.69721	7.51602	7.50039	7.39957	7.22459	Q8BIX3	Arl14ep	-0.23875	0.01106	-0.11261	-0.47262	Q8BIX3	Arl14ep	-0.868184	0.0416129	-0.431987	-1.66153
Q9D0J4	Arl2	10.5917	10.6634	10.8016	10.8211	10.6318	10.6097	10.8241	10.7389	Q9D0J4	Arl2	0.0401	-0.0537	0.0225	-0.0822	Q9D0J4	Arl2	0.14235	-0.180373	0.0512155	-0.299997
Q9D385	Arl2bp	7.42399	7.46598	7.61636	7.66048	7.70865	7.3837	7.40975	7.71017	Q9D385	Arl2bp	0.28466	-0.08228	-0.20661	0.04969	Q9D385	Arl2bp	1.02862	-0.278341	-0.768165	0.159951
Q9WUL7	Arl3	10.9805	11.1144	11.2178	11.2649	11.1804	11.0892	11.3759	11.2693	Q9WUL7	Arl3	0.1999	-0.0252	0.1581	0.0044	Q9WUL7	Arl3	0.721454	-0.0826803	0.536171	0.00200868
Q9D4P0	Arl5b	7.81072	7.84098	7.95711	7.96524	8.05798	8.01175	7.89774	7.88782	Q9D4P0	Arl5b	0.24726	0.17077	-0.05937	-0.07742	Q9D4P0	Arl5b	0.893084	0.589072	-0.241581	-0.283327
O88848	Arl6	10.5525	10.626	10.7759	10.7331	10.5614	10.548	10.7747	10.7314	O88848	Arl6	0.0089	-0.078	-0.0012	-0.0017	O88848	Arl6	0.0292831	-0.26367	-0.0335443	-0.0192642
Q9JKW0	Arl6ip1	10.2334	10.0739	10.5113	10.3155	9.99245	10.1382	10.3437	10.3339	Q9JKW0	Arl6ip1	-0.24095	0.0643	-0.1676	0.0184	Q9JKW0	Arl6ip1	-0.876157	0.224111	-0.628651	0.0508318
Q9JM93	Arl6ip4	7.82488	7.70305	7.42941	7.44604	7.74772	7.7866	7.51481	7.51992	Q9JM93	Arl6ip4	-0.07716	0.08355	0.0854	0.07388	Q9JM93	Arl6ip4	-0.282593	0.290096	0.276169	0.244311
Q8R5J9	Arl6ip5	10.7092	10.8084	10.8004	10.6557	10.8609	10.8312	10.7641	10.9571	Q8R5J9	Arl6ip5	0.1517	0.0228	-0.0363	0.3014	Q8R5J9	Arl6ip5	0.546781	0.0818556	-0.159075	1.03776
Q8BH07	Arl6ip6	7.68978	7.67227	7.51988	7.61165	7.58607	7.55499	7.42119	7.40797	Q8BH07	Arl6ip6	-0.10371	-0.11728	-0.09869	-0.20368	Q8BH07	Arl6ip6	-0.378808	-0.398315	-0.382204	-0.723642
Q8VEH3	Arl8a	11.6101	11.6681	11.5172	11.5641	11.6542	11.7351	11.8198	11.943	Q8VEH3	Arl8a	0.0441	0.067	0.3026	0.3789	Q8VEH3	Arl8a	0.156846	0.233366	1.05296	1.30803
Q9CQW2	Arl8b	11.0296	11.1119	10.9519	10.9873	11.0267	11.0597	11.0201	11.0886	Q9CQW2	Arl8b	-0.0029	-0.0522	0.0682	0.1013	Q9CQW2	Arl8b	-0.0134793	-0.175232	0.214655	0.339934
Q9D7A8	Armc1	11.3053	11.2634	11.1569	11.2028	11.3036	11.2375	11.167	11.2714	Q9D7A8	Armc1	-0.0017	-0.0259	0.0101	0.0686	Q9D7A8	Armc1	-0.00913056	-0.0850798	0.00686857	0.225897
Q9D0L7	Armc10	12.4017	12.357	12.1922	12.3524	12.2652	12.1103	12.0803	12.1663	Q9D0L7	Armc10	-0.1365	-0.2467	-0.1119	-0.1861	Q9D0L7	Armc10	-0.497637	-0.841945	-0.429448	-0.662334
Q5EBP3	Armc5	7.32728	7.33162	7.41262	7.40232	7.2746	7.38001	7.3374	7.31979	Q5EBP3	Armc5	-0.05268	0.04839	-0.07522	-0.08253	Q5EBP3	Armc5	-0.193879	0.169574	-0.298267	-0.301148
Q8BNU0	Armc6	11.7839	11.7408	11.9436	11.9981	11.9368	11.9505	12.1579	12.0792	Q8BNU0	Armc6	0.1529	0.2097	0.2143	0.0811	Q8BNU0	Armc6	0.55113	0.722517	0.737162	0.26949
Q9DBR3	Armc8	10.9375	11.025	11.137	11.1265	11.0331	10.9915	11.0953	11.0377	Q9DBR3	Armc8	0.0956	-0.0335	-0.0417	-0.0888	Q9DBR3	Armc8	0.343478	-0.111131	-0.178387	-0.323014
Q9D2I5	Armc9	6.33956	6.25696	6.27235	6.31017	6.29526	6.40647	6.30071	6.30523	Q9D2I5	Armc9	-0.0443	0.14951	0.02836	-0.00494	Q9D2I5	Armc9	-0.16351	0.516196	0.072173	-0.0305633
Q9CX83	Armcx1	10.4192	10.2639	10.2086	10.4393	10.352	10.1738	10.083	10.1675	Q9CX83	Armcx1	-0.0672	-0.0901	-0.1256	-0.2718	Q9CX83	Armcx1	-0.246498	-0.305147	-0.478444	-0.961201
Q6A058	Armcx2	11.0571	11.0167	10.9576	10.934	10.7806	10.9241	10.7075	10.7108	Q6A058	Armcx2	-0.2765	-0.0926	-0.2501	-0.2232	Q6A058	Armcx2	-1.00499	-0.313716	-0.923702	-0.791715
Q8BHS6	Armcx3	10.8742	10.9139	11.0305	10.987	10.8647	10.8575	10.8548	10.8819	Q8BHS6	Armcx3	-0.0095	-0.0564	-0.1757	-0.1051	Q8BHS6	Armcx3	-0.0373972	-0.189629	-0.65762	-0.379858
E9PWM3	Armcx4	10.4682	10.4146	10.3225	10.3425	10.2385	10.3777	10.2998	10.2766	E9PWM3	Armcx4	-0.2297	-0.0369	-0.0227	-0.0659	E9PWM3	Armcx4	-0.835387	-0.122786	-0.110436	-0.243153
P53762	Arnt	5.77455	5.76982	5.76197	5.70687	5.62226	5.6756	5.66112	5.53078	P53762	Arnt	-0.15229	-0.09422	-0.10085	-0.17609	P53762	Arnt	-0.554859	-0.319269	-0.389929	-0.627426
Q61324	Arnt2	7.9994	8.08636	8.10414	8.12043	7.97135	7.92522	8.00639	8.06264	Q61324	Arnt2	-0.02805	-0.16114	-0.09775	-0.05779	Q61324	Arnt2	-0.104621	-0.54866	-0.378842	-0.21487
Q9R0Q6	Arpc1a	12.7783	12.9953	12.9124	12.7781	12.8541	12.8147	12.9709	13.0274	Q9R0Q6	Arpc1a	0.0758	-0.1806	0.0585	0.2493	Q9R0Q6	Arpc1a	0.271724	-0.615365	0.179965	0.856064
Q9WV32	Arpc1b	11.2666	11.3065	11.3024	11.2377	11.622	11.6113	11.7125	11.8818	Q9WV32	Arpc1b	0.3554	0.3048	0.4101	0.6441	Q9WV32	Arpc1b	1.28498	1.0485	1.43741	2.23288
Q9CVB6	Arpc2	12.449	12.6377	12.5905	12.5314	12.7176	12.504	12.6949	12.8019	Q9CVB6	Arpc2	0.2686	-0.1337	0.1044	0.2705	Q9CVB6	Arpc2	0.970419	-0.4546	0.34412	0.929996
Q9JM76	Arpc3	11.1271	11.1201	11.2509	11.2191	11.3131	11.2024	11.2856	11.2198	Q9JM76	Arpc3	0.186	0.0823	0.0347	0.0007	Q9JM76	Arpc3	0.671082	0.285812	0.0948471	-0.0108946
P59999	Arpc4	11.3032	11.5315	11.4315	11.352	11.4084	11.3746	11.545	11.6093	P59999	Arpc4	0.1052	-0.1569	0.1135	0.2573	P59999	Arpc4	0.378268	-0.534126	0.376665	0.883963
Q9CPW4	Arpc5	11.6931	11.7967	11.8121	11.7681	11.8189	11.7691	11.9171	11.866	Q9CPW4	Arpc5	0.1258	-0.0276	0.105	0.0979	Q9CPW4	Arpc5	0.452921	-0.0909071	0.346266	0.328077
Q9D898	Arpc5l	10.8027	10.8513	10.9683	10.9605	10.947	10.8674	11.1458	11.0751	Q9D898	Arpc5l	0.1443	0.0161	0.1775	0.1146	Q9D898	Arpc5l	0.519964	0.0588892	0.605552	0.386316
Q8BWG8	Arrb1	10.7343	10.8431	10.9646	10.9358	11.0722	11.1191	11.3798	11.3384	Q8BWG8	Arrb1	0.3379	0.276	0.4152	0.4026	Q8BWG8	Arrb1	1.22156	0.949783	1.45565	1.39068
Q91YI4	Arrb2	10.9043	10.9867	11.1078	11.0456	11.106	11.1707	11.2869	11.2284	Q91YI4	Arrb2	0.2017	0.184	0.1791	0.1828	Q91YI4	Arrb2	0.727977	0.634422	0.611274	0.624154
Q99KN1	Arrdc1	7.50936	7.55572	7.57418	7.68247	7.69388	7.66456	7.86727	7.85023	Q99KN1	Arrdc1	0.18452	0.10884	0.29309	0.16776	Q99KN1	Arrdc1	0.665718	0.376786	1.01894	0.571704
P50428	Arsa	9.66008	9.46828	9.57956	9.52869	9.46687	9.59662	9.49892	9.57032	P50428	Arsa	-0.19321	0.12834	-0.08064	0.04163	P50428	Arsa	-0.70315	0.443629	-0.317651	0.131843
Q3TYD4	Arsg	6.99811	6.94017	6.99735	7.08086	6.90522	6.92523	6.89598	6.83049	Q3TYD4	Arsg	-0.09289	-0.01494	-0.10137	-0.25037	Q3TYD4	Arsg	-0.339597	-0.0475107	-0.391789	-0.886467
Q9D2L1	Arsk	7.18163	7.10666	7.38288	7.65275	7.22463	7.07466	7.19638	7.21741	Q9D2L1	Arsk	0.043	-0.032	-0.1865	-0.43534	Q9D2L1	Arsk	0.152859	-0.10599	-0.696245	-1.53152
Q9D0U9	Arv1	7.23563	7.28369	7.21626	7.17593	7.31181	7.42061	7.38017	7.44288	Q9D0U9	Arv1	0.07618	0.13692	0.16391	0.26695	Q9D0U9	Arv1	0.273101	0.47304	0.556949	0.917616
P98203	Arvcf	12.6425	12.6776	12.6067	12.6519	13.1056	13.0546	13.2303	13.1852	P98203	Arvcf	0.4631	0.377	0.6236	0.5333	P98203	Arvcf	1.67527	1.29599	2.20097	1.84648
Q91WU5	As3mt	9.65546	9.7817	9.55399	9.66657	9.53642	9.44011	9.50234	9.47432	Q91WU5	As3mt	-0.11904	-0.34159	-0.05165	-0.19225	Q91WU5	As3mt	-0.434363	-1.16721	-0.213972	-0.683781
Q9WV54	Asah1	12.5465	12.4642	12.3856	12.3356	12.3053	12.3947	12.2114	12.3865	Q9WV54	Asah1	-0.2412	-0.0695	-0.1742	0.0509	Q9WV54	Asah1	-0.877063	-0.234533	-0.652255	0.164171
Q9QWY8	Asap1	12.182	12.4282	12.2041	12.1949	12.0153	11.8541	11.9949	12.0852	Q9QWY8	Asap1	-0.1667	-0.5741	-0.2092	-0.1097	Q9QWY8	Asap1	-0.60708	-1.96422	-0.777428	-0.3959
Q7SIG6	Asap2	10.2002	10.3081	10.3858	10.3591	10.1576	10.0997	10.3259	10.2683	Q7SIG6	Asap2	-0.0426	-0.2084	-0.0599	-0.0908	Q7SIG6	Asap2	-0.157349	-0.710659	-0.243477	-0.329988
Q9WV74	Asb1	7.23299	7.33103	7.34894	7.35175	7.52826	7.47347	7.49616	7.55851	Q9WV74	Asb1	0.29527	0.14244	0.14722	0.20676	Q9WV74	Asb1	1.06707	0.491961	0.49726	0.707712
Q9WV72	Asb3	8.07631	8.04681	8.122	8.2123	8.08273	8.06004	8.27246	8.12198	Q9WV72	Asb3	0.00642	0.01323	0.15046	-0.09032	Q9WV72	Asb3	0.0202958	0.0490513	0.508847	-0.328314
Q91ZU1	Asb6	7.20536	7.23338	7.21026	7.17261	7.24058	7.31446	7.29347	7.33564	Q91ZU1	Asb6	0.03522	0.08108	0.08321	0.16303	Q91ZU1	Asb6	0.124665	0.28163	0.268337	0.555209
Q91ZU0	Asb7	5.24278	5.23433	5.28519	5.25361	5.54591	5.44637	5.5431	5.55904	Q91ZU0	Asb7	0.30313	0.21204	0.25791	0.30543	Q91ZU0	Asb7	1.09555	0.730538	0.893128	1.05181
Q9D8Z1	Ascc1	9.47625	9.60783	9.65567	9.59594	9.45629	9.44687	9.51042	9.45754	Q9D8Z1	Ascc1	-0.01996	-0.16096	-0.14525	-0.1384	Q9D8Z1	Ascc1	-0.0753036	-0.548043	-0.54872	-0.495987
Q91WR3	Ascc2	9.54174	9.49312	9.54485	9.53379	9.57462	9.57864	9.54778	9.5299	Q91WR3	Ascc2	0.03288	0.08552	0.00293	-0.00389	Q91WR3	Ascc2	0.116185	0.296849	-0.018774	-0.0269016
E9PZJ8	Ascc3	12.2221	12.255	12.307	12.2783	12.1964	12.2627	12.2596	12.2104	E9PZJ8	Ascc3	-0.0257	0.0077	-0.0474	-0.0679	E9PZJ8	Ascc3	-0.096105	0.0300954	-0.198772	-0.250128
Q9CQE6	Asf1a	8.97305	8.90958	8.96993	8.95648	8.7711	8.76996	8.74187	8.6504	Q9CQE6	Asf1a	-0.20195	-0.13962	-0.22806	-0.30608	Q9CQE6	Asf1a	-0.734823	-0.474893	-0.844878	-1.08075
Q9DAP7	Asf1b	6.33803	6.38144	6.44776	6.48345	6.40952	6.13471	6.21434	6.30212	Q9DAP7	Asf1b	0.07149	-0.24673	-0.23342	-0.18133	Q9DAP7	Asf1b	0.256105	-0.842048	-0.864048	-0.645699
Q91X20	Ash2l	10.8391	11.0287	10.8243	10.7489	10.5543	10.6098	10.5724	10.4831	Q91X20	Ash2l	-0.2848	-0.4189	-0.2519	-0.2658	Q91X20	Ash2l	-1.03507	-1.43222	-0.930139	-0.940277
Q6NXK8	Asic1	10.0771	10.2349	10.0522	10.107	9.82112	9.71197	9.69718	9.83821	Q6NXK8	Asic1	-0.25598	-0.52293	-0.35502	-0.26879	Q6NXK8	Asic1	-0.930624	-1.78881	-1.29893	-0.950704
Q91YI0	Asl	10.4431	10.5813	10.3416	10.3341	10.5549	10.4889	10.607	10.7186	Q91YI0	Asl	0.1118	-0.0924	0.2654	0.3845	Q91YI0	Asl	0.402186	-0.313031	0.919915	1.32756
O54984	Asna1	12.0126	11.9706	12.1231	12.1407	12.0089	11.9963	12.0619	12.0522	O54984	Asna1	-0.0037	0.0257	-0.0612	-0.0885	O54984	Asna1	-0.0163784	0.0917963	-0.248126	-0.321967
Q61024	Asns	12.7645	12.8245	12.9003	12.8252	13.0687	13.1762	13.2857	13.2196	Q61024	Asns	0.3042	0.3517	0.3854	0.3944	Q61024	Asns	1.09943	1.20927	1.34908	1.36208
Q8BFS9	Asnsd1	7.78909	7.78842	8.03072	7.94228	7.80178	7.78354	7.94494	7.8256	Q8BFS9	Asnsd1	0.01269	-0.00488	-0.08578	-0.11668	Q8BFS9	Asnsd1	0.0430178	-0.0130267	-0.336033	-0.420241
Q8BSY0	Asph	13.1538	13.1967	13.1107	13.1036	12.9265	12.9349	12.9169	12.9601	Q8BSY0	Asph	-0.2273	-0.2618	-0.1938	-0.1435	Q8BSY0	Asph	-0.82669	-0.893705	-0.722352	-0.513772
Q2TA57	Asphd1	8.1792	7.9448	8.03153	8.16282	8.30549	8.28492	8.19055	8.31184	Q2TA57	Asphd1	0.12629	0.34012	0.15902	0.14902	Q2TA57	Asphd1	0.454697	1.16958	0.539461	0.506351
Q80VP9	Asphd2	6.19704	6.0502	5.75783	5.9614	6.13053	6.29731	6.12162	6.26361	Q80VP9	Asphd2	-0.06651	0.24711	0.36379	0.30221	Q80VP9	Asphd2	-0.243998	0.850753	1.27179	1.04058
Q8CJ27	Aspm	8.8363	8.80567	8.78759	8.80019	8.73993	8.7264	8.74767	8.79382	Q8CJ27	Aspm	-0.09637	-0.07927	-0.03992	-0.00637	Q8CJ27	Aspm	-0.352208	-0.268023	-0.172021	-0.0355502
Q8VBT9	Aspscr1	11.1241	11.156	11.323	11.2981	11.1098	11.0931	11.2853	11.2152	Q8VBT9	Aspscr1	-0.0143	-0.0629	-0.0377	-0.0829	Q8VBT9	Aspscr1	-0.0547921	-0.21191	-0.164082	-0.302438
Q8C0M9	Asrgl1	9.82854	9.80616	9.83066	9.82922	9.61928	9.70135	9.80055	9.72766	Q8C0M9	Asrgl1	-0.20926	-0.10481	-0.03011	-0.10156	Q8C0M9	Asrgl1	-0.761314	-0.35557	-0.136937	-0.367512
P16460	Ass1	11.3435	11.4024	11.3752	11.2824	11.1959	11.1588	11.171	11.2268	P16460	Ass1	-0.1476	-0.2436	-0.2042	-0.0556	P16460	Ass1	-0.537862	-0.831319	-0.759546	-0.207233
Q61137	Astn1	11.1384	10.935	10.9935	10.966	11.6705	11.7856	11.4558	11.542	Q61137	Astn1	0.5321	0.8506	0.4623	0.576	Q61137	Astn1	1.92532	2.91941	1.6241	1.99539
Q80Z10	Astn2	9.85753	9.86854	9.80425	9.88612	9.95907	9.75389	9.57943	9.76854	Q80Z10	Astn2	0.10154	-0.11465	-0.22482	-0.11758	Q80Z10	Astn2	0.365004	-0.3893	-0.833291	-0.42338
Q8QZV7	Asun	10.7201	10.6849	10.7043	10.6645	10.5595	10.635	10.5656	10.5114	Q8QZV7	Asun	-0.1606	-0.0499	-0.1387	-0.1531	Q8QZV7	Asun	-0.584974	-0.167348	-0.525295	-0.547251
Q9D5T0	Atad1	11.9773	11.9117	11.7571	12.0231	12.2013	12.0275	12.0134	12.1513	Q9D5T0	Atad1	0.224	0.1158	0.2563	0.1282	Q9D5T0	Atad1	0.808791	0.400644	0.88737	0.433744
Q8CDM1	Atad2	10.3454	10.4072	10.4335	10.4656	10.2551	10.1446	10.2472	10.2786	Q8CDM1	Atad2	-0.0903	-0.2626	-0.1863	-0.187	Q8CDM1	Atad2	-0.330211	-0.896448	-0.695529	-0.665473
E9Q166	Atad2b	12.8692	12.7781	12.7908	12.8259	12.8467	12.8047	12.7322	12.8282	E9Q166	Atad2b	-0.0225	0.0266	-0.0586	0.0023	E9Q166	Atad2b	-0.0845084	0.0948814	-0.238828	-0.00531479
Q925I1	Atad3	13.319	13.2362	12.9752	13.2036	13.4804	13.3761	13.2505	13.3734	Q925I1	Atad3	0.1614	0.1399	0.2753	0.1698	Q925I1	Atad3	0.581933	0.483255	0.955321	0.578819
Q4QY64	Atad5	9.2037	9.1376	9.20604	9.23634	9.16161	9.1001	9.02438	9.03899	Q4QY64	Atad5	-0.04209	-0.0375	-0.18166	-0.19735	Q4QY64	Atad5	-0.155501	-0.124843	-0.678935	-0.701567
Q8K341	Atat1	10.3527	10.351	10.4475	10.4151	10.2368	10.3413	10.4137	10.3276	Q8K341	Atat1	-0.1159	-0.0097	-0.0338	-0.0875	Q8K341	Atat1	-0.422984	-0.0295489	-0.150134	-0.31848
Q8BHE3	Atcay	7.39221	7.30366	7.10641	7.32399	7.37578	7.38112	7.61357	7.57847	Q8BHE3	Atcay	-0.01643	0.07746	0.50716	0.25448	Q8BHE3	Atcay	-0.0625111	0.269221	1.78454	0.874129
Q9Z2A5	Ate1	9.91308	10.034	10.0285	9.98252	10.072	9.94553	10.0712	10.1047	Q9Z2A5	Ate1	0.15892	-0.08847	0.0427	0.12218	Q9Z2A5	Ate1	0.572946	-0.299559	0.123458	0.41275
P16951	Atf2	9.54089	9.20863	9.07788	9.16923	9.47611	9.41332	9.16575	9.15783	P16951	Atf2	-0.06478	0.20469	0.08787	-0.0114	P16951	Atf2	-0.237728	0.705344	0.285002	-0.0530917
Q60765	Atf3	5.15231	5.06243	4.99161	4.94953	5.34854	5.28507	5.50721	5.06524	Q60765	Atf3	0.19623	0.22264	0.5156	0.11571	Q60765	Atf3	0.708155	0.766874	1.81472	0.390187
F6VAN0	Atf6	6.59484	6.40064	6.74846	6.67582	6.98909	6.77089	6.6771	6.77807	F6VAN0	Atf6	0.39425	0.37025	-0.07136	0.10225	F6VAN0	Atf6	1.42577	1.27286	-0.284462	0.343247
O35451	Atf6b	7.20095	7.08738	7.16828	7.18695	7.38637	7.23833	7.25022	7.30638	O35451	Atf6b	0.18542	0.15095	0.08194	0.11943	O35451	Atf6b	0.66898	0.521132	0.263795	0.40316
Q7TT18	Atf7ip	6.21997	6.33863	6.19803	6.1373	6.13155	6.29602	6.15702	6.01432	Q7TT18	Atf7ip	-0.08842	-0.04261	-0.04101	-0.12298	Q7TT18	Atf7ip	-0.323398	-0.142359	-0.175919	-0.442212
Q8R1P4	Atg10	6.24967	6.03292	6.24107	6.22419	6.10986	6.15492	6.21871	6.29518	Q8R1P4	Atg10	-0.13981	0.122	-0.02236	0.07099	Q8R1P4	Atg10	-0.509632	0.421897	-0.10922	0.234232
Q9D8Z6	Atg101	6.48485	6.61739	6.57465	6.74261	6.63299	6.45271	6.5494	6.66247	Q9D8Z6	Atg101	0.14814	-0.16468	-0.02525	-0.08014	Q9D8Z6	Atg101	0.53388	-0.560794	-0.119556	-0.292813
Q9CQY1	Atg12	7.58492	7.50239	7.59163	7.59621	7.44394	7.47763	7.59261	7.56644	Q9CQY1	Atg12	-0.14098	-0.02476	0.00098	-0.02977	Q9CQY1	Atg12	-0.513872	-0.081172	-0.0257479	-0.117155
Q91YI1	Atg13	8.93752	9.05114	9.00279	8.974	9.02267	9.00132	9.06441	9.03889	Q91YI1	Atg13	0.08515	-0.04982	0.06162	0.06489	Q91YI1	Atg13	0.305608	-0.167074	0.191123	0.212959
Q8CDJ3	Atg14	7.96609	7.97395	7.98852	7.88275	7.77214	7.88605	7.99534	8.0424	Q8CDJ3	Atg14	-0.19395	-0.0879	0.00682	0.15965	Q8CDJ3	Atg14	-0.705832	-0.297605	-0.0048619	0.543422
Q8C0J2	Atg16l1	10.2254	10.1607	10.0562	10.1006	10.1192	10.1024	10.1473	10.0141	Q8C0J2	Atg16l1	-0.1062	-0.0583	0.0911	-0.0865	Q8C0J2	Atg16l1	-0.387832	-0.196142	0.296554	-0.314993
Q6P4T0	Atg2a	9.19825	9.10898	9.28524	9.30709	9.1932	9.14813	9.2983	9.2877	Q6P4T0	Atg2a	-0.00505	0.03915	0.01306	-0.01939	Q6P4T0	Atg2a	-0.0212707	0.137901	0.0174546	-0.0809557
Q80XK6	Atg2b	11.4003	11.3634	11.6002	11.5745	11.3741	11.2912	11.5084	11.4967	Q80XK6	Atg2b	-0.0262	-0.0722	-0.0918	-0.0778	Q80XK6	Atg2b	-0.0979169	-0.243788	-0.357563	-0.284653
Q9CPX6	Atg3	10.0933	10.1777	10.434	10.3265	10.3928	10.2064	10.3657	10.467	Q9CPX6	Atg3	0.2995	0.0287	-0.0683	0.1405	Q9CPX6	Atg3	1.0824	0.10208	-0.273518	0.476639
Q8BGE6	Atg4b	9.04201	9.20186	9.55852	9.57774	9.20175	9.13467	9.41214	9.3187	Q8BGE6	Atg4b	0.15974	-0.06719	-0.14638	-0.25904	Q8BGE6	Atg4b	0.575917	-0.226615	-0.552761	-0.916703
Q811C2	Atg4c	6.26374	6.1887	6.22242	6.34328	5.78623	5.8945	5.91512	5.66953	Q811C2	Atg4c	-0.47751	-0.2942	-0.3073	-0.67375	Q811C2	Atg4c	-1.73343	-1.00477	-1.12827	-2.36295
Q8BGV9	Atg4d	6.3671	6.28012	6.41965	6.4859	6.53476	6.47414	6.51622	6.42031	Q8BGV9	Atg4d	0.16766	0.19402	0.09657	-0.06559	Q8BGV9	Atg4d	0.604619	0.668769	0.316117	-0.242072
Q99J83	Atg5	10.7206	10.8752	10.8461	10.8564	10.8209	10.7077	10.8331	10.8804	Q99J83	Atg5	0.1003	-0.1675	-0.013	0.024	Q99J83	Atg5	0.360511	-0.570461	-0.0757455	0.070361
Q9D906	Atg7	10.8842	10.8844	11.0425	11.0826	10.8936	10.8811	11.1112	11.059	Q9D906	Atg7	0.0094	-0.0033	0.0687	-0.0236	Q9D906	Atg7	0.0310951	-0.00761077	0.216444	-0.0956375
Q68FE2	Atg9a	7.14275	7.12275	7.21068	7.20614	7.42551	7.30047	7.46956	7.47202	Q68FE2	Atg9a	0.28276	0.17772	0.25888	0.26588	Q68FE2	Atg9a	1.02173	0.612895	0.896597	0.913885
Q9CWJ9	Atic	13.4822	13.6149	13.7111	13.6601	13.6449	13.5969	13.7292	13.6424	Q9CWJ9	Atic	0.1627	-0.018	0.0181	-0.0177	Q9CWJ9	Atic	0.586644	-0.0579999	0.0354795	-0.0750621
Q8BH66	Atl1	12.2322	12.2592	12.3574	12.3223	12.4971	12.4983	12.6255	12.6926	Q8BH66	Atl1	0.2649	0.2391	0.2681	0.3703	Q8BH66	Atl1	0.95701	0.823296	0.929571	1.27804
Q6PA06	Atl2	10.9428	10.8988	10.9467	10.928	10.86	10.9434	10.9222	10.8866	Q6PA06	Atl2	-0.0828	0.0446	-0.0245	-0.0414	Q6PA06	Atl2	-0.303032	0.156582	-0.116874	-0.157713
Q91YH5	Atl3	10.3758	10.5333	10.3297	10.4192	10.4666	10.3653	10.4374	10.5541	Q91YH5	Atl3	0.0908	-0.168	0.1077	0.1349	Q91YH5	Atl3	0.326083	-0.572175	0.355922	0.45711
Q62388	Atm	11.1953	11.21	11.2429	11.2584	11.103	11.1137	11.1864	11.1517	Q62388	Atm	-0.0923	-0.0963	-0.0565	-0.1067	Q62388	Atm	-0.337459	-0.326399	-0.231317	-0.385437
O08997	Atox1	10.5097	10.6152	10.2505	10.2493	10.3652	10.4174	10.1601	10.1966	O08997	Atox1	-0.1445	-0.1978	-0.0904	-0.0527	O08997	Atox1	-0.526628	-0.674324	-0.352556	-0.19712
Q8K2X1	Atp10d	5.37545	5.56195	5.52618	5.4188	5.48081	5.54457	5.5444	5.35456	Q8K2X1	Atp10d	0.10536	-0.01738	0.01822	-0.06424	Q8K2X1	Atp10d	0.378848	-0.0558746	0.0359087	-0.237364
P98197	Atp11a	9.40623	9.33161	9.60542	9.49791	10.0241	9.83058	9.67199	9.80893	P98197	Atp11a	0.61787	0.49897	0.06657	0.31102	P98197	Atp11a	2.23615	1.71409	0.208826	1.0713
Q6DFW5	Atp11b	9.45325	9.43601	9.36487	9.38356	9.53652	9.52029	9.60602	9.59529	Q6DFW5	Atp11b	0.08327	0.08428	0.24115	0.21173	Q6DFW5	Atp11b	0.298795	0.292599	0.833188	0.725044
Q9QZW0	Atp11c	12.1157	12.1097	12.2244	12.1289	12.314	12.2893	12.2663	12.3271	Q9QZW0	Atp11c	0.1983	0.1796	0.0419	0.1982	Q9QZW0	Atp11c	0.715656	0.61934	0.120597	0.67786
Q9EPE9	Atp13a1	12.8975	12.8574	12.8818	12.8898	12.9158	12.8763	12.8072	12.9552	Q9EPE9	Atp13a1	0.0183	0.0189	-0.0746	0.0654	Q9EPE9	Atp13a1	0.0633481	0.0684871	-0.29605	0.214738
Q9CTG6	Atp13a2	8.6825	8.58968	8.78789	8.76109	8.90933	8.77895	8.77801	8.91338	Q9CTG6	Atp13a2	0.22683	0.18927	-0.00988	0.15229	Q9CTG6	Atp13a2	0.819047	0.652487	-0.0645872	0.517755
Q5XF89	Atp13a3	9.3878	9.47274	9.55243	9.32808	9.32369	9.29228	9.19598	9.31555	Q5XF89	Atp13a3	-0.06411	-0.18046	-0.35645	-0.01253	Q5XF89	Atp13a3	-0.2353	-0.614885	-1.30405	-0.0570324
Q8VDN2	Atp1a1	14.4176	14.5192	14.5611	14.4174	14.9861	14.9782	15.1639	15.1327	Q8VDN2	Atp1a1	0.5685	0.459	0.6028	0.7153	Q8VDN2	Atp1a1	2.05724	1.57708	2.12658	2.48118
Q6PIC6	Atp1a3	13.4844	13.7753	13.5992	13.446	13.1943	13.1216	13.2014	13.1988	Q6PIC6	Atp1a3	-0.2901	-0.6537	-0.3978	-0.2472	Q6PIC6	Atp1a3	-1.05427	-2.23707	-1.45193	-0.875412
P14094	Atp1b1	12.2367	12.2998	12.3529	12.2366	12.931	12.9419	13.0836	13.0703	P14094	Atp1b1	0.6943	0.6421	0.7307	0.8337	P14094	Atp1b1	2.51313	2.20471	2.584	2.89408
P14231	Atp1b2	10.1314	10.3744	10.1475	10.1696	9.59118	9.50367	9.49062	9.46967	P14231	Atp1b2	-0.54022	-0.87073	-0.65688	-0.69993	P14231	Atp1b2	-1.96069	-2.98101	-2.3785	-2.45425
P97370	Atp1b3	12.0869	12.1613	12.1664	12.0939	12.1764	12.1858	12.215	12.2283	P97370	Atp1b3	0.0895	0.0245	0.0486	0.1344	P97370	Atp1b3	0.321372	0.0876829	0.144559	0.455366
O55143	Atp2a2	14.4232	14.3877	14.4	14.4062	14.3343	14.3002	14.2059	14.2865	O55143	Atp2a2	-0.0889	-0.0875	-0.1941	-0.1197	O55143	Atp2a2	-0.325138	-0.296234	-0.723425	-0.430773
Q64518	Atp2a3	5.05505	5.07799	4.94435	4.95381	5.20138	4.91441	4.53933	4.75658	Q64518	Atp2a3	0.14633	-0.16358	-0.40502	-0.19723	Q64518	Atp2a3	0.52732	-0.557024	-1.47775	-0.701149
G5E829	Atp2b1	14.4335	14.6762	14.5309	14.3813	13.8874	13.7943	13.9171	13.9497	G5E829	Atp2b1	-0.5461	-0.8819	-0.6138	-0.4316	G5E829	Atp2b1	-1.982	-3.0193	-2.22443	-1.51848
Q9R0K7	Atp2b2	10.2988	10.4814	10.5	10.3896	10.6236	10.5208	10.8988	10.9014	Q9R0K7	Atp2b2	0.3248	0.0394	0.3988	0.5118	Q9R0K7	Atp2b2	1.17408	0.138758	1.397	1.7715
Q6Q477	Atp2b4	6.81941	6.9032	7.07208	7.00241	7.58765	7.45682	7.80673	7.82438	Q6Q477	Atp2b4	0.76824	0.55362	0.73465	0.82197	Q6Q477	Atp2b4	2.78108	1.90142	2.59812	2.85317
Q80XR2	Atp2c1	12.0811	12.0607	12.0386	11.9813	11.883	11.9605	11.835	11.9643	Q80XR2	Atp2c1	-0.1981	-0.1002	-0.2036	-0.017	Q80XR2	Atp2c1	-0.720871	-0.339768	-0.757401	-0.0726209
Q03265	Atp5a1	15.9075	15.8244	15.7026	15.8685	15.8753	15.8317	15.8051	15.864	Q03265	Atp5a1	-0.0322	0.0073	0.1025	-0.0045	Q03265	Atp5a1	-0.119661	0.0287242	0.337325	-0.0290289
P56480	Atp5b	15.8768	15.727	15.7799	16.0667	15.8287	15.6492	15.697	15.7119	P56480	Atp5b	-0.0481	-0.0778	-0.0829	-0.3548	P56480	Atp5b	-0.177281	-0.262984	-0.325733	-1.25065
Q91VR2	Atp5c1	13.7648	13.7113	13.6188	13.7125	13.7751	13.7352	13.6556	13.7607	Q91VR2	Atp5c1	0.0103	0.0239	0.0368	0.0482	Q91VR2	Atp5c1	0.0343566	0.0856262	0.102358	0.154755
Q9D3D9	Atp5d	12.1917	12.0679	12.5904	12.4585	12.0985	12.0718	12.0792	12.0656	Q9D3D9	Atp5d	-0.0932	0.0039	-0.5112	-0.3929	Q9D3D9	Atp5d	-0.34072	0.0170696	-1.85749	-1.38352
P56382	Atp5e	11.6501	11.5017	11.3743	11.5391	11.6381	11.5583	11.3899	11.553	P56382	Atp5e	-0.012	0.0566	0.0156	0.0139	P56382	Atp5e	-0.0464571	0.197716	0.0265386	0.0351386
Q9CQQ7	Atp5f1	13.907	13.8591	13.8503	14.0181	13.8495	13.7964	13.8036	13.903	Q9CQQ7	Atp5f1	-0.0575	-0.0627	-0.0467	-0.1151	Q9CQQ7	Atp5f1	-0.211346	-0.211224	-0.196269	-0.414731
P56383	Atp5g2	12.4589	12.4973	12.6071	12.4617	12.2382	12.2963	12.3145	12.3759	P56383	Atp5g2	-0.2207	-0.201	-0.2926	-0.0858	P56383	Atp5g2	-0.802772	-0.685293	-1.0757	-0.312552
Q9DCX2	Atp5h	13.5788	13.5262	13.701	13.7474	13.5948	13.5413	13.6109	13.64	Q9DCX2	Atp5h	0.016	0.0151	-0.0901	-0.1074	Q9DCX2	Atp5h	0.0550131	0.0554613	-0.351483	-0.387879
Q06185	Atp5i	12.4415	12.3054	12.2864	12.3501	12.2928	12.3653	12.2463	12.245	Q06185	Atp5i	-0.1487	0.0599	-0.0401	-0.1051	Q06185	Atp5i	-0.541849	0.209028	-0.172665	-0.379858
P97450	Atp5j	13.4195	13.2776	13.4272	13.444	13.2091	13.2962	13.2676	13.2104	P97450	Atp5j	-0.2104	0.0186	-0.1596	-0.2336	P97450	Atp5j	-0.765445	0.0674587	-0.600041	-0.827984
P56135	Atp5j2	10.6785	10.611	10.6104	10.6933	10.6889	10.7073	10.7209	10.7837	P56135	Atp5j2	0.0104	0.0963	0.1105	0.0904	P56135	Atp5j2	0.034719	0.333801	0.365936	0.301922
Q9CPQ8	Atp5l	11.4648	11.4615	11.4255	11.4788	11.4622	11.4592	11.4187	11.4832	Q9CPQ8	Atp5l	-0.0026	-0.0023	-0.0068	0.0044	Q9CPQ8	Atp5l	-0.0123921	-0.00418294	-0.053572	0.00200868
Q9DB20	Atp5o	13.7463	13.6698	13.6151	13.7463	13.7467	13.7599	13.786	13.8394	Q9DB20	Atp5o	0.0004	0.0901	0.1709	0.0931	Q9DB20	Atp5o	-0.0015203	0.312549	0.581948	0.311338
Q9CRA7	Atp5s	9.49872	9.40991	9.39253	9.60315	9.59563	9.49986	9.47099	9.62015	Q9CRA7	Atp5s	0.09691	0.08995	0.07846	0.017	Q9CRA7	Atp5s	0.348225	0.312035	0.251349	0.0459495
Q9D7K5	Atp5sl	9.21972	8.95678	9.01997	9.23499	9.37459	9.3352	9.22171	9.2689	Q9D7K5	Atp5sl	0.15487	0.37842	0.20174	0.03391	Q9D7K5	Atp5sl	0.558269	1.30086	0.692243	0.104921
Q9R1Q9	Atp6ap1	11.119	11.0742	11.2331	11.1077	11.3015	11.2563	11.1316	11.2195	Q9R1Q9	Atp6ap1	0.1825	0.1821	-0.1015	0.1118	Q9R1Q9	Atp6ap1	0.658398	0.627909	-0.392254	0.376552
Q9CYN9	Atp6ap2	11.4227	11.4717	11.5375	11.5568	11.5721	11.5372	11.6028	11.5929	Q9CYN9	Atp6ap2	0.1494	0.0655	0.0653	0.0361	Q9CYN9	Atp6ap2	0.538446	0.228224	0.204284	0.112558
Q9Z1G4	Atp6v0a1	13.2359	13.3148	13.4526	13.3718	13.4568	13.3587	13.5719	13.7124	Q9Z1G4	Atp6v0a1	0.2209	0.0439	0.1193	0.3406	Q9Z1G4	Atp6v0a1	0.797557	0.154183	0.397408	1.17446
P15920	Atp6v0a2	10.3156	10.3473	10.309	10.3114	10.2388	10.2006	10.1692	10.2676	P15920	Atp6v0a2	-0.0768	-0.1467	-0.1398	-0.0438	P15920	Atp6v0a2	-0.281288	-0.499162	-0.529229	-0.166082
P63082	Atp6v0c	6.30857	6.54502	6.12244	5.92253	6.29296	6.5217	6.68582	7.19413	P63082	Atp6v0c	-0.01561	-0.02332	0.56338	1.2716	P63082	Atp6v0c	-0.0595395	-0.076236	1.9856	4.4212
P51863	Atp6v0d1	12.9277	12.8488	12.8543	13.0428	13.0396	12.9154	13.1477	13.2768	P51863	Atp6v0d1	0.1119	0.0666	0.2934	0.234	P51863	Atp6v0d1	0.402548	0.231995	1.02005	0.802707
P50516	Atp6v1a	13.1293	13.3434	13.1455	13.0926	13.3224	13.2936	13.4026	13.5505	P50516	Atp6v1a	0.1931	-0.0498	0.2571	0.4579	P50516	Atp6v1a	0.696812	-0.167005	0.890231	1.58353
P62814	Atp6v1b2	13.1824	13.2911	13.1464	13.1973	13.3042	13.2297	13.3711	13.3793	P62814	Atp6v1b2	0.1218	-0.0614	0.2247	0.182	P62814	Atp6v1b2	0.438425	-0.206768	0.774356	0.621365
Q9Z1G3	Atp6v1c1	12.4251	12.5973	12.5106	12.4623	12.4432	12.4098	12.6213	12.6783	Q9Z1G3	Atp6v1c1	0.0181	-0.1875	0.1107	0.216	Q9Z1G3	Atp6v1c1	0.0626233	-0.639017	0.366651	0.739935
P57746	Atp6v1d	11.0819	11.203	11.0744	11.1071	11.2726	11.1491	11.3066	11.5545	P57746	Atp6v1d	0.1907	-0.0539	0.2322	0.4474	P57746	Atp6v1d	0.688114	-0.181059	0.801179	1.54691
P50518	Atp6v1e1	12.2367	12.4799	12.227	12.2931	12.4713	12.3606	12.5709	12.7198	P50518	Atp6v1e1	0.2346	-0.1193	0.3439	0.4267	P50518	Atp6v1e1	0.847205	-0.405239	1.20066	1.47472
Q9D1K2	Atp6v1f	11.1341	11.3023	11.3037	11.2227	11.2906	11.1351	11.1772	11.3543	Q9D1K2	Atp6v1f	0.1565	-0.1672	-0.1265	0.1316	Q9D1K2	Atp6v1f	0.564176	-0.569432	-0.481663	0.445601
Q9CR51	Atp6v1g1	10.0762	10.0995	10.0759	10.0543	10.2297	10.2603	10.3534	10.3363	Q9CR51	Atp6v1g1	0.1535	0.1608	0.2775	0.282	Q9CR51	Atp6v1g1	0.553304	0.554896	0.963189	0.970101
Q9WTT4	Atp6v1g2	6.09783	6.01552	6.1302	6.09466	6.11868	6.21158	6.45243	6.52094	Q9WTT4	Atp6v1g2	0.02085	0.19606	0.32223	0.42628	Q9WTT4	Atp6v1g2	0.0725891	0.675762	1.12316	1.47326
Q8BVE3	Atp6v1h	11.9414	12.0831	11.9984	11.9701	12.1178	12.0183	12.1751	12.3421	Q8BVE3	Atp6v1h	0.1764	-0.0648	0.1767	0.372	Q8BVE3	Atp6v1h	0.636292	-0.218422	0.602691	1.28396
Q64430	Atp7a	12.0955	12.0615	12.0023	11.9398	12.0592	12.0757	11.9223	11.9988	Q64430	Atp7a	-0.0363	0.0142	-0.08	0.059	Q64430	Atp7a	-0.134519	0.0523763	-0.315362	0.192419
P70704	Atp8a1	12.8832	13.0127	13.0314	12.8997	12.7275	12.6251	12.819	12.972	P70704	Atp8a1	-0.1557	-0.3876	-0.2124	0.0723	P70704	Atp8a1	-0.567216	-1.32493	-0.788873	0.238801
P98200	Atp8a2	7.20906	7.525	7.38508	7.36329	8.22129	8.07922	8.34093	8.48221	P98200	Atp8a2	1.01223	0.55422	0.95585	1.11892	P98200	Atp8a2	3.66528	1.90347	3.38922	3.88875
O70228	Atp9a	12.0997	12.139	12.1897	12.1101	12.1955	12.1049	12.1577	12.3886	O70228	Atp9a	0.0958	-0.0341	-0.032	0.2785	O70228	Atp9a	0.344203	-0.113188	-0.143696	0.957895
P98195	Atp9b	9.78177	9.85615	9.89325	9.7932	9.96004	9.88954	9.94353	10.0618	P98195	Atp9b	0.17827	0.03339	0.05028	0.2686	P98195	Atp9b	0.643069	0.118156	0.150567	0.92337
Q811I0	Atpaf1	11.0146	10.8721	10.9161	11.0512	11.1076	11.0621	11.0295	11.07	Q811I0	Atpaf1	0.093	0.19	0.1134	0.0188	Q811I0	Atpaf1	0.334056	0.654989	0.376307	0.0522267
Q91YY4	Atpaf2	9.82016	9.83173	9.71321	9.89526	10.1731	9.82619	9.82076	10.1047	Q91YY4	Atpaf2	0.35294	-0.00554	0.10755	0.20944	Q91YY4	Atpaf2	1.27606	-0.0152891	0.355385	0.717058
O35143	Atpif1	13.3707	13.0564	13.2716	13.0359	12.9711	13.2565	13.0435	12.8989	O35143	Atpif1	-0.3996	0.2001	-0.2281	-0.137	O35143	Atpif1	-1.45109	0.68961	-0.845022	-0.491105
Q9JKK8	Atr	10.3231	10.2926	10.3803	10.395	10.2537	10.2696	10.2928	10.2531	Q9JKK8	Atr	-0.0694	-0.023	-0.0875	-0.1419	Q9JKK8	Atr	-0.254471	-0.0751391	-0.342185	-0.508193
Q6PGD0	Atraid	9.73616	9.70725	9.85309	9.73511	9.6388	9.72281	9.77023	9.80071	Q6PGD0	Atraid	-0.09736	0.01556	-0.08286	0.0656	Q6PGD0	Atraid	-0.355796	0.0570381	-0.32559	0.215435
Q8BMG1	Atrip	7.2403	7.29658	7.29198	7.29609	7.44897	7.30705	7.40891	7.37513	Q8BMG1	Atrip	0.20867	0.01047	0.11693	0.07904	Q8BMG1	Atrip	0.753236	0.0395905	0.388932	0.262306
Q9WU60	Atrn	11.0365	10.9893	11.1162	11.0904	11.1237	11.0786	11.0844	11.1597	Q9WU60	Atrn	0.0872	0.0893	-0.0318	0.0693	Q9WU60	Atrn	0.313037	0.309806	-0.142981	0.228339
Q6A051	Atrnl1	10.5112	10.3525	10.5884	10.5101	11.3829	11.4931	11.457	11.5403	Q6A051	Atrnl1	0.8717	1.1406	0.8686	1.0302	Q6A051	Atrnl1	3.15601	3.91349	3.07718	3.57935
Q61687	Atrx	13.0731	12.9917	12.8692	12.9516	12.7114	12.732	12.5358	12.595	Q61687	Atrx	-0.3617	-0.2597	-0.3334	-0.3566	Q61687	Atrx	-1.31375	-0.886507	-1.22161	-1.25693
P28658	Atxn10	13.5276	13.5452	13.715	13.6585	13.3335	13.3439	13.5203	13.4278	P28658	Atxn10	-0.1941	-0.2013	-0.1947	-0.2307	P28658	Atxn10	-0.706375	-0.686321	-0.725571	-0.817871
P0C7T6	Atxn1l	6.8039	6.653	6.61623	6.79093	6.63658	6.61244	6.5951	6.64168	P0C7T6	Atxn1l	-0.16732	-0.04056	-0.02113	-0.14925	P0C7T6	Atxn1l	-0.609326	-0.135332	-0.104821	-0.533825
O70305	Atxn2	11.5577	11.4487	11.413	11.5251	11.4335	11.509	11.4014	11.3871	O70305	Atxn2	-0.1242	0.0603	-0.0116	-0.138	O70305	Atxn2	-0.453062	0.210399	-0.0707385	-0.494592
Q7TQH0	Atxn2l	12.564	12.4013	12.294	12.2309	12.3293	12.5589	12.2107	12.1364	Q7TQH0	Atxn2l	-0.2347	0.1576	-0.0833	-0.0945	Q7TQH0	Atxn2l	-0.853507	0.543927	-0.327164	-0.342892
Q9CVD2	Atxn3	7.68182	7.79636	7.75409	7.88543	7.86926	7.5397	7.7338	7.88628	Q9CVD2	Atxn3	0.18744	-0.25666	-0.02029	0.00085	Q9CVD2	Atxn3	0.6763	-0.876086	-0.101817	-0.0103715
A2AWT3	Atxn7l3	6.10369	5.94279	5.99756	5.94203	5.96412	6.0122	5.9917	5.93601	A2AWT3	Atxn7l3	-0.13957	0.06941	-0.00586	-0.00602	A2AWT3	Atxn7l3	-0.508762	0.241627	-0.0502102	-0.0343297
Q3UD01	Atxn7l3b	7.82456	7.91839	7.7237	7.69533	7.80804	7.7877	7.72183	7.8318	Q3UD01	Atxn7l3b	-0.01652	-0.13069	-0.00187	0.13647	Q3UD01	Atxn7l3b	-0.0628372	-0.444282	-0.0359405	0.462585
E9PUQ3	AU019823	7.21956	7.21596	6.90714	6.81007	6.80516	6.86159	6.51687	6.62679	E9PUQ3	AU019823	-0.4144	-0.35437	-0.39027	-0.18328	E9PUQ3	AU019823	-1.50473	-1.21102	-1.425	-0.6525
Q9JLZ3	Auh	11.1292	11.1971	11.0766	11.13	11.0898	11.0829	11.1912	11.2637	Q9JLZ3	Auh	-0.0394	-0.1142	0.1146	0.1337	Q9JLZ3	Auh	-0.145753	-0.387757	0.380599	0.452925
P70295	Aup1	10.2253	10.2305	10.0548	10.1042	10.2069	10.2582	10.1628	10.2507	P70295	Aup1	-0.0184	0.0277	0.108	0.1465	P70295	Aup1	-0.0696502	0.098652	0.356995	0.497563
P97477	Aurka	8.71939	8.81276	8.70401	8.73481	8.63544	8.5595	8.71573	8.65123	P97477	Aurka	-0.08395	-0.25326	0.01172	-0.08358	P97477	Aurka	-0.307199	-0.864432	0.0126623	-0.30481
Q9DCJ7	Aurkaip1	6.69979	6.5589	6.75298	6.89352	6.87285	6.9439	7.14586	7.12216	Q9DCJ7	Aurkaip1	0.17306	0.385	0.39288	0.22864	Q9DCJ7	Aurkaip1	0.624188	1.32342	1.37583	0.784015
O70126	Aurkb	8.97024	9.00608	8.92608	8.952	8.76318	8.74883	8.81037	8.86995	O70126	Aurkb	-0.20706	-0.25725	-0.11571	-0.08205	O70126	Aurkb	-0.753341	-0.878109	-0.443074	-0.299474
Q9D9K3	Aven	8.90137	8.83953	8.79692	8.71136	8.62994	8.79322	8.66065	8.50428	Q9D9K3	Aven	-0.27143	-0.04631	-0.13627	-0.20708	Q9D9K3	Aven	-0.986614	-0.155042	-0.516604	-0.735499
Q80U56	Avl9	10.302	10.3693	10.4497	10.3936	10.3091	10.2797	10.4529	10.4285	Q80U56	Avl9	0.0071	-0.0896	0.0032	0.0349	Q80U56	Avl9	0.0227601	-0.303433	-0.0178083	0.108373
Q9D7H4	Avpi1	6.07355	6.1231	5.92671	5.89132	5.85295	6.08814	6.02406	6.04965	Q9D7H4	Avpi1	-0.2206	-0.03496	0.09735	0.15833	Q9D7H4	Avpi1	-0.80241	-0.116136	0.318906	0.538819
Q8BGF0	AW551984	7.72503	7.60599	7.96207	7.93517	8.21538	8.22662	8.60999	8.58065	Q8BGF0	AW551984	0.49035	0.62063	0.64792	0.64548	Q8BGF0	AW551984	1.77403	2.13112	2.28795	2.23769
Q62036	Azi1	10.8119	10.7911	10.6699	10.7406	10.7712	10.7952	10.7129	10.6783	Q62036	Azi1	-0.0407	0.0041	0.043	-0.0623	Q62036	Azi1	-0.150464	0.0177552	0.124531	-0.230599
Q9QYP6	Azi2	7.64378	7.55946	7.54619	7.51243	7.53118	7.53626	7.49014	7.54644	Q9QYP6	Azi2	-0.1126	-0.0232	-0.05605	0.03401	Q9QYP6	Azi2	-0.411025	-0.0758246	-0.229708	0.10527
P01887	B2m	6.25021	6.40136	6.39386	6.16466	6.41719	6.5615	6.58172	6.46642	P01887	B2m	0.16698	0.16014	0.18786	0.30176	P01887	B2m	0.602154	0.552634	0.642603	1.03901
Q920V1	B3galnt1	9.87937	9.70749	9.8245	9.7715	10.0405	10.1096	9.81759	9.95885	Q920V1	B3galnt1	0.16113	0.40211	-0.00691	0.18735	Q920V1	B3galnt1	0.580954	1.38207	-0.0539654	0.640022
Q9Z0F0	B3galt4	7.76615	7.70199	7.88426	7.80559	7.69986	7.73965	7.52414	7.63682	Q9Z0F0	B3galt4	-0.06629	0.03766	-0.36012	-0.16877	Q9Z0F0	B3galt4	-0.2432	0.132793	-1.31717	-0.601898
Q91Z92	B3galt6	10.4794	10.5125	10.462	10.4228	10.4237	10.425	10.2344	10.4482	Q91Z92	B3galt6	-0.0557	-0.0875	-0.2276	0.0254	Q91Z92	B3galt6	-0.204823	-0.296234	-0.843233	0.0752433
Q8BHT6	B3galtl	10.6037	10.6492	10.6506	10.6841	10.9595	10.832	10.8709	11.061	Q8BHT6	B3galtl	0.3558	0.1828	0.2203	0.3769	Q8BHT6	B3galtl	1.28643	0.630309	0.75862	1.30105
P59270	B3gat2	6.32756	6.42922	6.38008	6.44051	6.23599	6.27605	6.46635	6.50729	P59270	B3gat2	-0.09157	-0.15317	0.08627	0.06678	P59270	B3gat2	-0.334813	-0.52134	0.27928	0.21955
P58158	B3gat3	11.4066	11.3994	11.3577	11.3738	11.4415	11.4273	11.3549	11.491	P58158	B3gat3	0.0349	0.0279	-0.0028	0.1172	P58158	B3gat3	0.123505	0.0993376	-0.0392665	0.395383
Q8BWP8	B3gnt1	9.85673	9.69839	9.80614	9.90891	9.84912	9.8595	9.7866	9.85956	Q8BWP8	B3gnt1	-0.00761	0.16111	-0.01954	-0.04935	Q8BWP8	B3gnt1	-0.030548	0.555959	-0.0991349	-0.185437
Q1RLK6	B3gnt4	4.86784	4.89403	4.65233	4.76829	5.28824	5.00346	5.09667	5.37183	Q1RLK6	B3gnt4	0.4204	0.10943	0.44434	0.60354	Q1RLK6	B3gnt4	1.52053	0.378809	1.55987	2.09143
Q8BGY6	B3gnt5	7.65557	7.85104	7.84787	7.74641	7.71436	7.88824	7.96006	7.87385	Q8BGY6	B3gnt5	0.05879	0.0372	0.11219	0.12744	Q8BGY6	B3gnt5	0.210081	0.131216	0.37198	0.431094
Q3U129	B3gntl1	4.40962	4.04402	4.24771	4.55693	4.32693	4.3657	4.51717	4.30773	Q3U129	B3gntl1	-0.08269	0.32168	0.26946	-0.2492	Q3U129	B3gntl1	-0.302633	1.10637	0.934435	-0.882387
Q09200	B4galnt1	9.28301	9.3302	9.22951	9.2922	9.50683	9.48843	9.3997	9.53742	Q09200	B4galnt1	0.22382	0.15823	0.17019	0.24522	Q09200	B4galnt1	0.808139	0.546087	0.579409	0.841836
Q09199	B4galnt2	7.64127	7.65637	7.5444	7.57144	7.48894	7.59894	7.54307	7.49996	Q09199	B4galnt2	-0.15233	-0.05743	-0.00133	-0.07148	Q09199	B4galnt2	-0.555004	-0.193159	-0.0340093	-0.262613
Q766D5	B4galnt4	9.10569	9.19089	9.2487	9.2133	9.16391	9.16715	9.1703	9.20138	Q766D5	B4galnt4	0.05822	-0.02374	-0.0784	-0.01192	Q766D5	B4galnt4	0.208016	-0.0776757	-0.30964	-0.0549051
P15535	B4galt1	9.05152	9.15569	8.919	8.88696	8.899	9.01632	8.98225	9.08299	P15535	B4galt1	-0.15252	-0.13937	0.06325	0.19603	P15535	B4galt1	-0.555692	-0.474036	0.196952	0.670292
Q9Z2Y2	B4galt2	6.65256	6.51887	6.57358	6.51959	6.62474	6.82173	6.70938	6.52368	Q9Z2Y2	B4galt2	-0.02782	0.30286	0.1358	0.00409	Q9Z2Y2	B4galt2	-0.103788	1.04185	0.456418	0.000927595
Q91YY2	B4galt3	9.50249	9.37888	9.47582	9.44363	9.53465	9.65874	9.41899	9.4039	Q91YY2	B4galt3	0.03216	0.27986	-0.05683	-0.03973	Q91YY2	B4galt3	0.113576	0.963014	-0.232498	-0.151889
Q9JJ04	B4galt4	8.45192	8.52358	8.56425	8.54457	8.1691	8.17451	8.19174	8.12045	Q9JJ04	B4galt4	-0.28282	-0.34907	-0.37251	-0.42412	Q9JJ04	B4galt4	-1.02789	-1.19285	-1.36148	-1.4924
Q9JMK0	B4galt5	7.17512	6.98098	7.12832	7.23208	7.1787	7.24264	6.92794	6.96394	Q9JMK0	B4galt5	0.00358	0.26166	-0.20038	-0.26814	Q9JMK0	B4galt5	0.0100038	0.900628	-0.745885	-0.948438
Q8R087	B4galt7	9.5519	9.51515	9.46671	9.43419	9.59641	9.59604	9.37529	9.54476	Q8R087	B4galt7	0.04451	0.08089	-0.09142	0.11057	Q8R087	B4galt7	0.158331	0.280978	-0.356204	0.372262
Q7TNS5	B630019K06Rik	7.73879	7.54763	7.99503	8.05306	7.24875	7.17948	7.4492	7.33666	Q7TNS5	B630019K06Rik	-0.49004	-0.36815	-0.54583	-0.7164	Q7TNS5	B630019K06Rik	-1.77884	-1.25826	-1.98134	-2.51168
Q9R1S0	B9d1	7.02896	6.86208	6.97367	7.07907	6.92261	6.88305	7.07286	6.92703	Q9R1S0	B9d1	-0.10635	0.02097	0.09919	-0.15204	Q9R1S0	B9d1	-0.388375	0.0755827	0.325487	-0.543555
Q3UI43	Babam1	9.55766	9.52886	9.59241	9.66548	9.60846	9.60009	9.66558	9.64733	Q3UI43	Babam1	0.0508	0.07123	0.07317	-0.01815	Q3UI43	Babam1	0.181126	0.247866	0.23243	-0.0766314
P56818	Bace1	9.917	9.98565	10.0674	9.89961	9.93423	10.0261	10.0004	10.0319	P56818	Bace1	0.01723	0.04045	-0.067	0.13229	P56818	Bace1	0.0594705	0.142357	-0.268869	0.448008
Q9JL18	Bace2	6.96649	6.92394	7.00725	6.96563	6.87009	6.71088	6.64666	6.73608	Q9JL18	Bace2	-0.0964	-0.21306	-0.36059	-0.22955	Q9JL18	Bace2	-0.352317	-0.726633	-1.31885	-0.81386
P97302	Bach1	10.0308	10.0008	9.76911	9.83084	9.88749	9.97495	9.70519	9.71976	P97302	Bach1	-0.14331	-0.02585	-0.06392	-0.11108	P97302	Bach1	-0.522316	-0.0849084	-0.257854	-0.400712
P97303	Bach2	9.00964	9.13625	8.85858	8.89145	8.60365	8.66049	8.64617	8.59108	P97303	Bach2	-0.40599	-0.47576	-0.21241	-0.30037	P97303	Bach2	-1.47425	-1.62712	-0.788908	-1.06084
Q61337	Bad	5.6972	5.41715	5.58194	5.77842	5.72551	5.69345	5.88131	6.06249	Q61337	Bad	0.02831	0.2763	0.29937	0.28407	Q61337	Bad	0.0996237	0.950811	1.0414	0.97732
Q60739	Bag1	9.59365	9.85494	9.7062	9.65415	9.58491	9.5381	9.62585	9.57887	Q60739	Bag1	-0.00874	-0.31684	-0.08035	-0.07528	Q60739	Bag1	-0.034643	-1.08237	-0.316614	-0.275864
Q91YN9	Bag2	11.3563	11.3414	11.2973	11.327	11.462	11.3671	11.3033	11.4459	Q91YN9	Bag2	0.1057	0.0257	0.006	0.1189	Q91YN9	Bag2	0.38008	0.0917963	-0.00779452	0.401312
Q9JLV1	Bag3	8.98534	8.98585	8.94198	8.74817	10.2979	10.2452	10.2577	10.4234	Q9JLV1	Bag3	1.31256	1.25935	1.31572	1.67523	Q9JLV1	Bag3	4.75366	4.32054	4.67624	5.8288
Q8CI61	Bag4	8.39129	8.33674	8.14147	8.0641	8.36424	8.52721	8.20578	8.02986	Q8CI61	Bag4	-0.02705	0.19047	0.06431	-0.03424	Q8CI61	Bag4	-0.100997	0.6566	0.200743	-0.132743
Q8CI32	Bag5	10.6809	10.8845	10.8319	10.7562	10.6468	10.5963	10.6804	10.6447	Q8CI32	Bag5	-0.0341	-0.2882	-0.1515	-0.1115	Q8CI32	Bag5	-0.126546	-0.9842	-0.571072	-0.402177
Q9Z1R2	Bag6	12.6379	12.6136	12.7133	12.5834	12.5108	12.6138	12.524	12.4137	Q9Z1R2	Bag6	-0.1271	0.0002	-0.1893	-0.1697	Q9Z1R2	Bag6	-0.463572	0.00438664	-0.706259	-0.605141
Q8CGM1	Bai2	4.14277	4.0102	4.26455	4.15572	4.27825	4.50722	4.31984	3.89768	Q8CGM1	Bai2	0.13548	0.49702	0.05529	-0.25804	Q8CGM1	Bai2	0.488001	1.7074	0.168484	-0.913215
Q8BKX1	Baiap2	9.58667	9.64209	9.40221	9.48929	9.95873	9.77046	9.797	9.96851	Q8BKX1	Baiap2	0.37206	0.12837	0.39479	0.47922	Q8BKX1	Baiap2	1.34535	0.443732	1.38266	1.65788
Q9DBJ3	Baiap2l1	7.99742	8.04949	8.22552	7.9785	7.69988	7.71234	7.73486	7.74866	Q9DBJ3	Baiap2l1	-0.29754	-0.33715	-0.49066	-0.22984	Q9DBJ3	Baiap2l1	-1.08123	-1.15199	-1.78403	-0.814871
O08734	Bak1	10.7291	10.6888	10.6948	10.7351	10.5503	10.5127	10.5291	10.6016	O08734	Bak1	-0.1788	-0.1761	-0.1657	-0.1335	O08734	Bak1	-0.650929	-0.59994	-0.621856	-0.478899
O54962	Banf1	11.1563	11.0706	11.0048	10.8861	10.6046	10.8372	10.5937	10.4289	O54962	Banf1	-0.5517	-0.2334	-0.4111	-0.4572	O54962	Banf1	-2.00229	-0.796355	-1.4995	-1.60776
Q8VBU8	Banp	9.13505	8.97215	8.97255	9.02846	8.73772	8.84407	8.7525	8.65767	Q8VBU8	Banp	-0.39733	-0.12808	-0.22005	-0.37079	Q8VBU8	Banp	-1.44287	-0.435336	-0.816232	-1.30642
Q99PU7	Bap1	8.66111	8.59439	8.62845	8.75652	8.61318	8.62019	8.57393	8.49124	Q99PU7	Bap1	-0.04793	0.0258	-0.05452	-0.26528	Q99PU7	Bap1	-0.176665	0.0921391	-0.224236	-0.938464
Q9DCT6	Bap18	9.82628	9.62301	9.80845	9.69224	9.41217	9.51984	9.26065	9.05213	Q9DCT6	Bap18	-0.41411	-0.10317	-0.5478	-0.64011	Q9DCT6	Bap18	-1.50368	-0.349948	-1.98839	-2.24563
O70445	Bard1	7.56748	7.50459	7.58663	7.65774	7.4799	7.45017	7.65685	7.51722	O70445	Bard1	-0.08758	-0.05442	0.07022	-0.14052	O70445	Bard1	-0.320354	-0.182842	0.22188	-0.50338
Q91XV3	Basp1	14.9898	15.241	15.0236	14.9404	14.9949	14.9044	14.9659	14.8019	Q91XV3	Basp1	0.0051	-0.3366	-0.0577	-0.1385	Q91XV3	Basp1	0.0155122	-1.15011	-0.235609	-0.496336
Q07813	Bax	11.961	12.0147	12.0486	12.0967	11.9897	11.9547	11.8139	11.8429	Q07813	Bax	0.0287	-0.06	-0.2347	-0.2538	Q07813	Bax	0.101037	-0.201969	-0.868626	-0.898429
O88379	Baz1a	10.3556	10.3308	10.4765	10.5167	10.5675	10.4736	10.5343	10.4998	O88379	Baz1a	0.2119	0.1428	0.0578	-0.0169	O88379	Baz1a	0.764942	0.493195	0.177461	-0.0722722
Q9Z277	Baz1b	13.6861	13.6844	13.6499	13.7252	13.4614	13.2761	13.3676	13.4324	Q9Z277	Baz1b	-0.2247	-0.4083	-0.2823	-0.2928	Q9Z277	Baz1b	-0.817268	-1.39588	-1.03886	-1.03444
Q91YE5	Baz2a	11.6557	11.6163	11.641	11.7555	11.642	11.5772	11.6221	11.6045	Q91YE5	Baz2a	-0.0137	-0.0391	-0.0189	-0.151	Q91YE5	Baz2a	-0.0526178	-0.130327	-0.096846	-0.539928
A2AUY4	Baz2b	11.6599	11.5607	11.3667	11.5153	11.4946	11.4128	11.317	11.4311	A2AUY4	Baz2b	-0.1653	-0.1479	-0.0497	-0.0842	A2AUY4	Baz2b	-0.602006	-0.503275	-0.206998	-0.306972
Q99ML1	Bbc3	9.96174	9.99467	10.0173	10.0027	9.71243	9.59204	9.65661	9.50599	Q99ML1	Bbc3	-0.24931	-0.40263	-0.36069	-0.49671	Q99ML1	Bbc3	-0.906453	-1.37645	-1.31921	-1.74554
Q9CWF6	Bbs2	7.74393	7.96704	7.80312	7.7991	7.7716	7.74191	7.74177	7.68157	Q9CWF6	Bbs2	0.02767	-0.22513	-0.06135	-0.11753	Q9CWF6	Bbs2	0.0973044	-0.768007	-0.248663	-0.423206
Q8C1Z7	Bbs4	7.61603	7.53017	7.5278	7.61265	7.45102	7.58912	7.51991	7.44337	Q8C1Z7	Bbs4	-0.16501	0.05895	-0.00789	-0.16928	Q8C1Z7	Bbs4	-0.600955	0.205772	-0.0574702	-0.603677
Q9CZQ9	Bbs5	5.48272	5.51929	5.18306	5.32516	5.40659	5.53227	5.55357	5.46839	Q9CZQ9	Bbs5	-0.07613	0.01298	0.37051	0.14323	Q9CZQ9	Bbs5	-0.27886	0.0481943	1.29583	0.486159
Q8K2G4	Bbs7	7.41385	7.55288	7.71978	7.69439	8.05921	7.55228	7.36376	7.57806	Q8K2G4	Bbs7	0.64536	-0.0006	-0.35602	-0.11633	Q8K2G4	Bbs7	2.33577	0.00164437	-1.30251	-0.419021
Q8VBW5	Bbx	7.15567	6.73473	6.60795	6.92942	6.58787	6.81511	6.44902	6.47828	Q8VBW5	Bbx	-0.5678	0.08038	-0.15893	-0.45114	Q8VBW5	Bbx	-2.06064	0.27923	-0.597644	-1.58663
E9Q286	BC018507	9.89713	9.78859	9.91221	9.92798	9.88498	9.87776	9.87656	9.85603	E9Q286	BC018507	-0.01215	0.08917	-0.03565	-0.07195	E9Q286	BC018507	-0.0470007	0.309361	-0.15675	-0.264252
J3QPC3	BC024978	5.05589	5.18684	5.84403	5.27021	5.21393	5.23936	5.35509	5.24843	J3QPC3	BC024978	0.15804	0.05252	-0.48894	-0.02178	J3QPC3	BC024978	0.569757	0.183731	-1.77788	-0.0892905
Q8R2U2	BC027231	9.55605	9.62327	9.61468	9.55175	9.43741	9.54492	9.48892	9.46228	Q8R2U2	BC027231	-0.11864	-0.07835	-0.12576	-0.08947	Q8R2U2	BC027231	-0.432913	-0.26487	-0.479016	-0.32535
E9PV26	BC068157	8.80207	8.86962	8.428	8.51635	8.44153	8.6021	8.53191	8.68367	E9PV26	BC068157	-0.36054	-0.26752	0.10391	0.16732	E9PV26	BC068157	-1.30954	-0.913312	0.342367	0.57017
Q9R069	Bcam	11.2827	11.4202	11.3692	11.3832	11.4643	11.407	11.7786	11.7615	Q9R069	Bcam	0.1816	-0.0132	0.4094	0.3783	Q9R069	Bcam	0.655136	-0.0415463	1.43491	1.30593
Q61334	Bcap29	10.1907	10.298	10.1023	10.0081	10.1733	10.2866	10.2152	10.3015	Q61334	Bcap29	-0.0174	-0.0114	0.1129	0.2934	Q61334	Bcap29	-0.0660263	-0.0353762	0.374519	1.00986
Q61335	Bcap31	12.6281	12.6617	12.3556	12.3547	12.7257	12.6564	12.43	12.6916	Q61335	Bcap31	0.0976	-0.0053	0.0744	0.3369	Q61335	Bcap31	0.350726	-0.0144664	0.236829	1.16156
Q61140	Bcar1	11.2074	11.2033	11.1477	11.1678	11.141	11.0869	11.0604	11.1241	Q61140	Bcar1	-0.0664	-0.1164	-0.0873	-0.0437	Q61140	Bcar1	-0.243599	-0.395299	-0.341469	-0.165734
Q9QZK2	Bcar3	7.71053	7.64205	7.63433	7.63943	7.56895	7.65086	7.68698	7.69509	Q9QZK2	Bcar3	-0.14158	0.00881	0.05265	0.05566	Q9QZK2	Bcar3	-0.516046	0.0339003	0.159043	0.180771
Q9D287	Bcas2	11.6552	11.5533	11.4281	11.3678	11.2857	11.4208	11.0763	11.0054	Q9D287	Bcas2	-0.3695	-0.1325	-0.3518	-0.3624	Q9D287	Bcas2	-1.34201	-0.450487	-1.28742	-1.27716
Q8CCN5	Bcas3	10.1727	10.1599	10.2501	10.2829	10.1514	10.1804	10.3085	10.223	Q8CCN5	Bcas3	-0.0213	0.0205	0.0584	-0.0599	Q8CCN5	Bcas3	-0.0801596	0.0739716	0.179607	-0.222229
P24288	Bcat1	10.0348	10.0092	10.1491	10.1887	10.8561	10.8068	10.791	10.7167	P24288	Bcat1	0.8213	0.7976	0.6419	0.528	P24288	Bcat1	2.97337	2.73774	2.26642	1.82799
O35855	Bcat2	11.706	11.6235	11.5866	11.8124	11.8879	11.7892	11.8326	11.9421	O35855	Bcat2	0.1819	0.1657	0.246	0.1297	O35855	Bcat2	0.656224	0.571693	0.850533	0.438975
Q9CWI3	Bccip	10.7846	10.8184	11.1922	11.008	10.8143	10.7833	10.8262	10.7427	Q9CWI3	Bccip	0.0297	-0.0351	-0.366	-0.2653	Q9CWI3	Bccip	0.104661	-0.116616	-1.3382	-0.938533
Q03311	Bche	10.1747	9.98442	10.247	10.2539	11.5273	11.5355	11.554	11.6333	Q03311	Bche	1.3526	1.55108	1.307	1.3794	Q03311	Bche	4.89876	5.32054	4.64506	4.79713
P50136	Bckdha	11.7524	11.5798	11.54	11.8693	12.0721	11.8406	11.8298	11.9697	P50136	Bckdha	0.3197	0.2608	0.2898	0.1004	P50136	Bckdha	1.1556	0.89768	1.00718	0.336796
Q6P3A8	Bckdhb	10.6154	10.4716	10.4241	10.6898	10.8792	10.7916	10.7869	10.8807	Q6P3A8	Bckdhb	0.2638	0.32	0.3628	0.1909	Q6P3A8	Bckdhb	0.953024	1.10061	1.26825	0.652402
O55028	Bckdk	9.28311	9.14897	8.99236	9.27681	9.28396	9.29221	9.21193	9.09907	O55028	Bckdk	0.00085	0.14324	0.21957	-0.17774	O55028	Bckdk	0.000110471	0.494704	0.75601	-0.63318
Q9Z0H7	Bcl10	9.87421	9.8201	9.96745	9.92978	9.7112	9.76155	9.84972	9.80073	Q9Z0H7	Bcl10	-0.16301	-0.05855	-0.11773	-0.12905	Q9Z0H7	Bcl10	-0.593707	-0.196998	-0.450298	-0.46338
P10417	Bcl2	5.8658	6.06086	5.85613	5.85208	6.19749	6.2183	6.2164	6.30622	P10417	Bcl2	0.33169	0.15744	0.36027	0.45414	P10417	Bcl2	1.19905	0.543379	1.2592	1.57042
Q64373	Bcl2l1	10.4629	10.4563	10.5432	10.4734	10.443	10.4164	10.3688	10.3174	Q64373	Bcl2l1	-0.0199	-0.0399	-0.1744	-0.156	Q64373	Bcl2l1	-0.0750861	-0.133069	-0.652971	-0.557365
O54918	Bcl2l11	8.21974	8.15875	8.20903	8.23662	8.22401	8.15164	8.25504	8.14337	O54918	Bcl2l11	0.00427	-0.00711	0.04601	-0.09325	O54918	Bcl2l11	0.0125043	-0.0206708	0.135296	-0.338532
P59017	Bcl2l13	12.1762	11.9229	11.7796	11.8871	12.1446	12.0331	11.7918	12.1641	P59017	Bcl2l13	-0.0316	0.1102	0.0122	0.277	P59017	Bcl2l13	-0.117486	0.381448	0.0143789	0.952664
Q9CXE2	Bcl7a	9.6297	9.47078	9.50835	9.41603	9.10292	9.21271	8.97144	8.96944	Q9CXE2	Bcl7a	-0.52678	-0.25807	-0.53691	-0.44659	Q9CXE2	Bcl7a	-1.91199	-0.880919	-1.94944	-1.57076
Q9D219	Bcl9	6.91078	6.87097	6.93624	6.87079	6.82163	7.03176	7.00474	6.95504	Q9D219	Bcl9	-0.08915	0.16079	0.0685	0.08425	Q9D219	Bcl9	-0.326044	0.554862	0.215728	0.280475
Q8K019	Bclaf1	13.4865	13.2538	12.8862	12.8946	12.8741	12.8892	12.2937	12.4646	Q8K019	Bclaf1	-0.6124	-0.3646	-0.5925	-0.43	Q8K019	Bclaf1	-2.22227	-1.24609	-2.14825	-1.5129
Q8CGN4	Bcor	4.84618	4.89695	4.92989	4.99049	5.09578	4.94114	4.92604	4.88411	Q8CGN4	Bcor	0.2496	0.04419	-0.00385	-0.10638	Q8CGN4	Bcor	0.901564	0.155177	-0.0430217	-0.384322
A2AQH4	Bcorl1	5.48626	5.06859	5.2246	5.36943	5.43304	5.43861	5.31588	5.12263	A2AQH4	Bcorl1	-0.05322	0.37002	0.09128	-0.2468	A2AQH4	Bcorl1	-0.195836	1.27207	0.297198	-0.874017
Q6PAJ1	Bcr	12.1962	12.2535	12.3184	12.3268	12.2434	12.2247	12.3713	12.334	Q6PAJ1	Bcr	0.0472	-0.0288	0.0529	0.0072	Q6PAJ1	Bcr	0.16808	-0.0950205	0.159937	0.0117733
Q9CZP5	Bcs1l	9.31315	9.28138	9.22849	9.44831	9.45429	9.3868	9.45642	9.43754	Q9CZP5	Bcs1l	0.14114	0.10542	0.22793	-0.01077	Q9CZP5	Bcs1l	0.508512	0.365063	0.785908	-0.0508946
Q80XN0	Bdh1	12.2034	12.0943	11.8407	12.1763	12.5736	12.3323	12.3053	12.571	Q80XN0	Bdh1	0.3702	0.238	0.4646	0.3947	Q80XN0	Bdh1	1.33861	0.819525	1.63233	1.36313
P21237	Bdnf	10.1898	9.92605	10.02	9.94815	9.74559	9.64898	9.52809	9.52122	P21237	Bdnf	-0.44421	-0.27707	-0.49191	-0.42693	P21237	Bdnf	-1.61276	-0.946048	-1.7885	-1.5022
O88597	Becn1	9.71956	9.85241	9.84356	9.859	9.69254	9.68848	9.85687	9.82415	O88597	Becn1	-0.02702	-0.16393	0.01331	-0.03485	O88597	Becn1	-0.100889	-0.558223	0.0183487	-0.13487
Q6PAL0	Bend3	9.34687	9.37529	9.44739	9.40098	9.18849	9.23361	9.20301	9.13006	Q6PAL0	Bend3	-0.15838	-0.14168	-0.24438	-0.27092	Q6PAL0	Bend3	-0.576928	-0.481954	-0.903245	-0.958132
P86174	Bend4	6.05966	6.00347	6.01903	6.13916	5.90828	5.82598	5.93681	5.85362	P86174	Bend4	-0.15138	-0.17749	-0.08222	-0.28554	P86174	Bend4	-0.551561	-0.604705	-0.323301	-1.00912
Q8C6D4	Bend5	7.28544	7.47389	7.3121	7.31532	7.13751	7.08063	7.05706	6.91984	Q8C6D4	Bend5	-0.14793	-0.39326	-0.25504	-0.39548	Q8C6D4	Bend5	-0.539058	-1.34433	-0.941369	-1.39252
O35623	Bet1	8.19592	7.96488	7.99804	8.0341	8.04666	7.9876	7.75184	7.73717	O35623	Bet1	-0.14926	0.02272	-0.2462	-0.29693	O35623	Bet1	-0.543878	0.0815814	-0.909754	-1.04884
O35153	Bet1l	8.21805	8.12015	8.06303	8.0956	8.11438	8.04647	7.75364	7.99285	O35153	Bet1l	-0.10367	-0.07368	-0.30939	-0.10275	O35153	Bet1l	-0.378663	-0.248862	-1.13574	-0.371662
Q9WTZ8	Bex2	6.6466	6.32253	5.98234	5.9962	6.69527	7.07428	6.18591	6.12906	Q9WTZ8	Bex2	0.04867	0.75175	0.20357	0.13286	Q9WTZ8	Bex2	0.173407	2.58057	0.698788	0.449995
Q8R079	Bfar	8.4049	8.45483	8.35967	8.39933	8.32064	8.34016	8.45219	8.56344	Q8R079	Bfar	-0.08426	-0.11467	0.09252	0.16411	Q8R079	Bfar	-0.308322	-0.389368	0.301633	0.558976
Q6PB60	Bhlhb9	9.29916	9.25111	9.2741	9.31153	9.13654	9.18118	9.14132	9.05204	Q6PB60	Bhlhb9	-0.16262	-0.06993	-0.13278	-0.25949	Q6PB60	Bhlhb9	-0.592294	-0.236007	-0.504122	-0.918272
O35490	Bhmt	7.01534	6.96257	7.20093	7.25881	7.19201	7.21432	7.38186	7.19467	O35490	Bhmt	0.17667	0.25175	0.18093	-0.06414	O35490	Bhmt	0.63727	0.866658	0.617819	-0.237015
Q8BR07	Bicd1	10.0148	9.95292	9.90396	9.91298	10.0279	10.0089	9.98126	10.1157	Q8BR07	Bicd1	0.0131	0.05598	0.0773	0.20272	Q8BR07	Bicd1	0.0445037	0.195591	0.2472	0.693623
Q921C5	Bicd2	11.0927	11.0102	10.9781	11.0128	11.2826	11.3363	11.2759	11.1964	Q921C5	Bicd2	0.1899	0.3261	0.2978	0.1836	Q921C5	Bicd2	0.685215	1.12152	1.03579	0.626944
P70444	Bid	7.68018	7.46627	7.78888	7.66781	7.74777	7.89034	7.8021	7.77475	P70444	Bid	0.06759	0.42407	0.01322	0.10694	P70444	Bid	0.241972	1.45734	0.0180268	0.359603
O08539	Bin1	12.0562	12.2534	12.0917	12.0592	11.9595	11.7803	11.8313	11.8612	O08539	Bin1	-0.0967	-0.4731	-0.2604	-0.198	O08539	Bin1	-0.353404	-1.61801	-0.960538	-0.703834
Q9JI08	Bin3	6.67109	6.7891	6.66875	6.75403	6.7084	6.65304	6.85734	6.72627	Q9JI08	Bin3	0.03731	-0.13606	0.18859	-0.02776	Q9JI08	Bin3	0.132239	-0.46269	0.645214	-0.110145
Q62210	Birc2	8.62821	8.63084	8.61454	8.69415	8.51431	8.5751	8.63959	8.5344	Q62210	Birc2	-0.1139	-0.05574	0.02505	-0.15975	Q62210	Birc2	-0.415736	-0.187366	0.0603352	-0.570442
O70201	Birc5	6.82666	7.09133	6.82494	6.94425	6.73593	6.51409	6.36765	6.48503	O70201	Birc5	-0.09073	-0.57724	-0.45729	-0.45922	O70201	Birc5	-0.331769	-1.97498	-1.66469	-1.6148
O88738	Birc6	13.5582	13.6007	13.6185	13.6333	13.5533	13.5735	13.6856	13.6582	O88738	Birc6	-0.0049	-0.0272	0.0671	0.0249	O88738	Birc6	-0.0207271	-0.089536	0.210721	0.0734996
Q8CBX9	Bivm	5.08093	4.88388	5.07378	5.16006	4.98052	5.01009	5.15675	5.16205	Q8CBX9	Bivm	-0.10041	0.12621	0.08297	0.00199	Q8CBX9	Bivm	-0.366849	0.436328	0.267478	-0.00639587
Q8VD62	Bles03	10.1343	10.2423	10.2586	10.2287	10.2217	10.1012	10.1579	10.1829	Q8VD62	Bles03	0.0874	-0.1411	-0.1007	-0.0458	Q8VD62	Bles03	0.313762	-0.479966	-0.389393	-0.173057
O88700	Blm	9.67064	9.744	9.69434	9.70526	9.65812	9.61885	9.73138	9.72406	O88700	Blm	-0.01252	-0.12515	0.03704	0.0188	O88700	Blm	-0.0483415	-0.425292	0.103216	0.0522267
Q8R016	Blmh	11.7957	12.1217	11.6215	11.6758	11.8844	11.7207	11.8163	12.0237	Q8R016	Blmh	0.0887	-0.401	0.1948	0.3479	Q8R016	Blmh	0.318473	-1.37086	0.667423	1.19992
O55102	Bloc1s1	10.2283	10.1474	10.2329	10.2438	10.2194	10.1988	10.1508	10.1128	O55102	Bloc1s1	-0.0089	0.0514	-0.0821	-0.131	O55102	Bloc1s1	-0.0352229	0.179892	-0.322872	-0.47018
Q9CWG9	Bloc1s2	8.84756	8.9461	9.09175	8.89536	8.89293	8.94159	8.86348	8.71807	Q9CWG9	Bloc1s2	0.04537	-0.00451	-0.22827	-0.17729	Q9CWG9	Bloc1s2	0.161448	-0.0117584	-0.845629	-0.631611
Q5U5M8	Bloc1s3	8.78605	8.8236	8.95639	8.86953	8.85978	8.83426	8.82374	8.82756	Q5U5M8	Bloc1s3	0.07373	0.01066	-0.13265	-0.04197	Q5U5M8	Bloc1s3	0.264223	0.0402418	-0.503657	-0.1597
Q8VED2	Bloc1s4	8.8627	9.05166	9.00189	8.83966	8.76838	8.7985	8.83227	8.81396	Q8VED2	Bloc1s4	-0.09432	-0.25316	-0.16962	-0.0257	Q8VED2	Bloc1s4	-0.344779	-0.864089	-0.635876	-0.102961
Q8R015	Bloc1s5	7.96658	8.05237	8.14312	8.0002	7.95694	8.0137	8.07433	7.87459	Q8R015	Bloc1s5	-0.00964	-0.03867	-0.06879	-0.12561	Q8R015	Bloc1s5	-0.0379046	-0.128853	-0.275271	-0.451384
Q9R0C0	Bloc1s6	6.58656	6.57615	6.64031	6.63144	6.5897	6.549	6.41038	6.49383	Q9R0C0	Bloc1s6	0.00314	-0.02715	-0.22993	-0.13761	Q9R0C0	Bloc1s6	0.00840928	-0.0893646	-0.851566	-0.493232
Q9CY64	Blvra	9.70041	9.78673	9.89449	9.85719	9.79845	9.7659	10	9.99099	Q9CY64	Blvra	0.09804	-0.02083	0.10551	0.1338	Q9CY64	Blvra	0.352321	-0.0677007	0.34809	0.453274
Q923D2	Blvrb	9.63458	9.67052	9.70017	9.7317	9.7236	9.59044	9.50956	9.48592	Q923D2	Blvrb	0.08902	-0.08008	-0.19061	-0.24578	Q923D2	Blvrb	0.319633	-0.2708	-0.710944	-0.87046
Q8R2X8	Blzf1	8.64694	8.46582	8.38805	8.61237	8.72947	8.6502	8.616	8.70587	Q8R2X8	Blzf1	0.08253	0.18438	0.22795	0.0935	Q8R2X8	Blzf1	0.296113	0.635725	0.78598	0.312733
P25916	Bmi1	7.98924	8.01346	7.8928	7.83494	7.74044	7.91917	7.8426	7.69299	P25916	Bmi1	-0.2488	-0.09429	-0.0502	-0.14195	P25916	Bmi1	-0.904604	-0.319509	-0.208786	-0.508367
P98063	Bmp1	12.7714	12.9481	12.9598	12.8167	12.9861	13.0322	13.0926	12.9411	P98063	Bmp1	0.2147	0.0841	0.1328	0.1244	P98063	Bmp1	0.775089	0.291982	0.445689	0.420492
Q8CJ69	Bmper	9.12976	8.98481	9.19976	9.00503	9.05284	9.16696	9.12847	9.17743	Q8CJ69	Bmper	-0.07692	0.18215	-0.07129	0.1724	Q8CJ69	Bmper	-0.281723	0.628081	-0.284212	0.587886
P36895	Bmpr1a	8.69905	8.7564	8.73205	8.69306	8.83934	8.85241	8.86892	8.85523	P36895	Bmpr1a	0.14029	0.09601	0.13687	0.16217	P36895	Bmpr1a	0.505432	0.332807	0.460244	0.55221
O35607	Bmpr2	10.4909	10.4201	10.4823	10.4637	11.0185	10.9945	10.9927	10.9911	O35607	Bmpr2	0.5276	0.5744	0.5104	0.5274	O35607	Bmpr2	1.90902	1.97265	1.79612	1.8259
Q6PGF5	Bms1	11.1074	11.0127	11.0201	11.068	11.3801	11.2753	11.1137	11.0908	Q6PGF5	Bms1	0.2727	0.2626	0.0936	0.0228	Q6PGF5	Bms1	0.985277	0.90385	0.305495	0.0661762
Q6QD59	Bnip1	10.9761	10.9711	10.9011	10.8671	11.0719	11.0908	10.8895	10.9609	Q6QD59	Bnip1	0.0958	0.1197	-0.0116	0.0938	Q6QD59	Bnip1	0.344203	0.414013	-0.0707385	0.313779
O55003	Bnip3	8.03011	8.12696	7.75594	8.1052	7.78583	7.56096	7.86005	7.97864	O55003	Bnip3	-0.24428	-0.566	0.10411	-0.12656	O55003	Bnip3	-0.888224	-1.93645	0.343083	-0.454697
Q9Z2F7	Bnip3l	8.27305	8.24264	7.99804	8.15026	8.07457	7.86933	7.85387	7.94226	Q9Z2F7	Bnip3l	-0.19848	-0.37331	-0.14417	-0.208	Q9Z2F7	Bnip3l	-0.722248	-1.27594	-0.544857	-0.738707
Q5SQY2	Bod1	8.47186	8.56282	8.63357	8.54409	8.32998	8.43479	8.39954	8.14587	Q5SQY2	Bod1	-0.14188	-0.12803	-0.23403	-0.39822	Q5SQY2	Bod1	-0.517134	-0.435164	-0.866229	-1.40207
E9Q6J5	Bod1l	10.2413	10.1662	9.88591	9.97084	9.87158	9.95132	9.61927	9.61113	E9Q6J5	Bod1l	-0.36972	-0.21488	-0.26664	-0.35971	E9Q6J5	Bod1l	-1.34281	-0.732871	-0.982855	-1.26778
Q9D8S9	Bola1	9.89229	9.90303	9.75618	9.81519	9.96137	9.95487	9.99096	10.0163	Q9D8S9	Bola1	0.06908	0.05184	0.23478	0.20111	Q9D8S9	Bola1	0.247371	0.1814	0.810406	0.688008
Q8BGS2	Bola2	10.7118	10.7491	10.8286	10.7759	10.6205	10.6766	10.6953	10.5908	Q8BGS2	Bola2	-0.0913	-0.0725	-0.1333	-0.1851	Q8BGS2	Bola2	-0.333835	-0.244817	-0.505982	-0.658847
Q8CEI1	Bola3	9.65324	9.51416	9.49375	9.63601	9.79977	9.63843	9.56994	9.69654	Q8CEI1	Bola3	0.14653	0.12427	0.07619	0.06053	Q8CEI1	Bola3	0.528045	0.429678	0.243231	0.197754
P97452	Bop1	11.4265	11.3675	11.3396	11.3799	11.4976	11.5152	11.3211	11.3546	P97452	Bop1	0.0711	0.1477	-0.0185	-0.0253	P97452	Bop1	0.254692	0.509992	-0.0954155	-0.101566
P15327	Bpgm	9.28929	9.29888	9.503	9.47907	9.34948	9.3096	9.4546	9.43752	P15327	Bpgm	0.06019	0.01072	-0.0484	-0.04155	P15327	Bpgm	0.215155	0.0404474	-0.202349	-0.158236
Q8R164	Bphl	9.48054	9.38057	9.27023	9.47216	9.40945	9.37245	9.31078	9.44954	Q8R164	Bphl	-0.07109	-0.00812	0.04055	-0.02262	Q8R164	Bphl	-0.260595	-0.0241329	0.115769	-0.0922199
Q9Z0S1	Bpnt1	9.61954	9.66923	9.40388	9.46564	9.84446	9.70767	9.67129	9.83561	Q9Z0S1	Bpnt1	0.22492	0.03844	0.26741	0.36997	Q9Z0S1	Bpnt1	0.812125	0.135467	0.927103	1.27688
A2A654	Bptf	11.4285	11.3665	11.3855	11.3966	11.29	11.2288	11.1788	11.1959	A2A654	Bptf	-0.1385	-0.1377	-0.2067	-0.2007	A2A654	Bptf	-0.504885	-0.468311	-0.768487	-0.71325
P28028	Braf	10.8951	10.8903	11.0481	11.0278	10.8133	10.818	10.9616	10.9206	P28028	Braf	-0.0818	-0.0723	-0.0865	-0.1072	P28028	Braf	-0.299408	-0.244131	-0.338608	-0.387181
Q99MP8	Brap	9.99069	9.84987	10.0239	10.0177	9.98231	10.0092	10.0308	10.0665	Q99MP8	Brap	-0.00838	0.15933	0.0069	0.0488	Q99MP8	Brap	-0.0333384	0.549857	-0.00457579	0.156848
Q8C3R1	Brat1	10.28	10.1015	10.3052	10.4572	10.2427	10.2288	10.3856	10.254	Q8C3R1	Brat1	-0.0373	0.1273	0.0804	-0.2032	Q8C3R1	Brat1	-0.138143	0.440064	0.258287	-0.721968
P48754	Brca1	5.39675	5.41837	5.02259	5.10718	5.27595	5.20459	5.19173	5.28291	P48754	Brca1	-0.1208	-0.21378	0.16914	0.17573	P48754	Brca1	-0.440741	-0.729101	0.575654	0.599499
P97929	Brca2	6.99914	6.94722	7.11063	7.01992	7.16651	7.07366	7.09278	7.19478	P97929	Brca2	0.16737	0.12644	-0.01785	0.17486	P97929	Brca2	0.603568	0.437116	-0.0930908	0.596465
P46737	Brcc3	10.3099	10.3735	10.441	10.571	10.3515	10.2032	10.4006	10.3922	P46737	Brcc3	0.0416	-0.1703	-0.0404	-0.1788	P46737	Brcc3	0.147786	-0.580059	-0.173738	-0.636876
E9PZ26	Brd1	11.3179	11.253	11.2674	11.3718	11.1774	11.0503	11.077	11.0955	E9PZ26	Brd1	-0.1405	-0.2027	-0.1904	-0.2763	E9PZ26	Brd1	-0.512132	-0.69112	-0.710193	-0.976894
Q7JJ13	Brd2	10.2095	10.1448	10.2049	10.2388	10.0016	10.0658	10.0557	9.94692	Q7JJ13	Brd2	-0.2079	-0.079	-0.1492	-0.29188	Q7JJ13	Brd2	-0.756386	-0.267098	-0.562846	-1.03123
Q8K2F0	Brd3	10.4766	10.5923	10.2297	10.2741	10.0912	10.1198	9.89565	9.85082	Q8K2F0	Brd3	-0.3854	-0.4725	-0.33405	-0.42328	Q8K2F0	Brd3	-1.39963	-1.61595	-1.22394	-1.48947
Q9ESU6	Brd4	11.0673	11.0379	10.9322	10.921	10.7999	10.8119	10.5802	10.5762	Q9ESU6	Brd4	-0.2674	-0.226	-0.352	-0.3448	Q9ESU6	Brd4	-0.97201	-0.770989	-1.28813	-1.21578
O88665	Brd7	10.3363	10.4076	10.1068	10.1418	9.91386	9.96711	9.77902	9.81376	O88665	Brd7	-0.42244	-0.44049	-0.32778	-0.32804	O88665	Brd7	-1.53386	-1.50622	-1.20151	-1.15733
Q8R3B7	Brd8	7.90954	7.70539	7.64607	7.67009	7.43147	7.59841	7.34771	7.31732	Q8R3B7	Brd8	-0.47807	-0.10698	-0.29836	-0.35277	Q8R3B7	Brd8	-1.73546	-0.363008	-1.0963	-1.24357
Q3UQU0	Brd9	9.29646	9.10012	9.35581	9.4897	9.21199	9.15139	9.44313	9.55318	Q3UQU0	Brd9	-0.08447	0.05127	0.08732	0.06348	Q3UQU0	Brd9	-0.309084	0.179446	0.283035	0.208042
Q8K3W0	Bre	10.1253	10.1585	10.2186	10.301	10.1607	10.1514	10.2672	10.1889	Q8K3W0	Bre	0.0354	-0.0071	0.0486	-0.1121	Q8K3W0	Bre	0.125317	-0.0206365	0.144559	-0.404269
Q8CFK2	Brf1	8.15147	8.09154	8.20416	8.19566	8.10049	8.22018	8.24925	8.18021	Q8CFK2	Brf1	-0.05098	0.12864	0.04509	-0.01545	Q8CFK2	Brf1	-0.187718	0.444657	0.132006	-0.0672155
P28662	Bri3	7.92066	7.73008	7.92555	8.09362	7.93688	7.96161	8.01411	7.82191	P28662	Bri3	0.01622	0.23153	0.08856	-0.27171	P28662	Bri3	0.0558103	0.797347	0.28747	-0.960887
Q8BXV2	Bri3bp	10.5462	10.5949	10.6273	10.5669	10.5972	10.6234	10.6083	10.6915	Q8BXV2	Bri3bp	0.051	0.0285	-0.019	0.1246	Q8BXV2	Bri3bp	0.181851	0.101394	-0.0972036	0.42119
Q9DCA5	Brix1	11.2525	11.0669	11.1751	11.1942	11.2294	11.253	11.0861	11.0538	Q9DCA5	Brix1	-0.0231	0.1861	-0.089	-0.1404	Q9DCA5	Brix1	-0.0866827	0.641621	-0.347549	-0.502962
Q91VR8	Brk1	11.1889	11.3225	11.4587	11.1441	11.119	11.2222	11.3109	11.1961	Q91VR8	Brk1	-0.0699	-0.1003	-0.1478	0.052	Q91VR8	Brk1	-0.256283	-0.34011	-0.557839	0.168007
Q99N20	Brms1	6.78705	7.09712	6.98443	6.7951	6.83229	6.99836	6.95795	6.72578	Q99N20	Brms1	0.04524	-0.09876	-0.02648	-0.06932	Q99N20	Brms1	0.160977	-0.334832	-0.123955	-0.25508
Q3U1T3	Brms1l	9.82789	9.97043	9.89693	9.7487	9.49153	9.68043	9.61917	9.50944	Q3U1T3	Brms1l	-0.33636	-0.29	-0.27776	-0.23926	Q3U1T3	Brms1l	-1.22192	-0.99037	-1.02262	-0.847722
Q8K2Q7	Brox	11.0485	11.2957	11.1937	11.118	11.0537	10.9933	11.1909	11.193	Q8K2Q7	Brox	0.0052	-0.3024	-0.0028	0.075	Q8K2Q7	Brox	0.0158746	-1.03288	-0.0392665	0.248217
B2KF05	Brpf3	6.27798	6.65689	6.22023	6.50858	6.41112	6.27907	6.34656	6.36433	B2KF05	Brpf3	0.13314	-0.37782	0.12633	-0.14425	B2KF05	Brpf3	0.479521	-1.2914	0.422549	-0.516388
Q5RJI5	Brsk1	10.0308	10.0114	10.2954	10.2497	10.1733	10.0584	10.2038	10.2182	Q5RJI5	Brsk1	0.1425	0.047	-0.0916	-0.0315	Q5RJI5	Brsk1	0.513441	0.164809	-0.356848	-0.123188
Q69Z98	Brsk2	10.0752	10.0409	10.1961	10.2047	10.0232	10.0729	10.2302	10.1182	Q69Z98	Brsk2	-0.052	0.032	0.0341	-0.0865	Q69Z98	Brsk2	-0.191414	0.113392	0.0927013	-0.314993
Q921C3	Brwd1	9.01491	8.79224	8.8471	9.02919	8.74751	8.75123	8.80615	8.64477	Q921C3	Brwd1	-0.2674	-0.04101	-0.04095	-0.38442	Q921C3	Brwd1	-0.97201	-0.136874	-0.175705	-1.35395
A2AHJ4	Brwd3	9.35211	9.18299	9.20341	9.31293	9.33121	9.30892	9.14384	9.223	A2AHJ4	Brwd3	-0.0209	0.12593	-0.05957	-0.08993	A2AHJ4	Brwd3	-0.0787101	0.435368	-0.242297	-0.326954
Q9Z2E9	Bscl2	9.4247	9.30088	9.32173	9.37424	9.60093	9.57634	9.47946	9.59553	Q9Z2E9	Bscl2	0.17623	0.27546	0.15773	0.22129	Q9Z2E9	Bscl2	0.635676	0.947932	0.534847	0.758383
Q80Y55	Bsdc1	9.82725	9.74056	9.71159	9.67324	9.44496	9.72843	9.3903	9.16644	Q80Y55	Bsdc1	-0.38229	-0.01213	-0.32129	-0.5068	Q80Y55	Bsdc1	-1.38836	-0.0378785	-1.1783	-1.78073
P18572	Bsg	12.5796	12.6161	12.7539	12.572	12.2055	12.2463	12.2309	12.0498	P18572	Bsg	-0.3741	-0.3698	-0.523	-0.5222	P18572	Bsg	-1.35868	-1.26391	-1.89969	-1.83444
O88737	Bsn	7.91991	7.75842	7.88533	7.89026	7.94541	7.9712	7.91515	7.94668	O88737	Bsn	0.0255	0.21278	0.02982	0.05642	O88737	Bsn	0.0894404	0.733075	0.0773945	0.183421
Q8R2Q8	Bst2	8.46659	8.38541	8.51423	8.54952	8.34197	8.29377	8.35061	8.38475	Q8R2Q8	Bst2	-0.12462	-0.09164	-0.16362	-0.16477	Q8R2Q8	Bst2	-0.454584	-0.310425	-0.614418	-0.587949
E9QAE3	Btaf1	12.4638	12.4301	12.5993	12.576	12.4314	12.4094	12.4437	12.365	E9QAE3	Btaf1	-0.0324	-0.0207	-0.1556	-0.211	E9QAE3	Btaf1	-0.120385	-0.067255	-0.585735	-0.74917
P58544	Btbd1	8.34093	8.20627	8.39136	8.39953	8.37791	8.40126	8.38839	8.35203	P58544	Btbd1	0.03698	0.19499	-0.00297	-0.0475	P58544	Btbd1	0.131043	0.672094	-0.0398745	-0.178986
Q6GQW0	Btbd11	6.42256	6.31963	6.46578	6.61667	6.52287	6.28305	6.44047	6.3335	Q6GQW0	Btbd11	0.10031	-0.03658	-0.02531	-0.28317	Q6GQW0	Btbd11	0.360547	-0.121689	-0.119771	-1.00085
Q9DB72	Btbd17	9.1954	9.32625	9.20522	9.19187	9.47425	9.51631	9.48565	9.43197	Q9DB72	Btbd17	0.27885	0.19006	0.28043	0.2401	Q9DB72	Btbd17	1.00756	0.655195	0.973667	0.82398
E9PUS2	Btbd2	7.47822	7.40891	7.46739	7.44839	7.56989	7.54737	7.43069	7.4898	E9PUS2	Btbd2	0.09167	0.13846	-0.0367	0.04141	E9PUS2	Btbd2	0.329236	0.478319	-0.160505	0.131076
Q8C726	Btbd9	9.51809	9.45673	9.41433	9.47607	9.40855	9.45516	9.47583	9.45787	Q8C726	Btbd9	-0.10954	-0.00157	0.0615	-0.0182	Q8C726	Btbd9	-0.399936	-0.00168062	0.190694	-0.0768058
Q8CIF4	Btd	8.16355	8.13928	8.20551	8.25065	8.28351	8.10372	8.10619	8.25976	Q8CIF4	Btd	0.11996	-0.03556	-0.09932	0.00911	Q8CIF4	Btd	0.431757	-0.118193	-0.384457	0.0184342
Q64152	Btf3	11.1788	11.0604	10.4171	10.5827	10.9545	11.0748	10.4927	10.5105	Q64152	Btf3	-0.2243	0.0144	0.0756	-0.0722	Q64152	Btf3	-0.815818	0.0530618	0.24112	-0.265123
Q9CQH7	Btf3l4	10.047	9.85733	9.33738	9.43242	10.0047	10.0087	9.48495	9.42355	Q9CQH7	Btf3l4	-0.0423	0.15137	0.14757	-0.00887	Q9CQH7	Btf3l4	-0.156262	0.522572	0.498511	-0.0442686
Q3ULA2	Btrc	5.24406	5.00764	4.97583	5.23894	5.34803	5.30817	5.32246	5.10088	Q3ULA2	Btrc	0.10397	0.30053	0.34663	-0.13806	Q3ULA2	Btrc	0.37381	1.03387	1.21042	-0.494801
O08901	Bub1	9.38548	9.41432	9.42008	9.44894	9.19701	9.12638	9.33036	9.33636	O08901	Bub1	-0.18847	-0.28794	-0.08972	-0.11258	O08901	Bub1	-0.685973	-0.983309	-0.350124	-0.405943
Q9Z1S0	Bub1b	7.76079	7.69843	7.72608	7.77502	7.55119	7.61178	7.79798	7.52805	Q9Z1S0	Bub1b	-0.2096	-0.08665	0.0719	-0.24697	Q9Z1S0	Bub1b	-0.762546	-0.293321	0.227888	-0.87461
Q9WVA3	Bub3	11.9951	12.1806	11.8997	11.7705	11.7648	11.8699	11.6958	11.6996	Q9WVA3	Bub3	-0.2303	-0.3107	-0.2039	-0.0709	Q9WVA3	Bub3	-0.837562	-1.06133	-0.758473	-0.26059
Q8R149	Bud13	9.00668	8.92317	8.62922	8.67263	8.7641	8.82222	8.46986	8.53531	Q8R149	Bud13	-0.24258	-0.10095	-0.15936	-0.13732	Q8R149	Bud13	-0.882064	-0.342339	-0.599182	-0.492221
Q6PGH1	Bud31	9.68523	9.62342	9.5086	9.53915	9.46944	9.51391	9.45498	9.48118	Q6PGH1	Bud31	-0.21579	-0.10951	-0.05362	-0.05797	Q6PGH1	Bud31	-0.784978	-0.371681	-0.221017	-0.215498
O54825	Bysl	11.399	11.4294	11.4256	11.3918	11.547	11.5888	11.4927	11.4576	O54825	Bysl	0.148	0.1594	0.0671	0.0658	O54825	Bysl	0.533372	0.550097	0.210721	0.216133
Q9CQC6	Bzw1	13.1173	13.2061	13.2675	13.2494	13.0368	13.0346	13.1507	13.0331	Q9CQC6	Bzw1	-0.0805	-0.1715	-0.1168	-0.2163	Q9CQC6	Bzw1	-0.294696	-0.584172	-0.446972	-0.767653
Q91VK1	Bzw2	12.9968	13.0736	13.1899	13.1131	13.0651	13.1025	13.1933	13.0946	Q91VK1	Bzw2	0.0683	0.0289	0.0034	-0.0185	Q91VK1	Bzw2	0.244545	0.102765	-0.0170931	-0.077852
O35473	C1d	9.3079	9.32474	9.44994	9.23313	8.97859	9.12103	8.93975	8.6963	O35473	C1d	-0.32931	-0.20371	-0.51019	-0.53683	O35473	C1d	-1.19637	-0.694583	-1.85388	-1.88546
Q9JJ06	C1galt1	8.1483	8.28096	8.25838	8.1524	8.21722	8.16349	8.10597	8.24687	Q9JJ06	C1galt1	0.06892	-0.11747	-0.15241	0.09447	Q9JJ06	C1galt1	0.246792	-0.398966	-0.574326	0.316116
Q9JMG2	C1galt1c1	9.29242	9.28889	9.23102	9.26758	9.24262	9.15792	8.95351	9.16529	Q9JMG2	C1galt1c1	-0.0498	-0.13097	-0.27751	-0.10229	Q9JMG2	C1galt1c1	-0.183442	-0.445242	-1.02173	-0.370058
O35658	C1qbp	13.5703	13.3735	13.5433	13.6947	13.7223	13.5128	13.5781	13.6555	O35658	C1qbp	0.152	0.1393	0.0348	-0.0392	O35658	C1qbp	0.547868	0.481198	0.0952048	-0.15004
Q02105	C1qc	6.47003	6.23996	6.51086	6.45074	6.44127	6.34279	6.47796	6.73009	Q02105	C1qc	-0.02876	0.10283	-0.0329	0.27935	Q02105	C1qc	-0.107194	0.356185	-0.146915	0.960859
E9Q3C1	C2cd2	9.56334	9.45335	9.34523	9.39373	9.47737	9.5413	9.46563	9.58578	E9Q3C1	C2cd2	-0.08597	0.08795	0.1204	0.19205	E9Q3C1	C2cd2	-0.314519	0.305179	0.401342	0.656413
Q80X80	C2cd2l	9.83431	9.832	9.73238	9.73899	9.79412	9.75619	9.74071	9.82838	Q80X80	C2cd2l	-0.04019	-0.07581	0.00833	0.08939	Q80X80	C2cd2l	-0.148616	-0.256163	0.000538409	0.2984
Q52KB6	C2cd3	5.76696	5.85594	6.37548	5.84404	5.65467	5.78025	5.83398	5.93928	Q52KB6	C2cd3	-0.11229	-0.07569	-0.5415	0.09524	Q52KB6	C2cd3	-0.409901	-0.255752	-1.96585	0.318801
Q7TPS5	C2cd5	10.0113	10.1303	10.0968	10.0646	10.0413	10.0071	10.2386	10.1847	Q7TPS5	C2cd5	0.03	-0.1232	0.1418	0.1201	Q7TPS5	C2cd5	0.105748	-0.418608	0.477876	0.405497
P01027	C3	10.6816	10.7817	10.6763	10.5775	10.7469	10.8208	10.7526	10.8261	P01027	C3	0.0653	0.0391	0.0763	0.2486	P01027	C3	0.233673	0.137729	0.243624	0.853623
P01029	C4b	9.05554	9.19608	9.07146	8.95126	9.07939	9.11898	9.10855	9.27079	P01029	C4b	0.02385	-0.0771	0.03709	0.31953	P01029	C4b	0.0834609	-0.260585	0.103395	1.10098
Q3URQ4	C78339	10.1811	10.1349	10.0541	10.0665	10.1995	10.1106	9.98899	10.1873	Q3URQ4	C78339	0.0184	-0.0243	-0.06511	0.1208	Q3URQ4	C78339	0.0637105	-0.0795952	-0.26211	0.407938
P00920	Ca2	10.1861	10.1256	9.79265	9.84291	9.61915	9.72071	9.39895	9.56513	P00920	Ca2	-0.56695	-0.40489	-0.3937	-0.27778	P00920	Ca2	-2.05756	-1.38419	-1.43727	-0.982056
P16015	Ca3	7.79766	7.93703	7.55559	7.71044	7.65152	7.60195	7.58073	7.59367	P16015	Ca3	-0.14614	-0.33508	0.02514	-0.11677	P16015	Ca3	-0.532571	-1.1449	0.0606571	-0.420555
Q64444	Ca4	8.08228	8.04595	8.06711	8.06579	7.71066	7.84085	7.77002	7.55914	Q64444	Ca4	-0.37162	-0.2051	-0.29709	-0.50665	Q64444	Ca4	-1.3497	-0.699347	-1.09175	-1.78021
Q8VDY9	Caap1	7.91127	7.80442	7.47174	7.59457	7.65072	7.69791	7.36719	7.44193	Q8VDY9	Caap1	-0.26055	-0.10651	-0.10455	-0.15264	Q8VDY9	Caap1	-0.947186	-0.361397	-0.403162	-0.545647
Q06138	Cab39	11.5908	11.8188	11.3972	11.418	11.8618	11.6372	11.6044	11.8281	Q06138	Cab39	0.271	-0.1816	0.2072	0.4101	Q06138	Cab39	0.979116	-0.618793	0.71177	1.41683
G3X8Q1	Cabin1	10.5675	10.5692	10.544	10.5567	10.5838	10.5593	10.4958	10.5051	G3X8Q1	Cabin1	0.0163	-0.0099	-0.0482	-0.0516	G3X8Q1	Cabin1	0.0561002	-0.0302345	-0.201633	-0.193284
Q8BG21	Cacfd1	9.72457	9.7015	9.45059	9.42709	9.47229	9.5392	9.4068	9.35224	Q8BG21	Cacfd1	-0.25228	-0.1623	-0.04379	-0.07485	Q8BG21	Cacfd1	-0.917216	-0.552636	-0.185862	-0.274365
Q6PDJ1	Cachd1	9.10176	9.26872	9.07848	9.12353	8.90608	8.89705	8.92462	8.85806	Q6PDJ1	Cachd1	-0.19568	-0.37167	-0.15386	-0.26547	Q6PDJ1	Cachd1	-0.712101	-1.27032	-0.579512	-0.939126
O55017	Cacna1b	9.92923	9.96264	9.95307	9.8799	10.3292	10.3255	10.3998	10.4344	O55017	Cacna1b	0.39997	0.36286	0.44673	0.5545	O55017	Cacna1b	1.44649	1.24752	1.56842	1.92041
Q61290	Cacna1e	6.91285	6.9426	7.16725	6.9617	8.12092	8.2162	8.38294	8.303	Q61290	Cacna1e	1.20807	1.2736	1.21569	1.3413	Q61290	Cacna1e	4.375	4.36939	4.3185	4.66427
O88427	Cacna1h	7.36413	7.5327	7.24259	7.30066	7.59673	7.50619	7.46061	7.5921	O88427	Cacna1h	0.2326	-0.02651	0.21802	0.29144	O88427	Cacna1h	0.839957	-0.0871707	0.750466	1.00302
O08532	Cacna2d1	13.1628	13.2044	13.3742	13.279	13.715	13.6988	13.8827	13.7764	O08532	Cacna2d1	0.5522	0.4944	0.5085	0.4974	O08532	Cacna2d1	1.99817	1.69842	1.78933	1.72128
Q6PHS9	Cacna2d2	10.452	10.5226	10.6451	10.5537	11.26	11.2803	11.4703	11.3422	Q6PHS9	Cacna2d2	0.808	0.7577	0.8252	0.7885	Q6PHS9	Cacna2d2	2.92517	2.60097	2.92196	2.73645
Q9Z1L5	Cacna2d3	11.2253	11.2568	11.5162	11.351	12.2596	12.272	12.5335	12.4791	Q9Z1L5	Cacna2d3	1.0343	1.0152	1.0173	1.1281	Q9Z1L5	Cacna2d3	3.74526	3.48364	3.60898	3.92076
Q8R3Z5	Cacnb1	10.7384	10.7013	10.825	10.853	11.193	11.0784	11.2795	11.2729	Q8R3Z5	Cacnb1	0.4546	0.3771	0.4545	0.4199	Q8R3Z5	Cacnb1	1.64447	1.29634	1.59621	1.45101
P54285	Cacnb3	9.51302	9.57635	9.56519	9.60698	9.87126	9.73128	9.926	9.94712	P54285	Cacnb3	0.35824	0.15493	0.36081	0.34014	P54285	Cacnb3	1.29527	0.534775	1.26114	1.17286
Q9JJV4	Cacng4	7.1994	7.12926	7.13257	7.19615	7.09502	6.91504	6.92222	6.81293	Q9JJV4	Cacng4	-0.10438	-0.21422	-0.21035	-0.38322	Q9JJV4	Cacng4	-0.381236	-0.730609	-0.781541	-1.34976
Q8VHW4	Cacng5	5.89702	5.84121	5.6582	5.90007	6.29918	6	6.16316	6.64412	Q8VHW4	Cacng5	0.40216	0.15879	0.50496	0.74405	Q8VHW4	Cacng5	1.45443	0.548006	1.77667	2.58144
Q9CS00	Cactin	9.18308	9.27529	9.14892	9.05184	9.09558	9.02166	8.99142	8.98593	Q9CS00	Cactin	-0.0875	-0.25363	-0.1575	-0.06591	Q9CS00	Cactin	-0.320064	-0.8657	-0.59253	-0.243188
Q8R0X2	Cacul1	8.70158	8.5572	8.71149	8.6963	8.67581	8.74868	8.76904	8.73589	Q8R0X2	Cacul1	-0.02577	0.19148	0.05755	0.03959	Q8R0X2	Cacul1	-0.0963586	0.660062	0.176567	0.124729
Q9CXW3	Cacybp	12.2939	12.3648	12.29	12.2279	12.3975	12.3804	12.3188	12.242	Q9CXW3	Cacybp	0.1036	0.0156	0.0288	0.0141	Q9CXW3	Cacybp	0.37247	0.0571752	0.0737466	0.0358361
B2RQC6	Cad	14.615	14.6696	14.7162	14.721	14.7457	14.708	14.8064	14.784	B2RQC6	Cad	0.1307	0.0384	0.0902	0.063	B2RQC6	Cad	0.470678	0.13533	0.293335	0.206368
Q8R5M8	Cadm1	12.054	12.2751	12.0362	11.9049	11.7874	11.9702	11.8545	11.5749	Q8R5M8	Cadm1	-0.2666	-0.3049	-0.1817	-0.33	Q8R5M8	Cadm1	-0.96911	-1.04144	-0.679078	-1.16417
Q8BLQ9	Cadm2	9.58493	9.60377	9.96751	9.81527	10.3021	10.257	10.7121	10.5222	Q8BLQ9	Cadm2	0.71717	0.65323	0.74459	0.70693	Q8BLQ9	Cadm2	2.59601	2.24286	2.63367	2.45199
Q99N28	Cadm3	11.2775	11.3956	11.2485	11.2	11.8268	11.7361	11.9331	11.8706	Q99N28	Cadm3	0.5493	0.3405	0.6846	0.6706	Q99N28	Cadm3	1.98766	1.17088	2.41913	2.32529
Q8R464	Cadm4	10.8404	10.9428	10.6501	10.6208	10.6167	10.5733	10.4474	10.682	Q8R464	Cadm4	-0.2237	-0.3695	-0.2027	0.0612	Q8R464	Cadm4	-0.813644	-1.26288	-0.754182	0.200091
Q80TJ1	Cadps	12.828	13.0905	13.1132	13.0008	12.3958	12.23	12.5021	12.537	Q80TJ1	Cadps	-0.4322	-0.8605	-0.6111	-0.4638	Q80TJ1	Cadps	-1.56923	-2.94595	-2.21477	-1.63078
Q8BYR5	Cadps2	10.3999	10.5108	10.5596	10.4826	10.2153	10.1485	10.2148	10.2813	Q8BYR5	Cadps2	-0.1846	-0.3623	-0.3448	-0.2013	Q8BYR5	Cadps2	-0.671948	-1.2382	-1.26238	-0.715342
P12658	Calb1	5.98435	6.02615	6.27422	6.27286	5.76855	5.52108	5.6324	5.70335	P12658	Calb1	-0.2158	-0.50507	-0.64182	-0.56951	P12658	Calb1	-0.785015	-1.72759	-2.32464	-1.99942
Q08331	Calb2	7.01424	6.99604	6.74399	6.91936	6.1581	6.28364	6.25663	6.13421	Q08331	Calb2	-0.85614	-0.7124	-0.48736	-0.78515	Q08331	Calb2	-3.10556	-2.43829	-1.77223	-2.75144
Q8CGU1	Calcoco1	9.94352	10.0104	9.97317	9.94985	9.92722	9.84837	10.0313	9.9915	Q8CGU1	Calcoco1	-0.0163	-0.16203	0.05813	0.04165	Q8CGU1	Calcoco1	-0.06204	-0.55171	0.178641	0.131913
E9QA15	Cald1	10.4389	10.5437	10.0944	10.2195	9.9391	9.90186	9.76081	9.92201	E9QA15	Cald1	-0.4998	-0.64184	-0.33359	-0.29749	E9QA15	Cald1	-1.81421	-2.19642	-1.22229	-1.05079
P62204	Calm1	13.3709	13.6128	13.1698	13.2888	13.6171	13.732	13.9656	13.7767	P62204	Calm1	0.2462	0.1192	0.7958	0.4879	P62204	Calm1	0.889242	0.412299	2.81682	1.68815
P14211	Calr	15.168	15.0469	15.1933	15.0455	15.2159	15.2384	15.1289	15.1943	P14211	Calr	0.0479	0.1915	-0.0644	0.1488	P14211	Calr	0.170617	0.660131	-0.259571	0.505584
O35887	Calu	13.3891	13.4227	13.4027	13.272	13.1764	13.3836	13.2491	13.3675	O35887	Calu	-0.2127	-0.0391	-0.1536	0.0955	O35887	Calu	-0.77378	-0.130327	-0.578582	0.319708
Q91YS8	Camk1	8.23485	8.29498	8.29223	8.37888	8.4072	8.3195	8.47697	8.44088	Q91YS8	Camk1	0.17235	0.02452	0.18474	0.062	Q91YS8	Camk1	0.621615	0.0877515	0.631445	0.202881
Q8BW96	Camk1d	10.2546	10.3239	10.5404	10.4699	10.131	10.1165	10.2054	10.2973	Q8BW96	Camk1d	-0.1236	-0.2074	-0.335	-0.1726	Q8BW96	Camk1d	-0.450888	-0.707231	-1.22733	-0.615255
P11798	Camk2a	5.79241	5.78636	5.84017	5.8675	6.05209	6.03313	6.34697	6.18199	P11798	Camk2a	0.25968	0.24677	0.5068	0.31449	P11798	Camk2a	0.938093	0.849587	1.78325	1.08341
P28652	Camk2b	10.475	10.66	10.6641	10.4477	10.4706	10.3613	10.645	10.7143	P28652	Camk2b	-0.0044	-0.2987	-0.0191	0.2666	P28652	Camk2b	-0.0189152	-1.02019	-0.0975613	0.916396
Q6PHZ2	Camk2d	10.3705	10.5047	10.6833	10.5514	10.7689	10.7608	11.1738	11.2179	Q6PHZ2	Camk2d	0.3984	0.2561	0.4905	0.6665	Q6PHZ2	Camk2d	1.44081	0.881569	1.72495	2.31099
Q923T9	Camk2g	12.4759	12.5781	12.5947	12.4815	12.3847	12.4372	12.5848	12.5815	Q923T9	Camk2g	-0.0912	-0.1409	-0.0099	0.1	Q923T9	Camk2g	-0.333473	-0.47928	-0.0646587	0.335401
P08414	Camk4	9.07126	9.09	9.14206	9.20669	9.4745	9.48182	9.6205	9.65155	P08414	Camk4	0.40324	0.39182	0.47844	0.44486	P08414	Camk4	1.45834	1.34679	1.68182	1.53805
Q8VBY2	Camkk1	7.37817	7.32483	7.38164	7.54837	7.43019	7.36646	7.694	7.57652	Q8VBY2	Camkk1	0.05202	0.04163	0.31236	0.02815	Q8VBY2	Camkk1	0.185547	0.146402	1.08786	0.0848336
Q8C078	Camkk2	7.70139	7.63606	7.89865	7.92504	8.06322	8.08668	8.14477	8.14522	Q8C078	Camkk2	0.36183	0.45062	0.24612	0.22018	Q8C078	Camkk2	1.30828	1.54835	0.850962	0.754512
Q3U2J5	Camkmt	5.67032	6.02991	5.7969	5.75669	6.16788	5.94503	5.9411	6.10642	Q3U2J5	Camkmt	0.49756	-0.08488	0.1442	0.34973	Q3U2J5	Camkmt	1.80015	-0.287253	0.486459	1.2063
Q3UHL1	Camkv	8.10377	8.20258	8.3613	8.3237	9.02951	8.85072	9.04087	9.05949	Q3UHL1	Camkv	0.92574	0.64814	0.67957	0.73579	Q3UHL1	Camkv	3.35185	2.22542	2.40114	2.55263
P49070	Camlg	10.4223	10.3177	10.26	10.4095	10.4369	10.3349	10.3065	10.4624	P49070	Camlg	0.0146	0.0172	0.0465	0.0529	P49070	Camlg	0.0499396	0.0626598	0.137048	0.171146
A2AHC3	Camsap1	11.3799	11.3411	11.2708	11.3288	11.3313	11.3403	11.3457	11.3976	A2AHC3	Camsap1	-0.0486	-0.0008	0.0749	0.0688	A2AHC3	Camsap1	-0.179093	0.000958806	0.238617	0.226595
Q8C1B1	Camsap2	11.6445	11.6544	11.6339	11.6719	11.5753	11.5083	11.5822	11.5734	Q8C1B1	Camsap2	-0.0692	-0.1461	-0.0517	-0.0985	Q8C1B1	Camsap2	-0.253746	-0.497105	-0.214151	-0.356841
Q80VC9	Camsap3	10.9682	10.8845	11.04	11.0692	11.003	10.9507	11.1505	11.1099	Q80VC9	Camsap3	0.0348	0.0662	0.1105	0.0407	Q80VC9	Camsap3	0.123143	0.230624	0.365936	0.1286
A2A891	Camta1	6.85333	6.71578	6.87401	6.76721	6.53871	6.91334	6.80384	6.60107	A2A891	Camta1	-0.31462	0.19756	-0.07017	-0.16614	A2A891	Camta1	-1.14313	0.680903	-0.280206	-0.592726
Q6ZQ38	Cand1	14.184	14.4447	14.2747	14.1994	14.2711	14.1229	14.2938	14.3612	Q6ZQ38	Cand1	0.0871	-0.3218	0.0191	0.1618	Q6ZQ38	Cand1	0.312675	-1.09938	0.0390559	0.55092
Q6ZQ73	Cand2	12.8306	12.7956	12.9309	12.9941	12.823	12.7812	12.9071	12.8287	Q6ZQ73	Cand2	-0.0076	-0.0144	-0.0238	-0.1654	Q6ZQ73	Cand2	-0.0305118	-0.0456597	-0.11437	-0.590146
Q8VCF1	Cant1	10.3628	10.3797	10.3245	10.3974	10.4723	10.4535	10.3431	10.4301	Q8VCF1	Cant1	0.1095	0.0738	0.0186	0.0327	Q8VCF1	Cant1	0.393851	0.256675	0.0372677	0.100701
P35564	Canx	15.513	15.4672	15.7358	15.6438	15.5155	15.5384	15.524	15.5329	P35564	Canx	0.0025	0.0712	-0.2118	-0.1109	P35564	Canx	0.00608996	0.247763	-0.786727	-0.400084
P40124	Cap1	12.6775	12.9667	12.6708	12.5947	12.927	12.735	12.8257	13.0865	P40124	Cap1	0.2495	-0.2317	0.1549	0.4918	P40124	Cap1	0.901201	-0.790528	0.524726	1.70175
Q9CYT6	Cap2	8.37832	8.38999	8.39037	8.31676	8.25882	8.15406	8.22048	8.27518	Q9CYT6	Cap2	-0.1195	-0.23593	-0.16989	-0.04158	Q9CYT6	Cap2	-0.43603	-0.805027	-0.636841	-0.15834
O35350	Capn1	10.917	11.0315	10.9534	10.9666	11.484	11.3717	11.6667	11.7921	O35350	Capn1	0.567	0.3402	0.7133	0.8255	O35350	Capn1	2.0518	1.16985	2.52177	2.86548
Q9ESK3	Capn10	5.05584	4.99373	5.28766	5.20199	5.45161	5.40868	5.37121	5.52205	Q9ESK3	Capn10	0.39577	0.41495	0.08355	0.32006	Q9ESK3	Capn10	1.43127	1.42608	0.269553	1.10283
O08529	Capn2	12.1302	12.2221	12.3466	12.3865	12.5638	12.5541	12.8235	12.7839	O08529	Capn2	0.4336	0.332	0.4769	0.3974	O08529	Capn2	1.56837	1.14174	1.67632	1.37254
O08688	Capn5	9.97641	10.1775	10.0556	9.99354	10.3193	10.3593	10.5387	10.4927	O08688	Capn5	0.34289	0.1818	0.4831	0.49916	O08688	Capn5	1.23964	0.626881	1.69849	1.72742
O35646	Capn6	7.50283	7.40009	7.34473	7.32835	7.33839	7.44933	7.38183	7.411	O35646	Capn6	-0.16444	0.04924	0.0371	0.08265	O35646	Capn6	-0.598889	0.172488	0.10343	0.274895
Q9R1S8	Capn7	9.01043	9.05041	9.04328	9.1401	9.11891	8.98008	9.17883	9.20566	Q9R1S8	Capn7	0.10848	-0.07033	0.13555	0.06556	Q9R1S8	Capn7	0.390154	-0.237378	0.455524	0.215296
O88456	Capns1	10.6453	10.7059	11.0673	10.8295	10.9413	10.9497	11.2189	11.0814	O88456	Capns1	0.296	0.2438	0.1516	0.2519	O88456	Capns1	1.06971	0.839406	0.512924	0.865131
Q60865	Caprin1	13.6768	13.6946	13.2364	13.2793	13.2633	13.4441	13.076	13.1012	Q60865	Caprin1	-0.4135	-0.2505	-0.1604	-0.1781	Q60865	Caprin1	-1.50147	-0.854971	-0.602902	-0.634435
Q05A80	Caprin2	5.16388	5.12436	5.30234	5.20401	5.12073	5.22175	5.2206	5.19657	Q05A80	Caprin2	-0.04315	0.09739	-0.08174	-0.00744	Q05A80	Caprin2	-0.159343	0.337538	-0.321585	-0.0392817
P47753	Capza1	11.4722	11.7062	11.4925	11.3804	11.6082	11.5657	11.6018	11.6691	P47753	Capza1	0.136	-0.1405	0.1093	0.2887	P47753	Capza1	0.489885	-0.477909	0.361644	0.993466
P47754	Capza2	11.384	11.6737	11.4979	11.3859	11.664	11.4786	11.5402	11.7108	P47754	Capza2	0.28	-0.1951	0.0423	0.3249	P47754	Capza2	1.01173	-0.665069	0.122028	1.11971
P47757	Capzb	12.7318	12.8422	12.7011	12.6862	12.8066	12.7066	12.7883	12.8772	P47757	Capzb	0.0748	-0.1356	0.0872	0.191	P47757	Capzb	0.2681	-0.461113	0.282606	0.652751
Q9CR86	Carhsp1	11.4375	11.4315	11.5792	11.515	11.1127	11.2678	11.3438	11.226	Q9CR86	Carhsp1	-0.3248	-0.1637	-0.2354	-0.289	Q9CR86	Carhsp1	-1.18002	-0.557435	-0.871129	-1.02118
Q9CZ42	Carkd	11.8751	11.8354	11.7573	12.0133	11.7449	11.626	11.7323	11.7398	Q9CZ42	Carkd	-0.1302	-0.2094	-0.025	-0.2735	Q9CZ42	Carkd	-0.474806	-0.714087	-0.118662	-0.96713
Q9WVG6	Carm1	11.6507	11.9922	11.7737	11.644	11.6707	11.7127	11.7333	11.6469	Q9WVG6	Carm1	0.02	-0.2795	-0.0404	0.0029	Q9WVG6	Carm1	0.0695088	-0.954378	-0.173738	-0.00322237
Q9ER72	Cars	12.2828	12.3949	12.1653	12.1209	12.3131	12.2951	12.2545	12.34	Q9ER72	Cars	0.0303	-0.0998	0.0892	0.2191	Q9ER72	Cars	0.106835	-0.338397	0.289759	0.750746
Q8BYM8	Cars2	9.82668	9.56287	9.56894	9.82949	9.99549	9.85392	9.7251	9.85489	Q8BYM8	Cars2	0.16881	0.29105	0.15616	0.0254	Q8BYM8	Cars2	0.608786	1.00137	0.529232	0.0752433
P56388	Cartpt	10.8935	10.9062	10.995	10.9538	11.0067	11.022	11.1529	11.1524	P56388	Cartpt	0.1132	0.1158	0.1579	0.1986	P56388	Cartpt	0.407259	0.400644	0.535455	0.679255
Q8K3W3	Casc3	7.63712	7.88123	6.89425	6.87951	6.95369	7.32737	7.07731	6.86738	Q8K3W3	Casc3	-0.68343	-0.55386	0.18306	-0.01213	Q8K3W3	Casc3	-2.47967	-1.89484	0.625437	-0.0556375
Q6P2L7	Casc4	12.7224	12.6496	12.6283	12.6658	12.5436	12.6083	12.3811	12.5019	Q6P2L7	Casc4	-0.1788	-0.0413	-0.2472	-0.1639	Q6P2L7	Casc4	-0.650929	-0.137868	-0.91333	-0.584915
Q7TN73	Casd1	8.64086	8.52494	8.54057	8.58214	8.4668	8.59926	8.46348	8.51344	Q7TN73	Casd1	-0.17406	0.07432	-0.07709	-0.0687	Q7TN73	Casd1	-0.633752	0.258458	-0.304955	-0.252918
O70589	Cask	11.6821	11.9656	11.6793	11.5808	11.6417	11.4906	11.6729	11.7512	O70589	Cask	-0.0404	-0.475	-0.0064	0.1704	O70589	Cask	-0.149377	-1.62452	-0.0521414	0.580911
Q6P9K8	Caskin1	8.16974	8.07934	8.19229	8.19346	8.35907	8.44227	8.46578	8.45044	Q6P9K8	Caskin1	0.18933	0.36293	0.27349	0.25698	Q6P9K8	Caskin1	0.683149	1.24776	0.948847	0.882847
P29594	Casp2	7.09111	7.28538	7.19282	7.33107	7.09066	6.86168	7.07157	7.09895	P29594	Casp2	-0.00045	-0.4237	-0.12125	-0.23212	P29594	Casp2	-0.00460064	-1.44867	-0.462887	-0.822823
P70677	Casp3	12.5197	12.7218	12.7156	12.6349	12.5354	12.4898	12.7677	12.743	P70677	Casp3	0.0157	-0.232	0.0521	0.1081	P70677	Casp3	0.0539259	-0.791556	0.157076	0.363648
O08738	Casp6	10.3973	10.558	10.544	10.5469	10.3051	10.1541	10.4061	10.3851	O08738	Casp6	-0.0922	-0.4039	-0.1379	-0.1618	O08738	Casp6	-0.337097	-1.3808	-0.522433	-0.577591
P97864	Casp7	6.16826	5.88108	6.12761	6.01401	5.84447	5.88391	5.99497	5.86592	P97864	Casp7	-0.32379	0.00283	-0.13264	-0.14809	P97864	Casp7	-1.17636	0.0134018	-0.503622	-0.529779
Q9WUF3	Casp8ap2	6.55279	6.50146	6.63774	6.61526	6.65813	6.58193	6.55558	6.53224	Q9WUF3	Casp8ap2	0.10534	0.08047	-0.08216	-0.08302	Q9WUF3	Casp8ap2	0.378775	0.279539	-0.323087	-0.302857
Q8C3Q9	Casp9	9.71799	9.71867	9.87438	9.88303	9.71227	9.70848	9.93575	9.90775	Q8C3Q9	Casp9	-0.00572	-0.01019	0.06137	0.02472	Q8C3Q9	Casp9	-0.0236988	-0.0312285	0.190229	0.0728719
P51125	Cast	8.42634	8.28095	8.11372	8.15803	8.14906	8.19819	8.15156	8.3201	P51125	Cast	-0.27728	-0.08276	0.03784	0.16207	P51125	Cast	-1.00781	-0.279986	0.106077	0.551861
Q9CWL2	Casz1	10.2547	10.2487	9.90469	9.96437	9.4887	9.52826	9.21356	9.42167	Q9CWL2	Casz1	-0.766	-0.72044	-0.69113	-0.5427	Q9CWL2	Casz1	-2.7789	-2.46585	-2.50099	-1.90593
P24270	Cat	13.1682	13.2896	13.1726	13.2588	13.3011	13.2563	13.261	13.3501	P24270	Cat	0.1329	-0.0333	0.0884	0.0913	P24270	Cat	0.478651	-0.110446	0.286898	0.305061
O70374	Cbfa2t2	6.19814	6.03581	6.15155	6.27586	6.19761	6.24811	6.23687	6.04895	O70374	Cbfa2t2	-0.00053	0.2123	0.08532	-0.22691	O70374	Cbfa2t2	-0.00489056	0.73143	0.275883	-0.804654
Q08024	Cbfb	10.8887	10.9356	10.9917	10.8882	11.49	11.5684	11.512	11.5049	Q08024	Cbfb	0.6013	0.6328	0.5203	0.6167	Q08024	Cbfb	2.1761	2.17283	1.83153	2.13732
P22682	Cbl	9.90722	9.93043	9.97425	9.9914	10.0067	9.9523	10.0675	10.0657	P22682	Cbl	0.09948	0.02187	0.09325	0.0743	P22682	Cbl	0.357539	0.0786677	0.304243	0.245775
Q3TTA7	Cblb	7.55477	7.59603	7.69193	7.701	7.91408	7.91749	8.06525	7.93828	Q3TTA7	Cblb	0.35931	0.32146	0.37332	0.23728	Q3TTA7	Cblb	1.29915	1.10561	1.30588	0.814146
Q9JIY2	Cbll1	6.77951	6.82786	6.62748	6.70547	6.70583	6.73925	6.53374	6.53751	Q9JIY2	Cbll1	-0.07368	-0.08861	-0.09374	-0.16796	Q9JIY2	Cbll1	-0.269981	-0.300039	-0.364501	-0.599073
Q9R171	Cbln1	8.3257	8.27835	8.27484	8.25301	7.52401	7.70042	7.7486	7.55244	Q9R171	Cbln1	-0.80169	-0.57793	-0.52624	-0.70057	Q9R171	Cbln1	-2.90824	-1.97735	-1.91128	-2.45648
P48758	Cbr1	12.5673	12.5966	12.7316	12.6661	12.3742	12.4121	12.5776	12.5027	P48758	Cbr1	-0.1931	-0.1845	-0.154	-0.1634	P48758	Cbr1	-0.702751	-0.628734	-0.580013	-0.583171
Q8K354	Cbr3	9.60208	9.65601	9.71368	9.72574	9.32938	9.28051	9.42627	9.30604	Q8K354	Cbr3	-0.2727	-0.3755	-0.28741	-0.4197	Q8K354	Cbr3	-0.991216	-1.28345	-1.05714	-1.47698
Q91VT4	Cbr4	10.6213	10.7143	10.5182	10.598	10.5707	10.4957	10.3975	10.5652	Q91VT4	Cbr4	-0.0506	-0.2186	-0.1207	-0.0328	Q91VT4	Cbr4	-0.186341	-0.745623	-0.46092	-0.127721
Q8VEH6	Cbwd1	10.3147	10.319	10.474	10.5215	10.435	10.3392	10.5393	10.4657	Q8VEH6	Cbwd1	0.1203	0.0202	0.0653	-0.0558	Q8VEH6	Cbwd1	0.432989	0.0729433	0.204284	-0.207931
P83917	Cbx1	11.904	11.7262	11.5601	11.6263	11.6207	11.6398	11.2621	11.1626	P83917	Cbx1	-0.2833	-0.0864	-0.298	-0.4637	P83917	Cbx1	-1.02963	-0.292464	-1.09501	-1.63043
P30658	Cbx2	8.4919	8.58324	8.51793	8.38119	8.49816	8.69219	8.48684	8.42527	P30658	Cbx2	0.00626	0.10895	-0.03109	0.04408	P30658	Cbx2	0.0197159	0.377163	-0.140442	0.140387
P23198	Cbx3	13.5187	13.4327	13.0356	13.1014	12.873	13.0497	12.5617	12.4957	P23198	Cbx3	-0.6457	-0.383	-0.4739	-0.6057	P23198	Cbx3	-2.34294	-1.30916	-1.72409	-2.12563
O55187	Cbx4	6.63958	6.67672	6.42084	6.13513	5.94864	6.32988	5.87034	6.06546	O55187	Cbx4	-0.69094	-0.34684	-0.5505	-0.06967	O55187	Cbx4	-2.50689	-1.18521	-1.99804	-0.2563
Q61686	Cbx5	13.4525	13.4091	13.1224	13.2173	13.0029	13.0855	12.7457	12.6715	Q61686	Cbx5	-0.4496	-0.3236	-0.3767	-0.5458	Q61686	Cbx5	-1.63229	-1.10555	-1.37647	-1.91674
Q9QXV1	Cbx8	9.31223	9.12525	9.05339	9.13947	8.964	9.01165	8.88965	8.82943	Q9QXV1	Cbx8	-0.34823	-0.1136	-0.16374	-0.31004	Q9QXV1	Cbx8	-1.26493	-0.385701	-0.614847	-1.09456
Q9D1C2	Cby1	4.90316	4.75033	4.83569	4.90948	4.83885	4.8369	4.83819	4.76178	Q9D1C2	Cby1	-0.06431	0.08657	0.0025	-0.1477	Q9D1C2	Cby1	-0.236025	0.300448	-0.0203118	-0.528419
Q8K1A6	Cc2d1a	10.7779	10.7271	10.7913	10.7688	10.8189	10.7932	10.8971	10.8978	Q8K1A6	Cc2d1a	0.041	0.0661	0.1058	0.129	Q8K1A6	Cc2d1a	0.145611	0.230281	0.349127	0.436534
Q8BRN9	Cc2d1b	10.7321	10.834	10.6098	10.6551	10.6068	10.5202	10.5381	10.6239	Q8BRN9	Cc2d1b	-0.1253	-0.3138	-0.0717	-0.0312	Q8BRN9	Cc2d1b	-0.457049	-1.07195	-0.285678	-0.122141
Q8CH18	Ccar1	12.8698	12.9775	12.6645	12.5357	12.5495	12.6919	12.5033	12.418	Q8CH18	Ccar1	-0.3203	-0.2856	-0.1612	-0.1177	Q8CH18	Ccar1	-1.16372	-0.975288	-0.605763	-0.423798
Q71RI9	Ccbl2	7.44931	7.36013	7.05793	7.44992	7.52744	7.43431	7.62093	7.61756	Q71RI9	Ccbl2	0.07813	0.07418	0.563	0.16764	Q71RI9	Ccbl2	0.280168	0.257978	1.98424	0.571286
Q9DA08	Ccdc101	7.83458	7.85706	7.64125	7.7823	7.70481	7.57056	7.5572	7.50014	Q9DA08	Ccdc101	-0.12977	-0.2865	-0.08405	-0.28216	Q9DA08	Ccdc101	-0.473248	-0.978373	-0.329846	-0.99733
Q8C6E0	Ccdc104	9.33948	9.30093	9.30927	9.36314	8.82056	8.96834	8.9536	8.98407	Q8C6E0	Ccdc104	-0.51892	-0.33259	-0.35567	-0.37907	Q8C6E0	Ccdc104	-1.8835	-1.13636	-1.30126	-1.33529
Q9DCC3	Ccdc107	4.98318	4.65792	4.98319	4.96738	4.77566	4.63368	4.55737	4.68007	Q9DCC3	Ccdc107	-0.20752	-0.02424	-0.42582	-0.28731	Q9DCC3	Ccdc107	-0.755008	-0.0793896	-1.55214	-1.01529
Q8VE99	Ccdc115	10.8127	10.783	10.7241	10.6126	10.6866	10.7164	10.6061	10.7578	Q8VE99	Ccdc115	-0.1261	-0.0666	-0.118	0.1452	Q8VE99	Ccdc115	-0.459948	-0.224593	-0.451264	0.49303
Q6PB51	Ccdc117	5.75525	5.56944	5.46527	5.56871	5.43961	5.66049	5.55064	5.43469	Q6PB51	Ccdc117	-0.31564	0.09105	0.08537	-0.13402	Q6PB51	Ccdc117	-1.14683	0.315805	0.276062	-0.480712
Q8R344	Ccdc12	10.0746	9.82819	9.37844	9.46377	9.45836	9.5698	8.79346	8.91875	Q8R344	Ccdc12	-0.61624	-0.25839	-0.58498	-0.54502	Q8R344	Ccdc12	-2.23618	-0.882016	-2.12135	-1.91402
A2AEV7	Ccdc120	6.65977	6.67953	6.49761	6.59033	6.50266	6.60459	6.57269	6.66558	A2AEV7	Ccdc120	-0.15711	-0.07494	0.07508	0.07525	A2AEV7	Ccdc120	-0.572326	-0.253181	0.239261	0.249088
Q9D8X2	Ccdc124	9.47109	9.43726	9.02317	9.21779	9.27934	9.23124	9.03835	9.15676	Q9D8X2	Ccdc124	-0.19175	-0.20602	0.01518	-0.06103	Q9D8X2	Ccdc124	-0.697859	-0.702501	0.0250365	-0.22617
Q8BIS8	Ccdc126	5.99046	5.88937	6.17963	6.09021	6.12714	6.24511	6.20119	6.0506	Q8BIS8	Ccdc126	0.13668	0.35574	0.02156	-0.03961	Q8BIS8	Ccdc126	0.492349	1.22312	0.0478537	-0.15147
Q3TC33	Ccdc127	10.8309	10.6194	10.6897	10.7933	10.7134	10.6881	10.6448	10.7054	Q3TC33	Ccdc127	-0.1175	0.0687	-0.0449	-0.0879	Q3TC33	Ccdc127	-0.428782	0.239193	-0.189831	-0.319875
D3YV10	Ccdc13	5.47011	5.30021	5.3433	5.22741	5.6089	5.52638	5.33384	5.64875	D3YV10	Ccdc13	0.13879	0.22617	-0.00946	0.42134	D3YV10	Ccdc13	0.499996	0.778974	-0.0630851	1.45603
Q9D516	Ccdc130	6.74384	6.66732	6.93306	6.68057	6.59929	6.62505	6.61446	6.6472	Q9D516	Ccdc130	-0.14455	-0.04227	-0.3186	-0.03337	Q9D516	Ccdc130	-0.526809	-0.141193	-1.16868	-0.129709
Q8CI71	Ccdc132	11.1842	11.3017	11.4571	11.3389	11.3374	11.2917	11.4265	11.4179	Q8CI71	Ccdc132	0.1532	-0.01	-0.0306	0.079	Q8CI71	Ccdc132	0.552217	-0.0305772	-0.138689	0.262166
Q8C7V8	Ccdc134	9.23867	9.14743	9.12066	9.17375	9.13386	9.09316	9.22733	9.17807	Q8C7V8	Ccdc134	-0.10481	-0.05427	0.10667	0.00432	Q8C7V8	Ccdc134	-0.382794	-0.182327	0.352238	0.00172969
Q3TVA9	Ccdc136	8.26729	8.32267	8.3549	8.36287	8.40215	8.31951	8.18407	8.37942	Q3TVA9	Ccdc136	0.13486	-0.00316	-0.17083	0.01655	Q3TVA9	Ccdc136	0.485754	-0.00713088	-0.640203	0.0443802
Q8R0K4	Ccdc137	7.05638	6.86322	6.71394	6.85349	7.77279	7.14614	6.6103	7.04236	Q8R0K4	Ccdc137	0.71641	0.28292	-0.10364	0.18887	Q8R0K4	Ccdc137	2.59325	0.973503	-0.399907	0.645323
Q8C9M2	Ccdc15	5.27215	5.01851	5.03796	5.18281	5.5254	5.22958	5.0392	4.95452	Q8C9M2	Ccdc15	0.25325	0.21107	0.00124	-0.22829	Q8C9M2	Ccdc15	0.914791	0.727214	-0.024818	-0.809466
Q9D162	Ccdc167	10.0961	9.93547	9.98171	10.0593	9.93718	9.95839	9.86877	9.86813	Q9D162	Ccdc167	-0.15892	0.02292	-0.11294	-0.19117	Q9D162	Ccdc167	-0.578885	0.082267	-0.433167	-0.680015
E9Q1U1	Ccdc171	6.35975	6.69356	6.45607	6.50934	6.63993	6.49597	6.57286	6.65683	E9Q1U1	Ccdc171	0.28018	-0.19759	0.11679	0.14749	E9Q1U1	Ccdc171	1.01238	-0.673604	0.388431	0.501016
Q3U155	Ccdc174	7.07676	7.03402	7.18442	7.07485	7.14231	6.98663	7.23324	7.22271	Q3U155	Ccdc174	0.06555	-0.04739	0.04882	0.14786	Q3U155	Ccdc174	0.234579	-0.158744	0.145345	0.502306
Q3UHB8	Ccdc177	6.01717	5.9554	5.59882	5.9128	5.94561	5.76106	5.87946	6.05492	Q3UHB8	Ccdc177	-0.07156	-0.19434	0.28064	0.14212	Q3UHB8	Ccdc177	-0.262299	-0.662464	0.974418	0.482288
Q9JIG7	Ccdc22	11.5608	11.728	11.6718	11.681	11.7346	11.6093	11.7514	11.7603	Q9JIG7	Ccdc22	0.1738	-0.1187	0.0796	0.0793	Q9JIG7	Ccdc22	0.62687	-0.403183	0.255426	0.263212
Q99LQ4	Ccdc23	7.64705	7.69938	7.46992	7.6285	7.65282	7.60731	7.71106	7.66862	Q99LQ4	Ccdc23	0.00577	-0.09207	0.24114	0.04012	Q99LQ4	Ccdc23	0.0179402	-0.311899	0.833152	0.126577
Q78PG9	Ccdc25	9.72066	9.81569	10.0402	9.88433	9.86411	9.84757	9.99577	9.91786	Q78PG9	Ccdc25	0.14345	0.03188	-0.04443	0.03353	Q78PG9	Ccdc25	0.516883	0.11298	-0.188151	0.103596
Q8CEG5	Ccdc28b	7.70449	7.64705	7.64066	7.76983	7.90458	7.77862	7.62177	7.64503	Q8CEG5	Ccdc28b	0.20009	0.13157	-0.01889	-0.1248	Q8CEG5	Ccdc28b	0.722143	0.454701	-0.0968102	-0.448559
Q9CR29	Ccdc43	8.74828	8.68248	8.647	8.70525	8.82717	8.69051	8.69709	8.73691	Q9CR29	Ccdc43	0.07889	0.00803	0.05009	0.03166	Q9CR29	Ccdc43	0.282922	0.0312266	0.149887	0.0970742
Q9D024	Ccdc47	12.1303	11.9914	12.1047	12.2059	12.3086	12.1506	12.2464	12.4268	Q9D024	Ccdc47	0.1783	0.1592	0.1417	0.2209	Q9D024	Ccdc47	0.643177	0.549412	0.477518	0.757023
Q810U5	Ccdc50	9.26633	9.24652	8.85215	8.76291	8.87285	9.07415	8.88688	8.93589	Q810U5	Ccdc50	-0.39348	-0.17237	0.03473	0.17298	Q810U5	Ccdc50	-1.42892	-0.587154	0.0949544	0.589909
Q3URS9	Ccdc51	11.287	11.2081	11.2757	11.4469	11.5481	11.3747	11.4983	11.5046	Q3URS9	Ccdc51	0.2611	0.1666	0.2226	0.0577	Q3URS9	Ccdc51	0.943239	0.574778	0.766846	0.187885
Q9CR27	Ccdc53	9.67685	9.72635	9.99695	9.7706	9.65882	9.71761	9.72599	9.65706	Q9CR27	Ccdc53	-0.01803	-0.00874	-0.27096	-0.11354	Q9CR27	Ccdc53	-0.0683094	-0.0262582	-0.998305	-0.409291
Q8R3Q6	Ccdc58	12.0218	11.762	11.5178	11.7223	11.4576	11.47	11.1221	11.2048	Q8R3Q6	Ccdc58	-0.5642	-0.292	-0.3957	-0.5175	Q8R3Q6	Ccdc58	-2.04759	-0.997226	-1.44442	-1.81805
Q8R2N0	Ccdc59	7.82092	7.83104	7.72276	7.75573	7.67059	7.64069	7.65179	7.74452	Q8R2N0	Ccdc59	-0.15033	-0.19035	-0.07097	-0.01121	Q8R2N0	Ccdc59	-0.547756	-0.648787	-0.283067	-0.0524291
D3YZP9	Ccdc6	11.3917	11.535	11.5	11.3899	11.3377	11.277	11.4209	11.4582	D3YZP9	Ccdc6	-0.054	-0.258	-0.0791	0.0683	D3YZP9	Ccdc6	-0.198662	-0.88068	-0.312143	0.224851
Q3UJV1	Ccdc61	4.67697	4.74312	4.75117	4.87884	4.66275	4.68813	4.75766	4.64656	Q3UJV1	Ccdc61	-0.01422	-0.05499	0.00649	-0.23228	Q3UJV1	Ccdc61	-0.0545022	-0.184795	-0.0060421	-0.823381
A0JNT9	Ccdc64	4.81826	4.6711	5.065	5.20143	5.09397	4.94873	5.17079	5.29373	A0JNT9	Ccdc64	0.27571	0.27763	0.10579	0.0923	A0JNT9	Ccdc64	0.996185	0.95537	0.349091	0.308548
Q6PDY0	Ccdc85b	8.04613	8.16896	8.07007	8.01215	8.16593	8.26274	8.34415	8.36889	Q6PDY0	Ccdc85b	0.1198	0.09378	0.27408	0.35674	Q6PDY0	Ccdc85b	0.431177	0.325163	0.950957	1.23075
E9Q6B2	Ccdc85c	8.48827	8.48099	8.38866	8.32556	8.53729	8.60978	8.51758	8.56113	E9Q6B2	Ccdc85c	0.04902	0.12879	0.12892	0.23557	E9Q6B2	Ccdc85c	0.174675	0.445172	0.431812	0.808183
Q9JJ89	Ccdc86	8.45352	8.12987	7.9861	7.95193	8.10662	8.30364	7.92591	7.93412	Q9JJ89	Ccdc86	-0.3469	0.17377	-0.06019	-0.01781	Q9JJ89	Ccdc86	-1.26011	0.599355	-0.244514	-0.0754457
Q5SNZ0	Ccdc88a	12.9086	12.98	12.921	12.8809	13.0964	13.0412	13.1646	13.2344	Q5SNZ0	Ccdc88a	0.1878	0.0612	0.2436	0.3535	Q5SNZ0	Ccdc88a	0.677605	0.213484	0.84195	1.21945
Q6VGS5	Ccdc88c	9.9202	9.89793	9.87462	9.84544	9.98174	9.88977	9.7047	9.68213	Q6VGS5	Ccdc88c	0.06154	-0.00816	-0.16992	-0.16331	Q6VGS5	Ccdc88c	0.220047	-0.02427	-0.636949	-0.582857
Q8VC31	Ccdc9	8.72253	8.67851	8.36556	8.34399	8.51417	8.5792	8.19943	8.15796	Q8VC31	Ccdc9	-0.20836	-0.09931	-0.16613	-0.18603	Q8VC31	Ccdc9	-0.758053	-0.336717	-0.623394	-0.66209
Q8C3X2	Ccdc90b	12.0002	11.9211	12.0928	12.0804	11.7691	11.7861	11.8558	11.7522	Q8C3X2	Ccdc90b	-0.2311	-0.135	-0.237	-0.3282	Q8C3X2	Ccdc90b	-0.840461	-0.459056	-0.876851	-1.15789
Q9D8L5	Ccdc91	11.3365	11.4776	11.2262	11.1785	11.1911	11.2149	11.1753	11.1992	Q9D8L5	Ccdc91	-0.1454	-0.2627	-0.0509	0.0207	Q9D8L5	Ccdc91	-0.52989	-0.89679	-0.21129	0.0588527
Q8VDN4	Ccdc92	10.6935	10.7164	10.8639	10.6571	11.2056	11.362	11.5964	11.5206	Q8VDN4	Ccdc92	0.5121	0.6456	0.7325	0.8635	Q8VDN4	Ccdc92	1.85285	2.21671	2.59043	2.998
Q7TQK5	Ccdc93	11.5469	11.7047	11.6867	11.6903	11.7224	11.6319	11.8063	11.7685	Q7TQK5	Ccdc93	0.1755	-0.0728	0.1196	0.0782	Q7TQK5	Ccdc93	0.63303	-0.245845	0.398481	0.259376
Q9D6J3	Ccdc94	7.61617	7.54136	7.37013	7.3547	7.28548	7.5404	7.34005	7.00256	Q9D6J3	Ccdc94	-0.33069	-0.00096	-0.03008	-0.35214	Q9D6J3	Ccdc94	-1.20137	0.000410353	-0.13683	-1.24138
Q9DBT3	Ccdc97	8.72789	8.53835	8.65745	8.70863	8.585	8.67425	8.61592	8.47997	Q9DBT3	Ccdc97	-0.14289	0.1359	-0.04153	-0.22866	Q9DBT3	Ccdc97	-0.520794	0.469543	-0.177779	-0.810756
Q8K2Y9	Ccm2	9.49633	9.53933	9.61056	9.62807	9.80458	9.66263	9.72847	9.7458	Q8K2Y9	Ccm2	0.30825	0.1233	0.11791	0.11773	Q8K2Y9	Ccm2	1.11411	0.426353	0.392436	0.397232
P51943	Ccna2	8.60805	8.75628	8.55346	8.68159	8.25347	8.23191	8.26892	8.42145	P51943	Ccna2	-0.35458	-0.52437	-0.28454	-0.26014	P51943	Ccna2	-1.28794	-1.79375	-1.04687	-0.920539
P24860	Ccnb1	9.97232	10.0256	9.95897	9.91856	9.58	9.61177	9.69936	9.67233	P24860	Ccnb1	-0.39232	-0.41383	-0.25961	-0.24623	P24860	Ccnb1	-1.42471	-1.41484	-0.957713	-0.872029
P30276	Ccnb2	8.54333	8.61193	8.66885	8.55905	8.45689	8.40102	8.46035	8.46903	P30276	Ccnb2	-0.08644	-0.21091	-0.2085	-0.09002	P30276	Ccnb2	-0.316223	-0.719263	-0.774925	-0.327268
P30282	Ccnd3	7.4115	7.44999	7.52125	7.49811	7.10782	7.07147	7.11937	7.12114	P30282	Ccnd3	-0.30368	-0.37852	-0.40188	-0.37697	P30282	Ccnd3	-1.10349	-1.2938	-1.46652	-1.32797
Q3TVC7	Ccndbp1	7.88719	7.8331	8.01307	8.08193	8.11901	7.9501	7.96276	7.87505	Q3TVC7	Ccndbp1	0.23182	0.117	-0.05031	-0.20688	Q3TVC7	Ccndbp1	0.83713	0.404757	-0.20918	-0.734802
P51944	Ccnf	5.42137	5.74847	6.23485	5.61078	5.62671	5.66852	5.4092	5.51651	P51944	Ccnf	0.20534	-0.07995	-0.82565	-0.09427	P51944	Ccnf	0.741169	-0.270354	-2.98208	-0.34209
Q61458	Ccnh	9.46236	9.6128	9.51054	9.47939	9.37446	9.39565	9.38592	9.28021	Q61458	Ccnh	-0.0879	-0.21715	-0.12462	-0.19918	Q61458	Ccnh	-0.321514	-0.740653	-0.474939	-0.707949
O88874	Ccnk	8.9782	9.06092	9.09357	9.00088	9.33727	9.0841	8.77976	8.81715	O88874	Ccnk	0.35907	0.02318	-0.31381	-0.18373	O88874	Ccnk	1.29828	0.0831582	-1.15155	-0.654069
Q52KE7	Ccnl1	8.50436	8.51689	8.40837	8.32923	8.27384	8.36722	8.30103	8.3478	Q52KE7	Ccnl1	-0.23052	-0.14967	-0.10734	0.01857	Q52KE7	Ccnl1	-0.838359	-0.509342	-0.41314	0.0514246
Q9JJA7	Ccnl2	8.29187	8.18472	8.4256	8.14054	8.07901	8.23106	8.15672	8.09051	Q9JJA7	Ccnl2	-0.21286	0.04634	-0.26888	-0.05003	Q9JJA7	Ccnl2	-0.77436	0.162547	-0.990866	-0.187809
Q9QWV9	Ccnt1	9.04305	9.05909	8.98445	8.9389	8.96445	8.98531	8.85005	8.90454	Q9QWV9	Ccnt1	-0.0786	-0.07378	-0.1344	-0.03436	Q9QWV9	Ccnt1	-0.287811	-0.249204	-0.509916	-0.133162
Q7TQK0	Ccnt2	7.91802	7.92752	7.52829	7.66653	7.66066	7.8733	7.80758	7.77784	Q7TQK0	Ccnt2	-0.25736	-0.05422	0.27929	0.11131	Q7TQK0	Ccnt2	-0.935625	-0.182156	0.96959	0.374843
Q8BGU5	Ccny	8.61081	8.62719	8.6665	8.70375	8.6231	8.60686	8.57365	8.51958	Q8BGU5	Ccny	0.01229	-0.02033	-0.09285	-0.18417	Q8BGU5	Ccny	0.0415683	-0.0659867	-0.361318	-0.655604
D3YUJ3	Ccnyl1	9.39254	9.44023	9.435	9.38754	9.52475	9.48518	9.65647	9.65002	D3YUJ3	Ccnyl1	0.13221	0.04495	0.22147	0.26248	D3YUJ3	Ccnyl1	0.47615	0.157782	0.762805	0.902028
Q7TSH4	Ccp110	8.51532	8.42127	8.42522	8.4982	8.59343	8.68329	8.62839	8.6615	Q7TSH4	Ccp110	0.07811	0.26202	0.20317	0.1633	Q7TSH4	Ccp110	0.280096	0.901862	0.697357	0.556151
Q640L3	Ccpg1	8.81739	8.9194	8.73858	8.85545	8.95736	8.97	8.96178	9.04951	Q640L3	Ccpg1	0.13997	0.0506	0.2232	0.19406	Q640L3	Ccpg1	0.504272	0.177149	0.768992	0.663422
O35710	Ccrn4l	7.06534	6.85233	6.84113	6.89456	7.19788	7.16345	7.00131	7.35794	O35710	Ccrn4l	0.13254	0.31112	0.16018	0.46338	O35710	Ccrn4l	0.477346	1.07017	0.543609	1.60264
Q9WU84	Ccs	10.3947	10.3302	10.4152	10.46	10.5423	10.566	10.5742	10.6508	Q9WU84	Ccs	0.1476	0.2358	0.159	0.1908	Q9WU84	Ccs	0.531923	0.811984	0.539389	0.652053
P80314	Cct2	14.0839	14.2616	14.2499	14.1908	14.127	14.1999	14.3004	14.1629	P80314	Cct2	0.0431	-0.0617	0.0505	-0.0279	P80314	Cct2	0.153222	-0.207796	0.151354	-0.110633
P80318	Cct3	14.3673	14.5243	14.551	14.4661	14.5017	14.5401	14.6349	14.5368	P80318	Cct3	0.1344	0.0158	0.0839	0.0707	P80318	Cct3	0.484087	0.0578608	0.270804	0.233221
P80315	Cct4	14.2888	14.4187	14.4489	14.4114	14.3849	14.4287	14.5514	14.4365	P80315	Cct4	0.0961	0.01	0.1025	0.0251	P80315	Cct4	0.34529	0.0379794	0.337325	0.0741971
P80316	Cct5	13.9259	14.0983	14.0609	14.0263	13.9923	14.0388	14.0991	13.9409	P80316	Cct5	0.0664	-0.0595	0.0382	-0.0854	P80316	Cct5	0.237659	-0.200255	0.107364	-0.311157
P80317	Cct6a	14.0717	14.2724	14.219	14.1587	14.1948	14.2343	14.32	14.2474	P80317	Cct6a	0.1231	-0.0381	0.101	0.0887	P80317	Cct6a	0.443136	-0.126899	0.33196	0.295993
P80313	Cct7	14.0482	14.2226	14.1597	14.1086	14.1666	14.205	14.2825	14.2402	P80313	Cct7	0.1184	-0.0176	0.1228	0.1316	P80313	Cct7	0.426104	-0.0566288	0.409925	0.445601
P42932	Cct8	14.5037	14.6529	14.6419	14.5794	14.5721	14.6262	14.7062	14.5993	P42932	Cct8	0.0684	-0.0267	0.0643	0.0199	P42932	Cct8	0.244907	-0.087822	0.200708	0.0560628
Q8C1Y8	Ccz1	10.8023	10.9126	10.9657	11.0419	10.8841	10.765	10.9505	10.9357	Q8C1Y8	Ccz1	0.0818	-0.1476	-0.0152	-0.1062	Q8C1Y8	Ccz1	0.293468	-0.502247	-0.0836135	-0.383694
Q8R422	Cd109	7.76859	7.70727	7.85179	7.7767	7.74106	7.81042	7.86742	7.8272	Q8R422	Cd109	-0.02753	0.10315	0.01563	0.0505	Q8R422	Cd109	-0.102737	0.357282	0.0266459	0.162776
O35566	Cd151	11.5196	11.5764	11.6897	11.4569	11.7236	11.7884	11.7359	11.7184	O35566	Cd151	0.204	0.212	0.0462	0.2615	O35566	Cd151	0.736312	0.730401	0.135975	0.89861
P11609	Cd1d1	9.30015	9.261	9.51422	9.37726	9.33456	9.48229	9.58908	9.5993	P11609	Cd1d1	0.03441	0.22129	0.07486	0.22204	P11609	Cd1d1	0.12173	0.762246	0.238474	0.760999
O54901	Cd200	10.5563	10.69	10.8645	10.7058	10.8353	10.768	11.0052	10.8857	O54901	Cd200	0.279	0.078	0.1407	0.1799	O54901	Cd200	1.00811	0.271072	0.473942	0.614041
Q8VE98	Cd276	8.52988	8.38428	8.62252	8.52365	9.09029	9.08571	9.03095	9.03008	Q8VE98	Cd276	0.56041	0.70143	0.40843	0.50643	Q8VE98	Cd276	2.02792	2.40809	1.43144	1.75277
Q9JLQ0	Cd2ap	9.06399	9.00341	8.78869	8.92219	8.82679	8.74517	8.72706	8.7727	Q9JLQ0	Cd2ap	-0.2372	-0.25824	-0.06163	-0.14949	Q9JLQ0	Cd2ap	-0.862567	-0.881502	-0.249664	-0.534662
Q9CWK3	Cd2bp2	9.98481	10.0453	9.69145	9.72404	9.49948	9.62942	9.48967	9.36802	Q9CWK3	Cd2bp2	-0.48533	-0.41588	-0.20178	-0.35602	Q9CWK3	Cd2bp2	-1.76177	-1.42187	-0.750892	-1.25491
Q9Z1P5	Cd320	7.99537	7.88554	7.86304	7.75699	7.98111	8.09326	7.99003	8.00912	Q9Z1P5	Cd320	-0.01426	0.20772	0.12699	0.25213	Q9Z1P5	Cd320	-0.0546472	0.71573	0.42491	0.865933
Q76KJ5	Cd3eap	7.77114	7.68338	7.43395	7.4381	7.2948	7.39724	7.1244	7.15118	Q76KJ5	Cd3eap	-0.47634	-0.28614	-0.30955	-0.28692	Q76KJ5	Cd3eap	-1.72919	-0.977139	-1.13632	-1.01393
P27512	Cd40	9.14774	9.16373	9.16504	9.26438	8.88944	8.82345	8.89821	8.83823	P27512	Cd40	-0.2583	-0.34028	-0.26683	-0.42615	P27512	Cd40	-0.939032	-1.16272	-0.983534	-1.49948
P15379	Cd44	6.39158	6.46189	6.46529	6.3528	6.53802	6.50494	6.53102	6.56437	P15379	Cd44	0.14644	0.04305	0.06573	0.21157	P15379	Cd44	0.527719	0.151269	0.205822	0.724486
Q61735	Cd47	9.73966	9.96811	10.1386	9.85509	9.93883	9.93939	10.0698	10.0315	Q61735	Cd47	0.19917	-0.02872	-0.0688	0.17641	Q61735	Cd47	0.718809	-0.0947463	-0.275307	0.60187
Q61475	Cd55	6.08764	6.23835	6.41949	6.21324	6.42123	6.42342	6.42865	6.22288	Q61475	Cd55	0.33359	0.18507	0.00916	0.00964	Q61475	Cd55	1.20594	0.63809	0.00350679	0.0202825
O55186	Cd59a	5.45455	5.01011	5.40327	5.45991	5.92462	5.89823	5.84793	5.75807	O55186	Cd59a	0.47007	0.88812	0.44466	0.29816	O55186	Cd59a	1.70053	3.04803	1.56101	1.02646
Q9QWK4	Cd5l	6.60397	6.78448	7.02892	6.59071	6.77832	7.01604	6.89385	6.62916	Q9QWK4	Cd5l	0.17435	0.23156	-0.13507	0.03845	Q9QWK4	Cd5l	0.628863	0.79745	-0.512312	0.120753
P41731	Cd63	11.0431	11.1443	11.29	11.1058	10.9951	11.0552	10.8641	10.889	P41731	Cd63	-0.048	-0.0891	-0.4259	-0.2168	P41731	Cd63	-0.176919	-0.301719	-1.55243	-0.769396
P35762	Cd81	10.7739	10.8519	11.1041	10.9211	11.2938	11.1251	11.2732	11.2113	P35762	Cd81	0.5199	0.2732	0.1691	0.2902	P35762	Cd81	1.88111	0.940185	0.575511	0.998697
P40240	Cd9	9.61039	9.64592	9.88251	9.38326	9.65367	9.97491	9.69476	9.76897	P40240	Cd9	0.04328	0.32899	-0.18775	0.38571	P40240	Cd9	0.153874	1.13142	-0.700715	1.33178
Q8BIF0	Cd99l2	8.55656	8.66758	8.8375	8.6851	8.81009	8.60699	8.77093	8.95894	Q8BIF0	Cd99l2	0.25353	-0.06059	-0.06657	0.27384	Q8BIF0	Cd99l2	0.915806	-0.203991	-0.267331	0.941644
Q8CC12	Cdan1	8.68547	8.71481	8.79458	8.78473	8.68994	8.69068	8.8345	8.70446	Q8CC12	Cdan1	0.00447	-0.02413	0.03992	-0.08027	Q8CC12	Cdan1	0.0132291	-0.0790125	0.113516	-0.293266
Q8CII2	Cdc123	9.79356	9.94848	9.99679	9.98618	9.84414	9.85145	9.98612	9.96617	Q8CII2	Cdc123	0.05058	-0.09703	-0.01067	-0.02001	Q8CII2	Cdc123	0.180329	-0.328901	-0.0674125	-0.0831179
Q8R349	Cdc16	11.5048	11.5572	11.6823	11.6275	11.3678	11.3855	11.5179	11.4691	Q8R349	Cdc16	-0.137	-0.1717	-0.1644	-0.1584	Q8R349	Cdc16	-0.499449	-0.584858	-0.617207	-0.565734
Q9JJ66	Cdc20	8.12456	8.15031	8.26879	8.0617	7.70108	7.92788	7.89356	7.76837	Q9JJ66	Cdc20	-0.42348	-0.22243	-0.37523	-0.29333	Q9JJ66	Cdc20	-1.53763	-0.758752	-1.37121	-1.03628
Q8BGZ4	Cdc23	12.4599	12.5525	12.6241	12.5681	12.3764	12.3825	12.4789	12.4986	Q8BGZ4	Cdc23	-0.0835	-0.17	-0.1452	-0.0695	Q8BGZ4	Cdc23	-0.305568	-0.57903	-0.548541	-0.255708
Q99JP4	Cdc26	9.19113	9.51027	9.17765	8.95149	8.76505	8.98889	9.02816	8.99996	Q99JP4	Cdc26	-0.42608	-0.52138	-0.14949	0.04847	Q99JP4	Cdc26	-1.54706	-1.7835	-0.563883	0.155697
A2A6Q5	Cdc27	11.2157	11.3089	11.1242	11.144	10.9222	10.9612	11.0166	10.9766	A2A6Q5	Cdc27	-0.2935	-0.3477	-0.1076	-0.1674	A2A6Q5	Cdc27	-1.06659	-1.18816	-0.41407	-0.59712
Q8CFI2	Cdc34	10.7458	10.767	10.7987	10.9036	10.6439	10.6491	10.8262	10.7837	Q8CFI2	Cdc34	-0.1019	-0.1179	0.0275	-0.1199	Q8CFI2	Cdc34	-0.372249	-0.40044	0.0690973	-0.431471
Q61081	Cdc37	12.5239	12.6125	12.2682	12.2871	12.6367	12.5833	12.4231	12.4944	Q61081	Cdc37	0.1128	-0.0292	0.1549	0.2073	Q61081	Cdc37	0.40581	-0.0963916	0.524726	0.709595
Q9CZP7	Cdc37l1	9.19314	9.16278	9.13494	9.19709	9.09089	9.10777	9.19337	9.24576	Q9CZP7	Cdc37l1	-0.10225	-0.05501	0.05843	0.04867	Q9CZP7	Cdc37l1	-0.373517	-0.184864	0.179714	0.156394
Q9DC48	Cdc40	10.1309	10.1402	9.98064	9.89787	9.93718	9.87824	9.62175	9.80684	Q9DC48	Cdc40	-0.19372	-0.26196	-0.35889	-0.09103	Q9DC48	Cdc40	-0.704998	-0.894254	-1.31277	-0.33079
P60766	Cdc42	12.3228	12.4027	12.3275	12.3501	12.4604	12.3936	12.5257	12.4748	P60766	Cdc42	0.1376	-0.0091	0.1982	0.1247	P60766	Cdc42	0.495683	-0.0274922	0.679583	0.421539
Q3UU96	Cdc42bpa	9.79967	9.79529	9.86621	9.84009	9.93601	9.94372	10.0728	9.97701	Q3UU96	Cdc42bpa	0.13634	0.14843	0.20659	0.13692	Q3UU96	Cdc42bpa	0.491117	0.512494	0.709588	0.464154
Q7TT50	Cdc42bpb	13.551	13.6742	13.6801	13.6307	13.687	13.62	13.7598	13.7573	Q7TT50	Cdc42bpb	0.136	-0.0542	0.0797	0.1266	Q7TT50	Cdc42bpb	0.489885	-0.182087	0.255784	0.428165
Q80UW5	Cdc42bpg	8.82221	8.68039	8.7591	8.70828	8.77892	8.72719	8.45357	8.4314	Q80UW5	Cdc42bpg	-0.04329	0.0468	-0.30553	-0.27688	Q80UW5	Cdc42bpg	-0.15985	0.164124	-1.12194	-0.978917
Q91W92	Cdc42ep1	5.79742	5.53193	5.56408	5.63825	5.45777	5.55307	5.68274	5.34902	Q91W92	Cdc42ep1	-0.33965	0.02114	0.11866	-0.28923	Q91W92	Cdc42ep1	-1.23384	0.0761654	0.395119	-1.02199
Q9JM96	Cdc42ep4	8.52236	8.30912	8.35745	8.23965	8.52141	8.72602	8.24145	8.36565	Q9JM96	Cdc42ep4	-0.00095	0.4169	-0.116	0.126	Q9JM96	Cdc42ep4	-0.00641261	1.43276	-0.444111	0.426072
Q9Z1X9	Cdc45	9.59449	9.60656	9.55379	9.55172	9.62247	9.54241	9.61546	9.63814	Q9Z1X9	Cdc45	0.02798	-0.06415	0.06167	0.08642	Q9Z1X9	Cdc45	0.0984278	-0.216194	0.191302	0.288042
Q6A068	Cdc5l	12.8851	12.7107	12.4828	12.4796	12.5314	12.563	12.1701	12.2549	Q6A068	Cdc5l	-0.3537	-0.1477	-0.3127	-0.2247	Q6A068	Cdc5l	-1.28476	-0.50259	-1.14758	-0.796946
O89033	Cdc6	5.21337	5.18145	5.03373	5.13394	5.50015	5.30206	4.92882	5.12377	O89033	Cdc6	0.28678	0.12061	-0.10491	-0.01017	O89033	Cdc6	1.0363	0.417132	-0.404449	-0.0488022
Q9Z0H0	Cdc7	6.13661	6.0732	5.81598	6.04855	5.9503	6.05573	5.85708	6.08223	Q9Z0H0	Cdc7	-0.18631	-0.01747	0.0411	0.03368	Q9Z0H0	Cdc7	-0.678145	-0.0561831	0.117736	0.104119
Q8JZM7	Cdc73	11.8584	11.8817	11.7252	11.6748	11.6299	11.6496	11.5445	11.5164	Q8JZM7	Cdc73	-0.2285	-0.2321	-0.1807	-0.1584	Q8JZM7	Cdc73	-0.831039	-0.791899	-0.675502	-0.565734
Q14B71	Cdca2	6.69036	6.77843	6.62813	6.77472	6.65091	6.52241	6.52962	6.57865	Q14B71	Cdca2	-0.03945	-0.25602	-0.09851	-0.19607	Q14B71	Cdca2	-0.145934	-0.873892	-0.38156	-0.697103
Q99M54	Cdca3	6.85204	6.75957	6.41812	6.68815	6.165	6.23762	6.14159	6.23591	Q99M54	Cdca3	-0.68704	-0.52195	-0.27653	-0.45224	Q99M54	Cdca3	-2.49276	-1.78546	-1.01822	-1.59046
Q9CPY3	Cdca5	5.40941	5.5322	5.13707	5.25742	4.81545	5.03035	4.93024	4.90376	Q9CPY3	Cdca5	-0.59396	-0.50185	-0.20683	-0.35366	Q9CPY3	Cdca5	-2.15544	-1.71656	-0.768952	-1.24668
Q9D0M2	Cdca7	7.91474	7.85808	8.09216	7.98914	7.91727	8.01363	7.99814	7.71471	Q9D0M2	Cdca7	0.00253	0.15555	-0.09402	-0.27443	Q9D0M2	Cdca7	0.00619868	0.5369	-0.365503	-0.970373
Q922M5	Cdca7l	8.87948	8.94917	8.91383	8.96897	9.10343	8.9903	9.07252	9.10816	Q922M5	Cdca7l	0.22395	0.04113	0.15869	0.13919	Q922M5	Cdca7l	0.80861	0.144688	0.538281	0.47207
Q8BHX3	Cdca8	10.3188	10.411	10.3599	10.4323	10.1136	10.0313	10.1204	10.1522	Q8BHX3	Cdca8	-0.2052	-0.3797	-0.2395	-0.2801	Q8BHX3	Cdca8	-0.746601	-1.29785	-0.885792	-0.990146
P09803	Cdh1	8.99176	9.12658	8.9782	8.90334	8.93176	8.92859	8.95723	8.82337	P09803	Cdh1	-0.06	-0.19799	-0.02097	-0.07997	P09803	Cdh1	-0.220406	-0.674975	-0.104249	-0.29222
P70408	Cdh10	8.01134	7.87309	8.04826	7.80806	8.39552	8.60925	8.46822	8.18936	P70408	Cdh10	0.38418	0.73616	0.41996	0.3813	P70408	Cdh10	1.38927	2.52713	1.47268	1.3164
P55288	Cdh11	8.59825	8.88216	8.81341	8.50198	7.92368	7.82078	7.86003	7.75832	P55288	Cdh11	-0.67457	-1.06138	-0.95338	-0.74366	P55288	Cdh11	-2.44757	-3.63453	-3.43889	-2.60675
Q5RJH3	Cdh12	6.47837	6.58074	6.72025	6.54268	7.03727	7.29501	7.37062	6.9304	Q5RJH3	Cdh12	0.5589	0.71427	0.65037	0.38772	Q5RJH3	Cdh12	2.02245	2.4521	2.29671	1.33879
Q9WTR5	Cdh13	12.0195	12.3754	12.4343	11.9526	11.3633	11.5925	11.6288	11.072	Q9WTR5	Cdh13	-0.6562	-0.7829	-0.8055	-0.8806	Q9WTR5	Cdh13	-2.38099	-2.67995	-2.91001	-3.08431
P15116	Cdh2	12.6085	12.6654	12.643	12.4664	12.8839	12.8668	12.8084	12.6075	P15116	Cdh2	0.2754	0.2014	0.1654	0.1411	P15116	Cdh2	0.995061	0.694066	0.562278	0.478731
P97326	Cdh6	10.3209	10.2148	10.4943	10.1858	11.0524	11.4685	11.5738	11.0282	P97326	Cdh6	0.7315	1.2537	1.0795	0.8424	P97326	Cdh6	2.64794	4.30117	3.83143	2.92442
P97291	Cdh8	6.83191	6.8975	7.07651	6.88205	6.61211	6.64502	6.57697	6.57796	P97291	Cdh8	-0.2198	-0.25248	-0.49954	-0.30409	P97291	Cdh8	-0.79951	-0.861758	-1.81579	-1.07381
Q9DB75	Cdip1	9.86766	9.81178	10.0621	9.87004	9.94669	9.96626	9.94305	9.87203	Q9DB75	Cdip1	0.07903	0.15448	-0.11905	0.00199	Q9DB75	Cdip1	0.28343	0.533233	-0.455019	-0.00639587
Q8VDP6	Cdipt	10.017	9.99973	10.059	10.0566	10.0687	10.0071	10.0843	10.1045	Q8VDP6	Cdipt	0.0517	0.00737	0.0253	0.0479	Q8VDP6	Cdipt	0.184387	0.0289642	0.0612293	0.153709
P11440	Cdk1	12.0909	12.1637	12.1386	12.1555	12.1634	12.0843	12.1273	12.0716	P11440	Cdk1	0.0725	-0.0794	-0.0113	-0.0839	P11440	Cdk1	0.259765	-0.268469	-0.0696656	-0.305926
Q3UMM4	Cdk10	6.98347	7.0795	6.99452	7.06064	7.04945	6.94359	7.04942	6.94854	Q3UMM4	Cdk10	0.06598	-0.13591	0.0549	-0.1121	Q3UMM4	Cdk10	0.236137	-0.462176	0.16709	-0.404269
P24788	Cdk11b	12.8777	12.8351	12.8302	12.8335	12.63	12.7156	12.6245	12.5092	P24788	Cdk11b	-0.2477	-0.1195	-0.2057	-0.3243	P24788	Cdk11b	-0.900618	-0.405925	-0.764911	-1.14429
Q14AX6	Cdk12	9.13777	9.09416	9.03661	8.95989	8.83084	9.09206	8.93887	8.75472	Q14AX6	Cdk12	-0.30693	-0.0021	-0.09774	-0.20517	Q14AX6	Cdk12	-1.11526	-0.00349738	-0.378807	-0.728838
Q69ZA1	Cdk13	9.90476	9.81928	9.98749	9.94685	9.76245	9.89125	9.81185	9.71816	Q69ZA1	Cdk13	-0.14231	0.07197	-0.17564	-0.22869	Q69ZA1	Cdk13	-0.518692	0.250402	-0.657405	-0.810861
O35495	Cdk14	8.68156	8.61481	8.83252	8.82291	9.19092	9.23636	9.42449	9.49812	O35495	Cdk14	0.50936	0.62155	0.59197	0.67521	O35495	Cdk14	1.84292	2.13427	2.08785	2.34137
Q04735	Cdk16	9.69129	9.68576	9.83862	9.78721	9.84867	9.8072	9.98524	9.91809	Q04735	Cdk16	0.15738	0.12144	0.14662	0.13088	Q04735	Cdk16	0.567365	0.419977	0.495114	0.44309
Q8K0D0	Cdk17	10.0143	10.0387	9.99239	10.0299	9.97267	9.96457	10.0807	9.983	Q8K0D0	Cdk17	-0.04163	-0.07413	0.08831	-0.0469	Q8K0D0	Cdk17	-0.153834	-0.250404	0.286576	-0.176893
P97377	Cdk2	10.0725	10.1532	10.1041	10.1537	10.1229	10.0711	10.2169	10.17	P97377	Cdk2	0.0504	-0.0821	0.1128	0.0163	P97377	Cdk2	0.179676	-0.277724	0.374161	0.0435083
Q9CPY4	Cdk2ap2	10.2143	10.2304	9.95392	9.8788	9.85341	9.9453	9.59493	9.54843	Q9CPY4	Cdk2ap2	-0.36089	-0.2851	-0.35899	-0.33037	Q9CPY4	Cdk2ap2	-1.31081	-0.973574	-1.31313	-1.16546
P30285	Cdk4	9.93581	9.92746	10.0252	10.0356	9.9825	9.9861	10.0521	9.98446	P30285	Cdk4	0.04669	0.05864	0.0269	-0.05114	P30285	Cdk4	0.166232	0.204709	0.0669515	-0.19168
P49615	Cdk5	11.5031	11.5159	11.6183	11.654	11.4625	11.5162	11.6793	11.6145	P49615	Cdk5	-0.0406	0.0003	0.061	-0.0395	P49615	Cdk5	-0.150102	0.00472942	0.188906	-0.151087
Q8BTW8	Cdk5rap1	5.94722	5.99654	5.84836	6.03026	6.00149	5.99027	6.18169	6.09742	Q8BTW8	Cdk5rap1	0.05427	-0.00627	0.33333	0.06716	Q8BTW8	Cdk5rap1	0.193701	-0.0177914	1.16286	0.220876
Q8K389	Cdk5rap2	10.441	10.3574	10.3822	10.4135	10.2558	10.3275	10.2388	10.0998	Q8K389	Cdk5rap2	-0.1852	-0.0299	-0.1434	-0.3137	Q8K389	Cdk5rap2	-0.674122	-0.0987911	-0.542103	-1.10732
Q99LM2	Cdk5rap3	11.9819	12.0906	12.1311	11.9293	11.9262	12.0269	12.0159	11.8706	Q99LM2	Cdk5rap3	-0.0557	-0.0637	-0.1152	-0.0587	Q99LM2	Cdk5rap3	-0.204823	-0.214652	-0.44125	-0.218044
Q64261	Cdk6	8.24015	8.31057	8.19665	8.18599	8.11697	8.17694	8.10286	8.03863	Q64261	Cdk6	-0.12318	-0.13363	-0.09379	-0.14736	Q64261	Cdk6	-0.449366	-0.45436	-0.36468	-0.527234
Q03147	Cdk7	10.2601	10.3173	10.2855	10.3033	9.9752	10.0695	10.1625	10.0361	Q03147	Cdk7	-0.2849	-0.2478	-0.123	-0.2672	Q03147	Cdk7	-1.03543	-0.845716	-0.469146	-0.945159
Q8R3L8	Cdk8	7.83587	7.85821	7.98549	7.84921	7.70155	7.73949	7.77339	7.67456	Q8R3L8	Cdk8	-0.13432	-0.11872	-0.2121	-0.17465	Q8R3L8	Cdk8	-0.489737	-0.403251	-0.7878	-0.622404
Q99J95	Cdk9	11.179	11.2821	11.2867	11.2392	11.0983	11.1865	11.2054	11.1143	Q99J95	Cdk9	-0.0807	-0.0956	-0.0813	-0.1249	Q99J95	Cdk9	-0.295421	-0.324	-0.320011	-0.448907
Q91WE6	Cdkal1	8.81774	8.81806	8.70951	8.75711	8.77102	8.82556	8.73533	8.72252	Q91WE6	Cdkal1	-0.04672	0.0075	0.02582	-0.03459	Q91WE6	Cdkal1	-0.17228	0.0294098	0.063089	-0.133964
P46414	Cdkn1b	8.8835	8.73128	8.59874	8.74268	8.65985	8.64411	8.32324	8.34376	P46414	Cdkn1b	-0.22365	-0.08717	-0.2755	-0.39892	P46414	Cdkn1b	-0.813463	-0.295103	-1.01454	-1.40452
Q64364	Cdkn2a	8.37106	8.20384	8.18636	8.16028	8.39322	8.58374	8.37084	8.29993	Q64364	Cdkn2a	0.02216	0.3799	0.18448	0.13965	Q64364	Cdkn2a	0.0773365	1.30593	0.630515	0.473675
Q8BI72	Cdkn2aip	10.5189	10.5487	10.5291	10.4168	10.0677	10.2722	10.2011	10.0285	Q8BI72	Cdkn2aip	-0.4512	-0.2765	-0.328	-0.3883	Q8BI72	Cdkn2aip	-1.63809	-0.944094	-1.2023	-1.36748
Q9D211	Cdkn2aipnl	8.71635	8.62597	8.51	8.44952	8.17454	8.52749	8.22212	8.09786	Q9D211	Cdkn2aipnl	-0.54181	-0.09848	-0.28788	-0.35166	Q9D211	Cdkn2aipnl	-1.96645	-0.333872	-1.05882	-1.2397
P97817	Cdr2	9.99492	9.74861	9.72952	9.67227	9.65961	9.81313	9.4593	9.58989	P97817	Cdr2	-0.33531	0.06452	-0.27022	-0.08238	P97817	Cdr2	-1.21811	0.224865	-0.995658	-0.300625
A2A6T1	Cdr2l	10.0687	9.86208	9.9171	9.94452	9.75995	9.79806	9.71111	9.81278	A2A6T1	Cdr2l	-0.30875	-0.06402	-0.20599	-0.13174	A2A6T1	Cdr2l	-1.12186	-0.215749	-0.765948	-0.472761
Q99L43	Cds2	10.8575	11.0097	10.9545	10.8173	11.0938	11.0344	10.9107	11.2422	Q99L43	Cds2	0.2363	0.0247	-0.0438	0.4249	Q99L43	Cds2	0.853366	0.0883685	-0.185897	1.46845
Q8R4E9	Cdt1	7.03887	6.95465	7.09985	7.14657	7.06707	7.0705	7.35191	7.19814	Q8R4E9	Cdt1	0.0282	0.11585	0.25206	0.05157	Q8R4E9	Cdt1	0.099225	0.400815	0.872206	0.166508
Q4VAA2	Cdv3	11.5587	11.4656	10.9453	11.0478	11.2054	11.2396	10.8395	10.824	Q4VAA2	Cdv3	-0.3533	-0.226	-0.1058	-0.2238	Q4VAA2	Cdv3	-1.28331	-0.770989	-0.407632	-0.793808
Q9WTK2	Cdyl	8.65779	8.63534	8.55725	8.52259	8.61364	8.6231	8.54081	8.54625	Q9WTK2	Cdyl	-0.04415	-0.01224	-0.01644	0.02366	Q9WTK2	Cdyl	-0.162967	-0.0382556	-0.0880481	0.0691753
Q9D5D8	Cdyl2	8.67094	8.60336	8.68885	8.61781	8.42005	8.59416	8.41712	8.37515	Q9D5D8	Cdyl2	-0.25089	-0.0092	-0.27173	-0.24266	Q9D5D8	Cdyl2	-0.912178	-0.027835	-1.00106	-0.859579
P53568	Cebpg	7.07875	6.99475	6.90934	6.84225	7.14683	6.89839	6.81732	6.76878	P53568	Cebpg	0.06808	-0.09636	-0.09202	-0.07347	P53568	Cebpg	0.243747	-0.326605	-0.35835	-0.269552
P53569	Cebpz	12.385	12.298	12.2615	12.2501	12.3106	12.3863	12.1231	12.1345	P53569	Cebpz	-0.0744	0.0883	-0.1384	-0.1156	P53569	Cebpz	-0.27259	0.306379	-0.524222	-0.416475
E9Q2Z1	Cecr2	9.27133	9.32825	9.15617	9.17594	9.2712	9.30405	9.07745	9.00007	E9Q2Z1	Cecr2	-0.00013	-0.0242	-0.07872	-0.17587	E9Q2Z1	Cecr2	-0.00344098	-0.0792525	-0.310784	-0.626658
Q91WM2	Cecr5	11.0302	11.0431	10.937	11.1353	11.0211	10.8959	10.9797	11.0734	Q91WM2	Cecr5	-0.0091	-0.1472	0.0427	-0.0619	Q91WM2	Cecr5	-0.0359477	-0.500876	0.123458	-0.229204
P28659	Celf1	12.3091	12.2846	12.2298	12.2021	12.2665	12.4556	12.3052	12.1806	P28659	Celf1	-0.0426	0.171	0.0754	-0.0215	P28659	Celf1	-0.157349	0.58986	0.240405	-0.0883141
Q9Z0H4	Celf2	8.7981	8.81377	8.68348	8.52844	8.58533	8.7832	8.53542	8.47417	Q9Z0H4	Celf2	-0.21277	-0.03057	-0.14806	-0.05427	Q9Z0H4	Celf2	-0.774034	-0.101088	-0.558769	-0.202595
Q8CIN6	Celf3	11.1492	10.9659	11.0439	11.0836	10.908	11.1015	10.9543	10.7653	Q8CIN6	Celf3	-0.2412	0.1356	-0.0896	-0.3183	Q8CIN6	Celf3	-0.877063	0.468515	-0.349695	-1.12336
Q7TSY6	Celf4	7.05143	6.5623	6.95435	7.02837	6.53211	6.87113	6.53248	6.3101	Q7TSY6	Celf4	-0.51932	0.30883	-0.42187	-0.71827	Q7TSY6	Celf4	-1.88495	1.06232	-1.53801	-2.5182
D3Z4T1	Celf5	8.96653	8.70679	8.78761	8.85708	8.81363	9.07454	8.81413	8.69237	D3Z4T1	Celf5	-0.1529	0.36775	0.02652	-0.16471	D3Z4T1	Celf5	-0.557069	1.26429	0.0655925	-0.587739
Q7TN33	Celf6	8.00445	7.83724	7.80653	7.97294	8.04291	8.26559	8.16148	7.82567	Q7TN33	Celf6	0.03846	0.42835	0.35495	-0.14727	Q7TN33	Celf6	0.136407	1.47201	1.24018	-0.52692
O35161	Celsr1	8.08278	8.19429	8.22813	8.18107	8.53196	8.43404	8.48859	8.39476	O35161	Celsr1	0.44918	0.23975	0.26046	0.21369	O35161	Celsr1	1.62483	0.825524	0.902247	0.731879
Q9R0M0	Celsr2	10.8968	10.8684	10.9289	10.9577	10.8165	10.8617	10.8214	10.7471	Q9R0M0	Celsr2	-0.0803	-0.0067	-0.1075	-0.2106	Q9R0M0	Celsr2	-0.293972	-0.0192654	-0.413712	-0.747775
Q91ZI0	Celsr3	12.0899	12.1629	12.17	12.0646	12.0452	12.1076	12.147	12.0501	Q91ZI0	Celsr3	-0.0447	-0.0553	-0.023	-0.0145	Q91ZI0	Celsr3	-0.16496	-0.185858	-0.111509	-0.0639025
Q9JKC6	Cend1	10.943	10.6587	10.7176	10.9862	11.5632	11.4433	11.6394	11.7494	Q9JKC6	Cend1	0.6202	0.7846	0.9218	0.7632	Q9JKC6	Cend1	2.24459	2.69318	3.26744	2.64822
O35216	Cenpa	8.54211	8.6191	8.44979	8.49484	8.18429	8.16183	8.14882	8.14589	O35216	Cenpa	-0.35782	-0.45727	-0.30097	-0.34895	O35216	Cenpa	-1.29969	-1.56374	-1.10563	-1.23025
P49452	Cenpc1	8.98425	8.99688	8.7755	8.86976	8.80162	8.6625	8.65727	8.71305	P49452	Cenpc1	-0.18263	-0.33438	-0.11823	-0.15671	P49452	Cenpc1	-0.664809	-1.1425	-0.452086	-0.559841
Q6RT24	Cenpe	10.3534	10.3122	10.2335	10.2557	10.136	10.1229	10.1801	10.2107	Q6RT24	Cenpe	-0.2174	-0.1893	-0.0534	-0.045	Q6RT24	Cenpe	-0.790813	-0.645187	-0.220231	-0.170267
E9Q3P4	Cenpf	10.5003	10.4885	10.4684	10.4986	10.2718	10.3011	10.3405	10.3596	E9Q3P4	Cenpf	-0.2285	-0.1874	-0.1279	-0.139	E9Q3P4	Cenpf	-0.831039	-0.638675	-0.48667	-0.498079
Q9QYM8	Cenph	9.62054	9.71776	9.69797	9.61821	9.44077	9.50424	9.49286	9.42239	Q9QYM8	Cenph	-0.17977	-0.21352	-0.20511	-0.19582	Q9QYM8	Cenph	-0.654444	-0.72821	-0.762801	-0.696231
Q8K1K4	Cenpi	6.43039	6.24333	6.27342	6.42612	6.14689	6.17879	6.51299	6.31175	Q8K1K4	Cenpi	-0.2835	-0.06454	0.23957	-0.11437	Q8K1K4	Cenpi	-1.03035	-0.217531	0.827537	-0.412186
Q9ESN5	Cenpk	6.76474	6.75578	6.52637	6.70611	6.34289	6.3768	6.52448	6.43026	Q9ESN5	Cenpk	-0.42185	-0.37898	-0.00189	-0.27585	Q9ESN5	Cenpk	-1.53173	-1.29538	-0.036012	-0.975325
Q8K015	Cenpo	7.01577	7.01526	7.01622	6.95879	6.95841	6.83472	6.64994	6.69174	Q8K015	Cenpo	-0.05736	-0.18054	-0.36628	-0.26705	Q8K015	Cenpo	-0.210839	-0.61516	-1.3392	-0.944636
Q9CPQ5	Cenpq	6.03202	6.28108	6.17138	6.19153	6.32728	5.99901	5.88739	5.8474	Q9CPQ5	Cenpq	0.29526	-0.28207	-0.28399	-0.34413	Q9CPQ5	Cenpq	1.06703	-0.963187	-1.0449	-1.21344
Q3TJM4	Cenpt	8.28172	8.2876	8.17706	8.19714	7.92411	8.00042	7.99539	7.95726	Q3TJM4	Cenpt	-0.35761	-0.28718	-0.18167	-0.23988	Q3TJM4	Cenpt	-1.29892	-0.980704	-0.678971	-0.849885
Q9CXS4	Cenpv	11.5959	11.5996	11.4844	11.5148	11.4939	11.4734	11.3381	11.3422	Q9CXS4	Cenpv	-0.102	-0.1262	-0.1463	-0.1726	Q9CXS4	Cenpv	-0.372611	-0.428891	-0.552475	-0.615255
Q7TSG1	Cep120	9.4332	9.60306	9.62688	9.49741	9.27614	9.37014	9.33814	9.26008	Q7TSG1	Cep120	-0.15706	-0.23292	-0.28874	-0.23733	Q7TSG1	Cep120	-0.572145	-0.794709	-1.06189	-0.840992
Q6P5D4	Cep135	7.88173	7.82026	7.85418	7.82384	7.6488	7.79452	7.90811	7.82676	Q6P5D4	Cep135	-0.23293	-0.02574	0.05393	0.00292	Q6P5D4	Cep135	-0.847093	-0.0845313	0.163621	-0.00315262
A2AUM9	Cep152	7.2454	7.11306	7.1578	7.11463	7.35223	7.3375	7.0196	7.17389	A2AUM9	Cep152	0.10683	0.22444	-0.1382	0.05926	A2AUM9	Cep152	0.384175	0.773044	-0.523506	0.193325
Q5DU05	Cep164	7.32816	7.37966	7.18231	7.26175	7.23272	7.29321	7.28678	7.12895	Q5DU05	Cep164	-0.09544	-0.08645	0.10447	-0.1328	Q5DU05	Cep164	-0.348838	-0.292635	0.34437	-0.476458
Q6A065	Cep170	13.2156	13.124	12.895	12.9174	12.8338	12.9519	12.7297	12.7857	Q6A065	Cep170	-0.3818	-0.1721	-0.1653	-0.1317	Q6A065	Cep170	-1.38659	-0.586229	-0.620426	-0.472622
Q80U49	Cep170b	10.4108	10.335	10.4277	10.4247	10.292	10.3327	10.3341	10.2925	Q80U49	Cep170b	-0.1188	-0.0023	-0.0936	-0.1322	Q80U49	Cep170b	-0.433493	-0.00418294	-0.364	-0.474365
E9Q4Y4	Cep192	8.62265	8.58282	8.54193	8.60004	8.52551	8.49248	8.36294	8.33807	E9Q4Y4	Cep192	-0.09714	-0.09034	-0.17899	-0.26197	E9Q4Y4	Cep192	-0.354999	-0.305969	-0.669386	-0.92692
Q60952	Cep250	6.92582	6.73982	6.59933	6.76546	6.60161	6.62981	6.50809	6.49744	Q60952	Cep250	-0.32421	-0.11001	-0.09124	-0.26802	Q60952	Cep250	-1.17789	-0.373395	-0.35556	-0.948019
Q6A078	Cep290	5.68522	5.60021	5.5006	5.56988	5.73665	5.64026	5.78278	5.65836	Q6A078	Cep290	0.05143	0.04005	0.28218	0.08848	Q6A078	Cep290	0.183409	0.140986	0.979926	0.295226
E9Q309	Cep350	7.8493	7.78412	7.72923	7.72824	7.62287	7.82178	7.67911	7.62806	E9Q309	Cep350	-0.22643	0.03766	-0.05012	-0.10018	E9Q309	Cep350	-0.823537	0.132793	-0.2085	-0.3627
Q99NF3	Cep41	6.23792	6.36199	6.43575	6.29951	6.41085	6.45596	6.4465	6.39827	Q99NF3	Cep41	0.17293	0.09397	0.01075	0.09876	Q99NF3	Cep41	0.623717	0.325814	0.00919321	0.331076
Q5HZK1	Cep44	5.5791	5.61261	5.58204	5.68037	5.84638	5.55611	5.483	5.61097	Q5HZK1	Cep44	0.26728	-0.0565	-0.09904	-0.0694	Q5HZK1	Cep44	0.965635	-0.189971	-0.383456	-0.255359
Q8BT07	Cep55	9.79944	9.82525	9.76028	9.80409	9.63098	9.55204	9.5846	9.59352	Q8BT07	Cep55	-0.16846	-0.27321	-0.17568	-0.21057	Q8BT07	Cep55	-0.613458	-0.932817	-0.657548	-0.74767
Q8CEE0	Cep57	8.15336	7.97607	8.04381	8.03903	7.95873	7.91729	7.6864	7.77657	Q8CEE0	Cep57	-0.19463	-0.05878	-0.35741	-0.26246	Q8CEE0	Cep57	-0.708296	-0.197787	-1.30748	-0.928629
Q3UPP8	Cep63	7.29227	7.12303	7.06881	7.19218	7.17996	7.23719	6.98733	7.02206	Q3UPP8	Cep63	-0.11231	0.11416	-0.08148	-0.17012	Q3UPP8	Cep63	-0.409974	0.395022	-0.320655	-0.606606
Q8C0D9	Cep68	7.64903	7.60809	7.57016	7.54333	7.61843	7.61014	7.35121	7.39257	Q8C0D9	Cep68	-0.0306	0.00205	-0.21895	-0.15076	Q8C0D9	Cep68	-0.113862	0.0107281	-0.812298	-0.539091
Q9D3R3	Cep72	7.64666	7.82459	7.82007	7.65673	7.66505	7.7633	7.64186	7.58551	Q9D3R3	Cep72	0.01839	-0.06129	-0.17821	-0.07122	Q9D3R3	Cep72	0.0636743	-0.206391	-0.666597	-0.261706
Q0VEJ0	Cep76	6.03268	6.07931	6.0648	6.02456	5.91629	5.84965	5.89594	5.91234	Q0VEJ0	Cep76	-0.11639	-0.22966	-0.16886	-0.11222	Q0VEJ0	Cep76	-0.424759	-0.783535	-0.633158	-0.404688
Q6IRU7	Cep78	7.58007	7.67356	7.88976	7.8086	7.78692	7.74009	7.68831	7.60007	Q6IRU7	Cep78	0.20685	0.06653	-0.20145	-0.20853	Q6IRU7	Cep78	0.746641	0.231755	-0.749711	-0.740556
Q8BMK0	Cep85	9.44783	9.31907	9.4797	9.50176	9.462	9.49049	9.36706	9.28679	Q8BMK0	Cep85	0.01417	0.17142	-0.11264	-0.21497	Q8BMK0	Cep85	0.0483813	0.5913	-0.432094	-0.763014
Q9CZ62	Cep97	9.8808	9.85846	9.95061	9.92112	9.86163	9.91783	9.99482	10.0009	Q9CZ62	Cep97	-0.01917	0.05937	0.04421	0.07978	Q9CZ62	Cep97	-0.0724407	0.207211	0.128858	0.264886
Q8BGS7	Cept1	8.91115	8.80804	8.91576	9.01168	9.01997	8.98198	9.01547	9.0631	Q8BGS7	Cept1	0.10882	0.17394	0.09971	0.05142	Q8BGS7	Cept1	0.391387	0.599938	0.327347	0.165985
A3KGW5	Cercam	9.59108	9.5556	9.74705	9.64603	9.65969	9.66395	9.61344	9.61745	A3KGW5	Cercam	0.06861	0.10835	-0.13361	-0.02858	A3KGW5	Cercam	0.245668	0.375107	-0.507091	-0.113005
Q8K4Q7	Cerk	6.70131	6.58853	6.81952	6.75637	6.62004	6.67362	6.77812	6.6534	Q8K4Q7	Cerk	-0.08127	0.08509	-0.0414	-0.10297	Q8K4Q7	Cerk	-0.297487	0.295375	-0.177314	-0.37243
Q924Z4	Cers2	10.3023	10.2999	10.1746	10.1293	10.3395	10.3933	10.293	10.4207	Q924Z4	Cers2	0.0372	0.0934	0.1184	0.2914	Q924Z4	Cers2	0.13184	0.323861	0.394189	1.00288
Q9D6J1	Cers4	8.84307	8.61089	9.11212	8.93934	9.15777	9.28714	9.0704	9.11123	Q9D6J1	Cers4	0.3147	0.67625	-0.04172	0.17189	Q9D6J1	Cers4	1.13748	2.32177	-0.178459	0.586107
Q9D6K9	Cers5	9.52147	9.63582	9.67365	9.54589	9.6882	9.69829	9.62766	9.69075	Q9D6K9	Cers5	0.16673	0.06247	-0.04599	0.14486	Q9D6K9	Cers5	0.601248	0.217838	-0.19373	0.491844
Q8C172	Cers6	11.6051	11.5945	11.5678	11.537	11.0515	11.0353	10.9422	10.9773	Q8C172	Cers6	-0.5536	-0.5592	-0.6256	-0.5597	Q8C172	Cers6	-2.00918	-1.91314	-2.26663	-1.96521
Q9R1K9	Cetn2	9.89337	10.0454	10.0554	9.85982	10.1136	10.1551	10.0642	9.92603	Q9R1K9	Cetn2	0.22023	0.1097	0.0088	0.06621	Q9R1K9	Cetn2	0.795129	0.379734	0.0022193	0.217563
O35648	Cetn3	10.33	10.5234	10.541	10.2909	10.1531	10.222	10.0373	10.016	O35648	Cetn3	-0.1769	-0.3014	-0.5037	-0.2749	O35648	Cetn3	-0.644044	-1.02945	-1.83067	-0.972012
O88271	Cfdp1	8.64619	8.61714	8.0455	8.15212	8.31278	8.40672	7.85883	7.89646	O88271	Cfdp1	-0.33341	-0.21042	-0.18667	-0.25566	O88271	Cfdp1	-1.21123	-0.717583	-0.696853	-0.904915
P18760	Cfl1	14.3419	14.4012	14.5837	14.5389	14.3742	14.3035	14.5727	14.4829	P18760	Cfl1	0.0323	-0.0977	-0.011	-0.056	P18760	Cfl1	0.114083	-0.331198	-0.0685927	-0.208628
P45591	Cfl2	12.1246	12.1813	12.1322	12.0726	12.2722	12.1245	12.359	12.2923	P45591	Cfl2	0.1476	-0.0568	0.2268	0.2197	P45591	Cfl2	0.531923	-0.191	0.781867	0.752838
Q8BHG9	Cggbp1	10.2307	10.258	9.95607	9.96767	9.76766	9.83116	9.83654	9.69702	Q8BHG9	Cggbp1	-0.46304	-0.42684	-0.11953	-0.27065	Q8BHG9	Cggbp1	-1.681	-1.45943	-0.456736	-0.957191
P59242	Cgn	8.78863	8.87861	8.88782	8.92326	8.90884	8.8228	8.77293	8.75781	P59242	Cgn	0.12021	-0.05581	-0.11489	-0.16545	P59242	Cgn	0.432663	-0.187606	-0.440141	-0.59032
Q6AW69	Cgnl1	7.59799	7.6795	7.53444	7.54927	7.4295	7.36324	7.31479	7.57762	Q6AW69	Cgnl1	-0.16849	-0.31626	-0.21965	0.02835	Q6AW69	Cgnl1	-0.613566	-1.08038	-0.814801	0.085531
Q8R1U2	Cgref1	9.97519	9.85778	10.0823	9.98443	10.5351	10.6879	10.5499	10.6229	Q8R1U2	Cgref1	0.55991	0.83012	0.4676	0.63847	Q8R1U2	Cgref1	2.02611	2.84921	1.64306	2.21324
Q8BMJ7	Cgrrf1	5.98956	5.99952	6.09032	6.05366	6.03965	6.12075	6.28937	6.1062	Q8BMJ7	Cgrrf1	0.05009	0.12123	0.19905	0.05254	Q8BMJ7	Cgrrf1	0.178553	0.419257	0.682623	0.16989
Q9QWF0	Chaf1a	9.05904	9.12685	8.92592	8.98995	8.84354	8.91342	8.77031	8.75348	Q9QWF0	Chaf1a	-0.2155	-0.21343	-0.15561	-0.23647	Q9QWF0	Chaf1a	-0.783927	-0.727901	-0.585771	-0.837993
Q9D0N7	Chaf1b	10.9534	11.0777	11.0384	10.9966	10.8887	10.8761	10.9074	10.9103	Q9D0N7	Chaf1b	-0.0647	-0.2016	-0.131	-0.0863	Q9D0N7	Chaf1b	-0.237438	-0.68735	-0.497756	-0.314295
Q8K327	Champ1	11.5156	11.3568	11.1681	11.168	11.025	11.2066	10.8468	10.937	Q8K327	Champ1	-0.4906	-0.1502	-0.3213	-0.231	Q8K327	Champ1	-1.78087	-0.511159	-1.17834	-0.818917
Q03059	Chat	9.90346	9.94439	10.0651	10.08	9.62889	9.59138	9.76018	9.61782	Q03059	Chat	-0.27457	-0.35301	-0.30492	-0.46218	Q03059	Chat	-0.997993	-1.20636	-1.11976	-1.62513
Q9CQA6	Chchd1	9.41558	9.19154	9.24426	9.40273	9.49434	9.44809	9.4011	9.44708	Q9CQA6	Chchd1	0.07876	0.25655	0.15684	0.04435	Q9CQA6	Chchd1	0.282451	0.883111	0.531664	0.141329
Q9CRB9	Chchd3	13.3097	13.3178	13.2606	13.2327	13.401	13.3032	13.3026	13.3166	Q9CRB9	Chchd3	0.0913	-0.0146	0.042	0.0839	Q9CRB9	Chchd3	0.327895	-0.0463453	0.120955	0.279254
Q8VEA4	Chchd4	9.95815	9.94706	9.76216	9.81601	10.0813	9.98009	9.74042	9.80282	Q8VEA4	Chchd4	0.12315	0.03303	-0.02174	-0.01319	Q8VEA4	Chchd4	0.443317	0.116922	-0.107003	-0.0593341
Q9CQP3	Chchd5	9.75938	9.41372	9.32793	9.49682	9.36976	9.5823	9.23873	9.30446	Q9CQP3	Chchd5	-0.38962	0.16858	-0.0892	-0.19236	Q9CQP3	Chchd5	-1.41493	0.581565	-0.348264	-0.684165
Q91VN4	Chchd6	11.701	11.649	11.6365	11.6657	11.5648	11.5316	11.4775	11.482	Q91VN4	Chchd6	-0.1362	-0.1174	-0.159	-0.1837	Q91VN4	Chchd6	-0.49655	-0.398726	-0.597895	-0.653965
Q8K2Q5	Chchd7	8.51798	8.26819	8.54715	8.54945	8.61847	8.4822	8.58345	8.59132	Q8K2Q5	Chchd7	0.10049	0.21401	0.0363	0.04187	Q8K2Q5	Chchd7	0.361199	0.737291	0.100569	0.13268
P40201	Chd1	12.1526	12.0189	12.1148	12.1789	12.1081	12.0532	12.0119	12.0843	P40201	Chd1	-0.0445	0.0343	-0.1029	-0.0946	P40201	Chd1	-0.164235	0.121276	-0.397261	-0.34324
Q9CXF7	Chd1l	9.18351	9.19299	9.25685	9.26882	9.41639	9.27289	9.32853	9.37831	Q9CXF7	Chd1l	0.23288	0.0799	0.07168	0.10949	Q9CXF7	Chd1l	0.840972	0.277585	0.227101	0.368496
E9PZM4	Chd2	10.5931	10.3165	10.5757	10.6202	10.6821	10.6803	10.6802	10.6918	E9PZM4	Chd2	0.089	0.3638	0.1045	0.0716	E9PZM4	Chd2	0.31956	1.25075	0.344477	0.23636
B1AR17	Chd3	8.98579	8.92556	8.83033	8.84079	8.57726	8.69642	8.73891	8.66468	B1AR17	Chd3	-0.40853	-0.22914	-0.09142	-0.17611	B1AR17	Chd3	-1.48346	-0.781752	-0.356204	-0.627495
Q6PDQ2	Chd4	14.0627	14.0819	14.0521	14.0266	13.8211	13.8744	13.7874	13.7286	Q6PDQ2	Chd4	-0.2416	-0.2075	-0.2647	-0.298	Q6PDQ2	Chd4	-0.878512	-0.707574	-0.975916	-1.05257
A3KFM7	Chd6	9.11431	9.10248	9.01571	9.14781	9.17296	9.12976	9.18441	9.1137	A3KFM7	Chd6	0.05865	0.02728	0.1687	-0.03411	A3KFM7	Chd6	0.209574	0.0972123	0.57408	-0.13229
A2AJK6	Chd7	12.7208	12.6442	12.6676	12.6703	12.7349	12.7934	12.6787	12.6383	A2AJK6	Chd7	0.0141	0.1492	0.0111	-0.032	A2AJK6	Chd7	0.0481276	0.515134	0.0104449	-0.124931
Q09XV5	Chd8	11.3401	11.3119	11.3564	11.3749	11.3119	11.3473	11.3571	11.3286	Q09XV5	Chd8	-0.0282	0.0354	0.0007	-0.0463	Q09XV5	Chd8	-0.105165	0.125046	-0.0267493	-0.174801
Q8BYH8	Chd9	9.10488	8.95724	8.98256	9.08143	9.10899	9.07178	9.01491	9.04592	Q8BYH8	Chd9	0.00411	0.11454	0.03235	-0.03551	Q8BYH8	Chd9	0.0119245	0.396325	0.0864427	-0.137172
O35280	Chek1	8.79272	8.82072	8.89119	8.93503	8.78613	8.73197	8.89541	8.75477	O35280	Chek1	-0.00659	-0.08875	0.00422	-0.18026	O35280	Chek1	-0.0268516	-0.300519	-0.0141605	-0.641968
Q9Z265	Chek2	8.36413	8.37043	8.23548	8.28829	8.37934	8.35173	8.28277	8.27207	Q9Z265	Chek2	0.01521	-0.0187	0.04729	-0.01622	Q9Z265	Chek2	0.0521502	-0.0603994	0.139874	-0.0699008
Q8CGZ0	Cherp	12.6632	12.5128	12.4676	12.4074	12.201	12.4708	12.2397	12.0997	Q8CGZ0	Cherp	-0.4622	-0.042	-0.2279	-0.3077	Q8CGZ0	Cherp	-1.67795	-0.140268	-0.844306	-1.0864
Q810L3	Chfr	8.00371	7.96167	7.95195	8.04032	8.07397	7.99164	7.96277	7.90281	Q810L3	Chfr	0.07026	0.02997	0.01082	-0.13751	Q810L3	Chfr	0.251648	0.106433	0.00944356	-0.492883
P26339	Chga	11.5314	11.4548	11.6132	11.5216	11.51	11.5997	11.6509	11.6945	P26339	Chga	-0.0214	0.1449	0.0377	0.1729	P26339	Chga	-0.080522	0.500394	0.105576	0.58963
P16014	Chgb	11.6286	11.7322	11.6619	11.5561	11.4634	11.4802	11.4738	11.5428	P16014	Chgb	-0.1652	-0.252	-0.1881	-0.0133	P16014	Chgb	-0.601644	-0.860113	-0.701967	-0.0597177
Q9D9G3	Chic2	8.72195	8.82508	8.96042	8.78481	8.73627	8.83058	8.90613	8.819	Q9D9G3	Chic2	0.01432	0.0055	-0.05429	0.03419	Q9D9G3	Chic2	0.0489249	0.0225541	-0.223414	0.105897
Q922Q9	Chid1	10.2906	10.3157	10.3659	10.2509	10.3219	10.261	10.2245	10.3632	Q922Q9	Chid1	0.0313	-0.0547	-0.1414	0.1123	Q922Q9	Chid1	0.110459	-0.183801	-0.534951	0.378295
O54804	Chka	9.26989	9.29511	9.40628	9.40794	9.43197	9.42773	9.58355	9.47526	O54804	Chka	0.16208	0.13262	0.17727	0.06732	O54804	Chka	0.584397	0.4583	0.604729	0.221434
O55229	Chkb	8.87676	9.05543	8.903	8.86001	9.05148	8.95652	8.97787	9.09539	O55229	Chkb	0.17472	-0.09891	0.07487	0.23538	O55229	Chkb	0.630204	-0.335346	0.23851	0.80752
Q9QXG2	Chm	9.57492	9.70691	9.66512	9.61187	9.6462	9.63441	9.73783	9.69521	Q9QXG2	Chm	0.07128	-0.0725	0.07271	0.08334	Q9QXG2	Chm	0.255344	-0.244817	0.230785	0.277301
Q9QZD5	Chml	7.68976	7.77948	7.72083	7.81657	7.96976	7.72238	7.6832	7.87765	Q9QZD5	Chml	0.28	-0.0571	-0.03763	0.06108	Q9QZD5	Chml	1.01173	-0.192028	-0.163831	0.199672
Q921W0	Chmp1a	10.2987	10.0261	10.6704	10.7642	10.5059	10.4127	10.7405	10.6536	Q921W0	Chmp1a	0.2072	0.3866	0.0701	-0.1106	Q921W0	Chmp1a	0.747909	1.3289	0.22145	-0.399038
Q99LU0	Chmp1b1	10.1309	10.0453	10.2701	10.1506	10.0496	10.2084	10.0765	9.90702	Q99LU0	Chmp1b1	-0.0813	0.1631	-0.1936	-0.24358	Q99LU0	Chmp1b1	-0.297596	0.56278	-0.721637	-0.862788
Q9CQD4	Chmp1b2	8.98171	8.94682	8.87837	8.94968	8.91876	8.96134	9.30065	9.23637	Q9CQD4	Chmp1b2	-0.06295	0.01452	0.42228	0.28669	Q9CQD4	Chmp1b2	-0.231096	0.0534732	1.48097	0.986457
Q9DB34	Chmp2a	10.268	10.0578	10.5463	10.5475	10.4865	10.3605	10.5928	10.6148	Q9DB34	Chmp2a	0.2185	0.3027	0.0465	0.0673	Q9DB34	Chmp2a	0.78886	1.04131	0.137048	0.221364
Q8BJF9	Chmp2b	8.73352	8.66906	8.63734	8.83766	8.68262	8.49849	8.54619	8.5812	Q8BJF9	Chmp2b	-0.0509	-0.17057	-0.09115	-0.25646	Q8BJF9	Chmp2b	-0.187428	-0.580984	-0.355238	-0.907705
Q9CQ10	Chmp3	10.7155	10.5278	10.8868	10.936	10.9932	10.8948	11.1576	11.1117	Q9CQ10	Chmp3	0.2777	0.367	0.2708	0.1757	Q9CQ10	Chmp3	1.0034	1.26172	0.939227	0.599394
Q9D8B3	Chmp4b	11.9757	11.7254	12.1613	12.2176	12.1923	12.0117	12.2955	12.3594	Q9D8B3	Chmp4b	0.2166	0.2863	0.1342	0.1418	Q9D8B3	Chmp4b	0.781974	0.985089	0.450695	0.481173
Q9D7S9	Chmp5	9.47924	9.316	9.51357	9.65622	9.62486	9.52309	9.76182	9.79245	Q9D7S9	Chmp5	0.14562	0.20709	0.24825	0.13623	Q9D7S9	Chmp5	0.524747	0.713571	0.85858	0.461748
P0C0A3	Chmp6	9.6727	9.40377	9.70665	9.7915	9.97013	9.79426	9.91562	9.96699	P0C0A3	Chmp6	0.29743	0.39049	0.20897	0.17549	P0C0A3	Chmp6	1.0749	1.34224	0.7181	0.598662
Q8R1T1	Chmp7	11.1171	11.1176	11.2752	11.2619	11.0659	11.091	11.3236	11.1782	Q8R1T1	Chmp7	-0.0512	-0.0266	0.0484	-0.0837	Q8R1T1	Chmp7	-0.188515	-0.0874793	0.143843	-0.305228
Q91V57	Chn1	11.3723	11.4263	11.5011	11.5107	11.4088	11.3957	11.5883	11.5674	Q91V57	Chn1	0.0365	-0.0306	0.0872	0.0567	Q91V57	Chn1	0.129304	-0.101191	0.282606	0.184398
Q80XD1	Chn2	6.16376	6.29152	6.20214	6.23413	6.45839	6.45348	6.59104	6.78042	Q80XD1	Chn2	0.29463	0.16196	0.3889	0.54629	Q80XD1	Chn2	1.06475	0.558873	1.3616	1.89178
Q9CXM0	Chodl	10.264	10.6386	10.3135	10.1661	9.10135	8.99923	8.96935	8.91553	Q9CXM0	Chodl	-1.16265	-1.63937	-1.34415	-1.25057	Q9CXM0	Chodl	-4.21634	-5.61578	-4.83642	-4.37453
Q9D1P4	Chordc1	10.5121	10.6523	10.6342	10.5208	10.5829	10.6192	10.5635	10.5277	Q9D1P4	Chordc1	0.0708	-0.0331	-0.0707	0.0069	Q9D1P4	Chordc1	0.253605	-0.10976	-0.282102	0.0107271
P61022	Chp1	11.6083	11.7441	11.8404	11.6311	11.7548	11.7042	11.6908	11.6893	P61022	Chp1	0.1465	-0.0399	-0.1496	0.0582	P61022	Chp1	0.527936	-0.133069	-0.564277	0.189629
Q6IQX7	Chpf	10.3441	10.2991	10.3678	10.3787	10.5143	10.4727	10.4623	10.4816	Q6IQX7	Chpf	0.1702	0.1736	0.0945	0.1029	Q6IQX7	Chpf	0.613824	0.598773	0.308714	0.345514
Q3UU43	Chpf2	9.78428	9.78116	9.9089	9.7207	9.92098	9.95197	9.79254	9.90393	Q3UU43	Chpf2	0.1367	0.17081	-0.11636	0.18323	Q3UU43	Chpf2	0.492422	0.589209	-0.445399	0.625654
Q9Z0E2	Chrd	5.43972	5.28776	5.24151	5.41185	5.06223	5.18992	5.25237	5.15893	Q9Z0E2	Chrd	-0.37749	-0.09784	0.01086	-0.25292	Q9Z0E2	Chrd	-1.37097	-0.331678	0.00958661	-0.89536
Q8R4G9	Chrna3	10.0488	9.83288	10.2324	9.96741	10.929	11.1448	10.7088	10.6745	Q8R4G9	Chrna3	0.8802	1.31192	0.4764	0.70709	Q8R4G9	Chrna3	3.18682	4.50074	1.67453	2.45254
O70174	Chrna4	9.65868	9.78144	9.59741	9.66258	9.1261	9.03852	9.00664	9.08252	O70174	Chrna4	-0.53258	-0.74292	-0.59077	-0.58006	O70174	Chrna4	-1.933	-2.5429	-2.14206	-2.03622
Q2MKA5	Chrna5	8.60346	8.43739	8.60461	8.59368	8.88021	8.97893	8.87663	8.85597	Q2MKA5	Chrna5	0.27675	0.54154	0.27202	0.26229	Q2MKA5	Chrna5	0.999954	1.86001	0.94359	0.901365
Q9ERK7	Chrnb2	8.89289	8.94086	8.82897	8.95621	8.84432	8.74027	8.64045	8.79938	Q9ERK7	Chrnb2	-0.04857	-0.20059	-0.18852	-0.15683	Q9ERK7	Chrnb2	-0.178984	-0.683888	-0.703469	-0.560259
Q8R493	Chrnb4	7.22592	7.03802	7.13085	7.22522	7.59091	7.55714	7.64269	7.59077	Q8R493	Chrnb4	0.36499	0.51912	0.51184	0.36555	Q8R493	Chrnb4	1.31973	1.78316	1.80127	1.26147
Q6PGK7	Chst10	5.67871	5.54934	5.66544	5.65457	5.47292	5.65842	5.60168	5.61916	Q6PGK7	Chst10	-0.20579	0.10908	-0.06376	-0.03541	Q6PGK7	Chst10	-0.748739	0.377609	-0.257282	-0.136823
Q9JME2	Chst11	8.19806	8.17953	8.23167	8.25093	8.43219	8.56577	8.51923	8.39143	Q9JME2	Chst11	0.23413	0.38624	0.28756	0.1405	Q9JME2	Chst11	0.845502	1.32767	0.999167	0.476639
Q99LL3	Chst12	7.10492	7.1847	7.16404	7.18673	7.30577	7.44217	7.41656	7.47122	Q99LL3	Chst12	0.20085	0.25747	0.25252	0.28449	Q99LL3	Chst12	0.724897	0.886265	0.873851	0.978784
Q91XQ5	Chst15	7.84675	7.82088	7.68025	7.67538	8.00177	8.07383	7.93512	8.12524	Q91XQ5	Chst15	0.15502	0.25295	0.25487	0.44986	Q91XQ5	Chst15	0.558812	0.870771	0.882255	1.55549
Q80WV3	Chst2	8.82361	9.08089	8.74501	8.72477	8.3378	8.33589	8.24658	8.44232	Q80WV3	Chst2	-0.48581	-0.745	-0.49843	-0.28245	Q80WV3	Chst2	-1.76351	-2.55003	-1.81182	-0.998342
Q9EP78	Chst7	9.5591	9.46972	9.6051	9.49263	11.223	11.1825	10.822	11.0454	Q9EP78	Chst7	1.6639	1.71278	1.2169	1.55277	Q9EP78	Chst7	6.02689	5.87482	4.32283	5.40174
Q6ZQ11	Chsy1	8.81922	8.85736	8.85117	8.73636	9.0464	9.11667	8.94546	9.03592	Q6ZQ11	Chsy1	0.22718	0.25931	0.09429	0.29956	Q6ZQ11	Chsy1	0.820315	0.892572	0.307963	1.03134
Q5DTK1	Chsy3	8.67317	8.60109	8.76944	8.99825	8.88948	8.70951	8.80172	9.05789	Q5DTK1	Chsy3	0.21631	0.10842	0.03228	0.05964	Q5DTK1	Chsy3	0.780923	0.375347	0.0861923	0.194651
Q8BIW9	Chtf18	10.4437	10.5011	10.4774	10.5092	10.4106	10.3961	10.5302	10.5384	Q8BIW9	Chtf18	-0.0331	-0.105	0.0528	0.0292	Q8BIW9	Chtf18	-0.122922	-0.356221	0.159579	0.0884953
Q9CY57	Chtop	9.15056	9.02099	8.71579	8.70257	8.92407	8.99916	8.55143	8.62817	Q9CY57	Chtop	-0.22649	-0.02183	-0.16436	-0.0744	Q9CY57	Chtop	-0.823754	-0.0711285	-0.617064	-0.272796
Q60680	Chuk	10.8192	10.9308	10.9242	10.9513	11.0152	10.9459	11.0382	11.0905	Q60680	Chuk	0.196	0.0151	0.114	0.1392	Q60680	Chuk	0.707321	0.0554613	0.378453	0.472105
Q6DG52	Churc1	6.8591	6.86527	6.73592	6.70975	7.06429	7.05699	6.89436	7.09256	Q6DG52	Churc1	0.20519	0.19172	0.15844	0.38281	Q6DG52	Churc1	0.740625	0.660885	0.537387	1.32166
Q99KN2	Ciao1	10.3638	10.4871	10.5095	10.4931	10.515	10.4876	10.5979	10.6104	Q99KN2	Ciao1	0.1512	0.0005	0.0884	0.1173	Q99KN2	Ciao1	0.544969	0.00541499	0.286898	0.395732
Q8WTY4	Ciapin1	11.5663	11.6324	11.4866	11.5247	11.4367	11.3644	11.3871	11.4089	Q8WTY4	Ciapin1	-0.1296	-0.268	-0.0995	-0.1158	Q8WTY4	Ciapin1	-0.472632	-0.914958	-0.385101	-0.417172
Q924A2	Cic	8.05431	7.96853	7.88655	7.89922	7.90364	8.00668	7.81309	7.72012	Q924A2	Cic	-0.15067	0.03815	-0.07346	-0.1791	Q924A2	Cic	-0.548988	0.134473	-0.291972	-0.637923
Q9D0V8	Cinp	8.29431	8.31522	8.58876	8.43593	8.81074	8.5306	8.32769	8.45091	Q9D0V8	Cinp	0.51643	0.21538	-0.26107	0.01498	Q9D0V8	Cinp	1.86854	0.741987	-0.962934	0.038905
Q9DA19	Cir1	6.94874	6.74205	6.76089	6.71384	6.6728	6.65421	6.21474	6.36252	Q9DA19	Cir1	-0.27594	-0.08784	-0.54615	-0.35132	Q9DA19	Cir1	-1.00296	-0.2974	-1.98248	-1.23852
P60824	Cirbp	11.9511	11.9589	11.4648	11.4783	11.3518	11.2962	11.0804	11.0054	P60824	Cirbp	-0.5993	-0.6627	-0.3844	-0.4729	P60824	Cirbp	-2.17479	-2.26792	-1.40401	-1.66251
Q8R2N2	Cirh1a	11.8214	11.6849	11.6905	11.6972	11.9299	11.953	11.7852	11.7563	Q8R2N2	Cirh1a	0.1085	0.2681	0.0947	0.0591	Q8R2N2	Cirh1a	0.390227	0.922703	0.309429	0.192767
Q91WS0	Cisd1	10.9626	10.9937	11.0248	11.1006	10.9618	10.8855	10.9141	10.9932	Q91WS0	Cisd1	-0.0008	-0.1082	-0.1107	-0.1074	Q91WS0	Cisd1	-0.00586902	-0.36719	-0.425156	-0.387879
Q9CQB5	Cisd2	11.4999	11.4949	11.4304	11.5406	11.3239	11.3478	11.3269	11.297	Q9CQB5	Cisd2	-0.176	-0.1471	-0.1035	-0.2436	Q9CQB5	Cisd2	-0.640782	-0.500533	-0.399406	-0.862858
B1AR13	Cisd3	9.96656	10.0111	9.84073	9.96632	10.3011	10.1458	10.2478	10.3221	B1AR13	Cisd3	0.33454	0.1347	0.40707	0.35578	B1AR13	Cisd3	1.20938	0.46543	1.42658	1.2274
P49025	Cit	10.7448	10.7389	10.8482	10.7829	10.6292	10.6927	10.7557	10.6703	P49025	Cit	-0.1156	-0.0462	-0.0925	-0.1126	P49025	Cit	-0.421897	-0.154665	-0.360066	-0.406013
Q8VEH2	Ciz1	9.34944	9.09969	9.3328	9.19136	9.00073	9.11977	8.76625	8.7269	Q8VEH2	Ciz1	-0.34871	0.02008	-0.56655	-0.46446	Q8VEH2	Ciz1	-1.26667	0.0725319	-2.05544	-1.63308
Q3V1H1	Ckap2	10.4898	10.452	10.2953	10.4479	10.1722	10.1052	10.2041	10.1968	Q3V1H1	Ckap2	-0.3176	-0.3468	-0.0912	-0.2511	Q3V1H1	Ckap2	-1.15393	-1.18507	-0.355417	-0.889013
Q7TS74	Ckap2l	6.20801	6.13603	5.84397	5.91613	5.40328	5.68283	5.62558	5.59561	Q7TS74	Ckap2l	-0.80473	-0.4532	-0.21839	-0.32052	Q7TS74	Ckap2l	-2.91926	-1.54979	-0.810295	-1.13111
Q8BMK4	Ckap4	15.795	15.6162	15.7162	15.7081	15.2503	15.3668	15.2551	15.2488	Q8BMK4	Ckap4	-0.5447	-0.2494	-0.4611	-0.4593	Q8BMK4	Ckap4	-1.97693	-0.8512	-1.67831	-1.61508
A2AGT5	Ckap5	14.124	14.241	14.2745	14.2156	14.2244	14.0936	14.3099	14.3065	A2AGT5	Ckap5	0.1004	-0.1474	0.0354	0.0909	A2AGT5	Ckap5	0.360873	-0.501561	0.0973506	0.303666
Q04447	Ckb	12.8277	12.9617	12.8563	12.8737	12.8709	12.7355	12.8954	12.9649	Q04447	Ckb	0.0432	-0.2262	0.0391	0.0912	Q04447	Ckb	0.153584	-0.771674	0.110583	0.304712
P30275	Ckmt1	11.5512	11.6481	11.5092	11.5534	12.1771	11.9262	11.9867	12.3274	P30275	Ckmt1	0.6259	0.2781	0.4775	0.774	P30275	Ckmt1	2.26525	0.956981	1.67846	2.68588
P56390	Cks2	7.68999	7.93394	7.84638	7.90517	7.93537	7.84102	8.17704	8.15051	P56390	Cks2	0.24538	-0.09292	0.33066	0.24534	P56390	Cks2	0.886271	-0.314813	1.15331	0.842254
Q80TV8	Clasp1	14.2605	14.3454	14.2578	14.232	14.0673	14.031	14.0447	14.0268	Q80TV8	Clasp1	-0.1932	-0.3144	-0.2131	-0.2052	Q80TV8	Clasp1	-0.703114	-1.07401	-0.791376	-0.728943
Q8BRT1	Clasp2	12.6653	12.7954	12.6573	12.6518	12.4374	12.3526	12.4352	12.4606	Q8BRT1	Clasp2	-0.2279	-0.4428	-0.2221	-0.1912	Q8BRT1	Clasp2	-0.828864	-1.51414	-0.823563	-0.68012
Q8CFC7	Clasrp	6.96789	6.74336	6.84578	6.85804	7.18049	7.08111	6.78738	6.75082	Q8CFC7	Clasrp	0.2126	0.33775	-0.0584	-0.10722	Q8CFC7	Clasrp	0.767478	1.16145	-0.238112	-0.387251
Q99LI2	Clcc1	10.7923	10.7411	10.7183	10.7114	10.8441	10.9259	10.7639	10.7592	Q99LI2	Clcc1	0.0518	0.1848	0.0456	0.0478	Q99LI2	Clcc1	0.18475	0.637164	0.13383	0.15336
Q9R0A1	Clcn2	9.44339	9.35055	9.45121	9.55041	9.58295	9.45825	9.42132	9.59444	Q9R0A1	Clcn2	0.13956	0.1077	-0.02989	0.04403	Q9R0A1	Clcn2	0.502786	0.372879	-0.13615	0.140213
P51791	Clcn3	11.474	11.467	11.5932	11.4809	11.6723	11.705	11.7402	11.8832	P51791	Clcn3	0.1983	0.238	0.147	0.4023	P51791	Clcn3	0.715656	0.819525	0.496473	1.38963
Q61418	Clcn4	9.42424	9.54832	9.61443	9.51185	9.74373	9.63546	9.64615	9.90422	Q61418	Clcn4	0.31949	0.08714	0.03172	0.39237	Q61418	Clcn4	1.15484	0.302402	0.0841896	1.355
Q9WVD4	Clcn5	10.4162	10.3457	10.4645	10.41	10.6149	10.6421	10.6671	10.8613	Q9WVD4	Clcn5	0.1987	0.2964	0.2026	0.4513	Q9WVD4	Clcn5	0.717106	1.01971	0.695319	1.56051
O35454	Clcn6	12.4697	12.2918	12.4986	12.442	12.7086	12.7453	12.6923	12.7871	O35454	Clcn6	0.2389	0.4535	0.1937	0.3451	O35454	Clcn6	0.862788	1.55822	0.663489	1.19015
O70496	Clcn7	10.4455	10.438	10.54	10.4765	10.3366	10.2945	10.2923	10.433	O70496	Clcn7	-0.1089	-0.1435	-0.2477	-0.0435	O70496	Clcn7	-0.397616	-0.488193	-0.915118	-0.165036
Q9Z0G9	Cldn3	8.46894	8.3785	8.47106	8.39109	7.84087	8.05175	7.64397	7.4972	Q9Z0G9	Cldn3	-0.62807	-0.32675	-0.82709	-0.89389	Q9Z0G9	Cldn3	-2.27905	-1.11634	-2.98723	-3.13066
Q9Z262	Cldn6	7.86065	7.96546	7.48499	7.56855	7.30421	7.48362	7.55083	7.7246	Q9Z262	Cldn6	-0.55644	-0.48184	0.06584	0.15605	Q9Z262	Cldn6	-2.01947	-1.64797	0.206215	0.530867
Q9CQX5	Cldnd1	9.50808	9.44691	9.61429	9.67097	9.87431	9.75664	9.8813	9.80559	Q9CQX5	Cldnd1	0.36623	0.30973	0.26701	0.13462	Q9CQX5	Cldnd1	1.32422	1.0654	0.925672	0.456133
Q80U30	Clec16a	8.12723	8.32663	8.19215	8.0274	8.07137	8.13118	8.13847	8.15078	Q80U30	Clec16a	-0.05586	-0.19545	-0.05368	0.12338	Q80U30	Clec16a	-0.205403	-0.666269	-0.221232	0.416935
P0C7M9	Clec2l	8.549	8.5684	8.62744	8.62701	8.724	8.63483	8.58593	8.64609	P0C7M9	Clec2l	0.175	0.06643	-0.04151	0.01908	P0C7M9	Clec2l	0.631218	0.231412	-0.177708	0.0532032
P52194	Clgn	10.5227	10.2393	10.4646	10.5034	10.9645	11.1009	10.8938	11.0772	P52194	Clgn	0.4418	0.8616	0.4292	0.5738	P52194	Clgn	1.59808	2.95712	1.50572	1.98771
Q9Z1Q5	Clic1	12.8843	12.8393	13.072	13.0288	12.7034	12.821	12.9574	12.8988	Q9Z1Q5	Clic1	-0.1809	-0.0183	-0.1146	-0.13	Q9Z1Q5	Clic1	-0.658539	-0.0590282	-0.439104	-0.466693
Q9QYB1	Clic4	11.4029	11.3969	11.6318	11.5653	11.5418	11.5502	11.6157	11.5068	Q9QYB1	Clic4	0.1389	0.1533	-0.0161	-0.0585	Q9QYB1	Clic4	0.500394	0.529188	-0.0868322	-0.217347
Q8BHB9	Clic6	8.50416	8.57211	8.41993	8.42773	8.21659	8.20705	8.06667	7.98852	Q8BHB9	Clic6	-0.28757	-0.36506	-0.35326	-0.43921	Q8BHB9	Clic6	-1.0451	-1.24766	-1.29264	-1.54502
Q99KN9	Clint1	11.2838	11.234	10.9631	10.9539	11.1561	11.2053	10.9775	11.1408	Q99KN9	Clint1	-0.1277	-0.0287	0.0144	0.1869	Q99KN9	Clint1	-0.465746	-0.0946777	0.0222469	0.638453
Q922J3	Clip1	11.6966	11.8073	11.5547	11.5386	11.6617	11.607	11.5979	11.6897	Q922J3	Clip1	-0.0349	-0.2003	0.0432	0.1511	Q922J3	Clip1	-0.129445	-0.682894	0.125246	0.513605
Q9Z0H8	Clip2	13.1995	13.3221	13.1436	13.1097	13.4993	13.3168	13.4344	13.5886	Q9Z0H8	Clip2	0.2998	-0.0053	0.2908	0.4789	Q9Z0H8	Clip2	1.08349	-0.0144664	1.01075	1.65676
B9EHT4	Clip3	9.97027	9.84407	9.88794	9.99822	10.3258	10.1944	10.2373	10.2648	B9EHT4	Clip3	0.35553	0.35033	0.34936	0.26658	B9EHT4	Clip3	1.28545	1.20457	1.22019	0.916326
Q8CI96	Clip4	5.45356	5.24917	5.05307	5.29211	5.35054	5.28122	5.31222	5.54501	Q8CI96	Clip4	-0.10302	0.03205	0.25915	0.2529	Q8CI96	Clip4	-0.376307	0.113563	0.897562	0.868619
P22518	Clk1	7.20693	7.60057	7.25121	7.25017	7.25804	7.24176	7.20541	7.25803	P22518	Clk1	0.05111	-0.35881	-0.0458	0.00786	P22518	Clk1	0.182249	-1.22624	-0.19305	0.014075
O35491	Clk2	9.20376	9.1821	9.13438	9.10755	9.16974	9.24391	9.14739	9.05373	O35491	Clk2	-0.03402	0.06181	0.01301	-0.05382	O35491	Clk2	-0.126256	0.215575	0.0172758	-0.201026
O35492	Clk3	9.91037	9.90143	9.96744	9.95784	9.98233	10.0167	9.91932	9.86487	O35492	Clk3	0.07196	0.11527	-0.04812	-0.09297	O35492	Clk3	0.257808	0.398827	-0.201347	-0.337556
O35493	Clk4	6.48512	6.28906	6.35898	6.48366	6.39998	6.42567	6.30225	6.47941	O35493	Clk4	-0.08514	0.13661	-0.05673	-0.00425	O35493	Clk4	-0.311512	0.471977	-0.23214	-0.028157
Q8C5W0	Clmn	8.09698	7.83769	8.02407	8.14414	8.28419	8.37731	8.51757	8.4771	Q8C5W0	Clmn	0.18721	0.53962	0.4935	0.33296	Q8C5W0	Clmn	0.675467	1.85343	1.73568	1.14782
Q8R373	Clmp	7.80032	7.94647	7.89763	7.65691	8.08968	8.19999	8.18743	8.1576	Q8R373	Clmp	0.28936	0.25352	0.2898	0.50069	Q8R373	Clmp	1.04565	0.872725	1.00718	1.73275
Q3UMW8	Cln5	10.7434	10.797	10.7345	10.6578	10.6043	10.5107	10.3907	10.6356	Q3UMW8	Cln5	-0.1391	-0.2863	-0.3438	-0.0222	Q3UMW8	Cln5	-0.507059	-0.977687	-1.25881	-0.0907552
Q9QUK3	Cln8	6.89552	6.68094	6.54976	6.73891	6.92496	6.91135	6.85728	6.9542	Q9QUK3	Cln8	0.02944	0.23041	0.30752	0.21529	Q9QUK3	Cln8	0.103719	0.793508	1.07055	0.737459
Q61189	Clns1a	9.97631	9.96254	10.0455	10.0842	9.89538	9.92794	9.95762	9.91632	Q61189	Clns1a	-0.08093	-0.0346	-0.08788	-0.16788	Q61189	Clns1a	-0.296255	-0.114902	-0.343544	-0.598794
Q99LI9	Clp1	9.80575	9.79842	10.0218	9.90834	9.664	9.7368	9.76587	9.65677	Q99LI9	Clp1	-0.14175	-0.06162	-0.25593	-0.25157	Q99LI9	Clp1	-0.516662	-0.207522	-0.944552	-0.890652
Q60649	Clpb	10.8689	10.8881	10.7282	10.8375	11.0852	10.9948	10.8971	10.9303	Q60649	Clpb	0.2163	0.1067	0.1689	0.0928	Q60649	Clpb	0.780887	0.369451	0.574795	0.310292
O88696	Clpp	11.8484	11.7381	11.7535	11.9177	11.7668	11.6924	11.6353	11.6888	O88696	Clpp	-0.0816	-0.0457	-0.1182	-0.2289	O88696	Clpp	-0.298683	-0.152951	-0.451979	-0.811593
Q8VBZ3	Clptm1	12.7209	12.6075	12.7073	12.7354	12.7673	12.755	12.655	12.7118	Q8VBZ3	Clptm1	0.0464	0.1475	-0.0523	-0.0236	Q8VBZ3	Clptm1	0.165181	0.509306	-0.216297	-0.0956375
Q8BXA5	Clptm1l	9.61301	9.6681	9.8272	9.73436	9.60535	9.61719	9.62128	9.72035	Q8BXA5	Clptm1l	-0.00766	-0.05091	-0.20592	-0.01401	Q8BXA5	Clptm1l	-0.0307292	-0.17081	-0.765698	-0.0621937
Q9JHS4	Clpx	12.8738	12.5959	12.5184	12.9138	13.1148	12.9293	12.8645	12.9846	Q9JHS4	Clpx	0.241	0.3334	0.3461	0.0708	Q9JHS4	Clpx	0.870398	1.14654	1.20853	0.23357
Q80YR7	Clspn	5.37389	5.14032	5.37298	5.41173	5.28416	5.093	5.25149	5.37643	Q80YR7	Clspn	-0.08973	-0.04732	-0.12149	-0.0353	Q80YR7	Clspn	-0.328145	-0.158504	-0.463745	-0.13644
Q9EPL2	Clstn1	11.0586	11.1018	11.0959	11.0821	10.9686	10.9086	11.013	11.0157	Q9EPL2	Clstn1	-0.09	-0.1932	-0.0829	-0.0664	Q9EPL2	Clstn1	-0.329124	-0.658556	-0.325733	-0.244897
Q9ER65	Clstn2	10.5374	10.5352	10.6868	10.5594	10.6163	10.578	10.5948	10.4251	Q9ER65	Clstn2	0.0789	0.0428	-0.092	-0.1343	Q9ER65	Clstn2	0.282958	0.150412	-0.358278	-0.481689
Q99JH7	Clstn3	8.92656	8.73766	8.82242	8.84043	9.24862	9.31455	9.25035	9.14772	Q99JH7	Clstn3	0.32206	0.57689	0.42793	0.30729	Q99JH7	Clstn3	1.16415	1.98118	1.50118	1.0583
O08585	Clta	13.4052	13.5498	13.5076	13.3111	13.3054	13.3511	13.3577	13.3728	O08585	Clta	-0.0998	-0.1987	-0.1499	0.0617	O08585	Clta	-0.364638	-0.677409	-0.56535	0.201835
Q6IRU5	Cltb	11.9641	12.0832	11.8529	11.8193	12.3495	12.3303	12.3996	12.5118	Q6IRU5	Cltb	0.3854	0.2471	0.5467	0.6925	Q6IRU5	Cltb	1.39369	0.850718	1.92595	2.40166
Q68FD5	Cltc	15.3559	15.5689	15.3699	15.3033	15.3809	15.3207	15.4361	15.6143	Q68FD5	Cltc	0.025	-0.2482	0.0662	0.311	Q68FD5	Cltc	0.0876285	-0.847087	0.207503	1.07123
Q06890	Clu	10.4517	10.5587	10.8199	10.6384	10.6257	10.5402	10.9241	10.809	Q06890	Clu	0.174	-0.0185	0.1042	0.1706	Q06890	Clu	0.627594	-0.0597138	0.343404	0.581609
Q5SW19	Cluh	12.261	12.3336	12.365	12.3301	12.2409	12.299	12.3578	12.3075	Q5SW19	Cluh	-0.0201	-0.0346	-0.0072	-0.0226	Q5SW19	Cluh	-0.0758109	-0.114902	-0.0550025	-0.0921502
Q9D4C9	Clvs1	11.0323	11.1676	11.1656	11.2027	11.1264	10.9688	11.1551	11.1537	Q9D4C9	Clvs1	0.0941	-0.1988	-0.0105	-0.049	Q9D4C9	Clvs1	0.338042	-0.677752	-0.0668045	-0.184217
Q8BG92	Clvs2	7.62854	7.40684	7.45805	7.70467	7.56612	7.78124	7.9294	7.7533	Q8BG92	Clvs2	-0.06242	0.3744	0.47135	0.04863	Q8BG92	Clvs2	-0.229176	1.28708	1.65647	0.156255
Q8R4N0	Clybl	11.5639	11.5336	11.3632	11.5667	11.5172	11.4217	11.3853	11.4894	Q8R4N0	Clybl	-0.0467	-0.1119	0.0221	-0.0773	Q8R4N0	Clybl	-0.172208	-0.379873	0.049785	-0.282909
Q99KK2	Cmas	12.0797	12.1212	12.1256	12.0059	11.9928	12.1214	12.092	12.1029	Q99KK2	Cmas	-0.0869	0.0002	-0.0336	0.097	Q99KK2	Cmas	-0.31789	0.00438664	-0.149419	0.324939
Q8R1G2	Cmbl	5.82862	5.7683	5.67746	5.84793	5.80602	5.96057	6.22353	6.09159	Q8R1G2	Cmbl	-0.0226	0.19227	0.54607	0.24366	Q8R1G2	Cmbl	-0.0848708	0.66277	1.92369	0.836395
Q9CPZ8	Cmc1	8.41491	8.27868	8.35265	8.45836	8.32334	8.13219	8.07149	8.27561	Q9CPZ8	Cmc1	-0.09157	-0.14649	-0.28116	-0.18275	Q9CPZ8	Cmc1	-0.334813	-0.498442	-1.03478	-0.650652
Q8K199	Cmc2	9.5883	9.27978	9.15469	9.34453	9.28515	9.24521	9.01028	9.00701	Q8K199	Cmc2	-0.30315	-0.03457	-0.14441	-0.33752	Q8K199	Cmc2	-1.10157	-0.114799	-0.545716	-1.19039
Q61908	Cmc4	7.96432	7.81843	7.56425	7.85637	7.87134	7.73385	7.60812	7.82423	Q61908	Cmc4	-0.09298	-0.08458	0.04387	-0.03214	Q61908	Cmc4	-0.339923	-0.286225	0.127642	-0.12542
Q9D486	Cmip	11.2059	11.234	11.4123	11.4352	11.9158	11.9043	12.1858	12.0077	Q9D486	Cmip	0.7099	0.6703	0.7735	0.5725	Q9D486	Cmip	2.56966	2.30138	2.73707	1.98318
Q9DBP5	Cmpk1	12.1388	12.0386	12.1546	12.1417	11.8941	12.0189	12.177	11.9763	Q9DBP5	Cmpk1	-0.2447	-0.0197	0.0224	-0.1654	Q9DBP5	Cmpk1	-0.889746	-0.0638272	0.0508579	-0.590146
Q3U5Q7	Cmpk2	6.98186	6.83133	6.57351	6.97872	7.19893	7.10876	7.22714	7.31093	Q3U5Q7	Cmpk2	0.21707	0.27743	0.65363	0.33221	Q3U5Q7	Cmpk2	0.783677	0.954684	2.30837	1.1452
Q9CZT6	Cmss1	9.19345	9.07049	8.91765	8.97146	9.1608	9.21934	9.02084	8.80029	Q9CZT6	Cmss1	-0.03265	0.14885	0.10319	-0.17117	Q9CZT6	Cmss1	-0.121291	0.513934	0.339792	-0.610268
Q99LJ5	Cmtm3	8.40284	8.5344	8.52927	8.33464	8.30051	8.38198	8.31993	8.36809	Q99LJ5	Cmtm3	-0.10233	-0.15242	-0.20934	0.03345	Q99LJ5	Cmtm3	-0.373807	-0.518769	-0.777929	0.103317
Q8CJ61	Cmtm4	7.61507	7.80207	7.67325	7.56153	7.42228	7.47539	7.41095	7.35967	Q8CJ61	Cmtm4	-0.19279	-0.32668	-0.2623	-0.20186	Q8CJ61	Cmtm4	-0.701628	-1.1161	-0.967333	-0.717295
Q9CZ69	Cmtm6	8.27374	8.23655	8.33708	8.27377	8.23088	8.3012	8.34491	8.33051	Q9CZ69	Cmtm6	-0.04286	0.06465	0.00783	0.05674	Q9CZ69	Cmtm6	-0.158292	0.22531	-0.00124977	0.184537
Q9ESD6	Cmtm7	4.47245	4.86036	4.75022	4.67688	5.07824	4.86992	5.0148	5.36644	Q9ESD6	Cmtm7	0.60579	0.00956	0.26458	0.68956	Q9ESD6	Cmtm7	2.19237	0.0364711	0.916982	2.39141
P53996	Cnbp	12.5095	12.2255	12.1665	12.1343	12.2415	12.6502	12.2166	11.949	P53996	Cnbp	-0.268	0.4247	0.0501	-0.1853	P53996	Cnbp	-0.974184	1.4595	0.149923	-0.659544
Q9D1A2	Cndp2	12.3329	12.4985	12.4261	12.3867	12.4202	12.2915	12.4669	12.5324	Q9D1A2	Cndp2	0.0873	-0.207	0.0408	0.1457	Q9D1A2	Cndp2	0.313399	-0.70586	0.116663	0.494773
Q3UJ81	Cnep1r1	5.53549	5.59576	5.56171	5.75092	5.43906	5.22977	5.65259	5.5831	Q3UJ81	Cnep1r1	-0.09643	-0.36599	0.09088	-0.16782	Q3UJ81	Cnep1r1	-0.352426	-1.25085	0.295767	-0.598585
O35089	Cnih2	6.41896	6.42739	6.51398	6.47747	6.32647	6.32086	6.35035	6.54682	O35089	Cnih2	-0.09249	-0.10653	-0.16363	0.06935	O35089	Cnih2	-0.338147	-0.361466	-0.614453	0.228513
Q80YA9	Cnksr2	9.34664	9.16052	9.37891	9.39396	9.69491	9.80969	9.88414	9.78186	Q80YA9	Cnksr2	0.34827	0.64917	0.50523	0.3879	Q80YA9	Cnksr2	1.25914	2.22895	1.77763	1.33941
Q08091	Cnn1	6.70743	6.69491	6.76869	6.74669	6.7586	6.71884	6.79244	6.77856	Q08091	Cnn1	0.05117	0.02393	0.02375	0.03187	Q08091	Cnn1	0.182467	0.0857291	0.055686	0.0978066
Q9DAW9	Cnn3	12.5832	12.5717	12.5909	12.5568	12.6598	12.7079	12.6936	12.6561	Q9DAW9	Cnn3	0.0766	0.1362	0.1027	0.0993	Q9DAW9	Cnn3	0.274623	0.470572	0.33804	0.33296
Q3TWN3	Cnnm2	8.66463	8.74033	8.89245	8.87076	8.94883	8.68796	8.82248	8.8733	Q3TWN3	Cnnm2	0.2842	-0.05237	-0.06997	0.00254	Q3TWN3	Cnnm2	1.02695	-0.175814	-0.279491	-0.00447782
Q32NY4	Cnnm3	11.0805	11.0473	11.1661	11.1771	10.9211	10.8989	11.0472	10.906	Q32NY4	Cnnm3	-0.1594	-0.1484	-0.1189	-0.2711	Q32NY4	Cnnm3	-0.580625	-0.504989	-0.454482	-0.95876
Q69ZF7	Cnnm4	9.53286	9.57227	9.6518	9.54259	9.76773	9.75417	9.80149	9.82264	Q69ZF7	Cnnm4	0.23487	0.1819	0.14969	0.28005	Q69ZF7	Cnnm4	0.848183	0.627224	0.506093	0.963301
Q6ZQ08	Cnot1	13.7525	13.8399	13.8375	13.8118	13.5946	13.6265	13.6966	13.5975	Q6ZQ08	Cnot1	-0.1579	-0.2134	-0.1409	-0.2143	Q6ZQ08	Cnot1	-0.575189	-0.727798	-0.533163	-0.760678
Q8BH15	Cnot10	10.9533	10.9719	11.0525	10.9993	10.7987	10.8682	10.8964	10.8596	Q8BH15	Cnot10	-0.1546	-0.1037	-0.1561	-0.1397	Q8BH15	Cnot10	-0.56323	-0.351765	-0.587523	-0.50052
Q9CWN7	Cnot11	9.78996	9.80171	9.73124	9.75558	9.47492	9.56052	9.63647	9.49789	Q9CWN7	Cnot11	-0.31504	-0.24119	-0.09477	-0.25769	Q9CWN7	Cnot11	-1.14465	-0.823058	-0.368185	-0.911995
Q8C5L3	Cnot2	9.88631	10.0334	9.75087	9.757	9.58902	9.70503	9.68036	9.60144	Q8C5L3	Cnot2	-0.29729	-0.32837	-0.07051	-0.15556	Q8C5L3	Cnot2	-1.08033	-1.1219	-0.281422	-0.55583
Q8K0V4	Cnot3	10.1042	10.226	9.88114	9.90565	9.70163	9.79697	9.61878	9.68139	Q8K0V4	Cnot3	-0.40257	-0.42903	-0.26236	-0.22426	Q8K0V4	Cnot3	-1.46186	-1.46694	-0.967548	-0.795412
Q8BT14	Cnot4	9.45693	9.27651	9.17813	9.23098	9.18213	9.3989	9.1638	9.16386	Q8BT14	Cnot4	-0.2748	0.12239	-0.01433	-0.06712	Q8BT14	Cnot4	-0.998827	0.423233	-0.080502	-0.247408
Q8K3P5	Cnot6	9.28652	9.29668	9.44704	9.44228	9.28817	9.2771	9.41017	9.36859	Q8K3P5	Cnot6	0.00165	-0.01958	-0.03687	-0.07369	Q8K3P5	Cnot6	0.00300962	-0.0634159	-0.161113	-0.27032
Q8VEG6	Cnot6l	7.42615	7.4776	7.57994	7.62855	7.59935	7.49366	7.60311	7.48571	Q8VEG6	Cnot6l	0.1732	0.01606	0.02317	-0.14284	Q8VEG6	Cnot6l	0.624695	0.058752	0.0536117	-0.511471
Q60809	Cnot7	9.47177	9.56246	9.55658	9.50338	9.29986	9.26757	9.37301	9.33136	Q60809	Cnot7	-0.17191	-0.29489	-0.18357	-0.17202	Q60809	Cnot7	-0.62596	-1.00713	-0.685766	-0.613232
Q9D8X5	Cnot8	9.72033	9.67781	9.73763	9.81201	9.4535	9.45003	9.62378	9.46512	Q9D8X5	Cnot8	-0.26683	-0.22778	-0.11385	-0.34689	Q9D8X5	Cnot8	-0.969944	-0.77709	-0.436422	-1.22307
P16330	Cnp	9.13288	9.19278	9.15198	9.13596	9.72442	9.70634	9.81188	9.78412	P16330	Cnp	0.59154	0.51356	0.6599	0.64816	P16330	Cnp	2.14073	1.7641	2.33079	2.24703
Q9QXT0	Cnpy2	12.2996	12.2304	12.3156	12.2256	12.1099	12.1292	12.0321	12.0239	Q9QXT0	Cnpy2	-0.1897	-0.1012	-0.2835	-0.2017	Q9QXT0	Cnpy2	-0.69043	-0.343195	-1.04315	-0.716737
Q9DAU1	Cnpy3	11.3928	11.3802	11.3615	11.2934	11.4303	11.4951	11.3217	11.3737	Q9DAU1	Cnpy3	0.0375	0.1149	-0.0398	0.0803	Q9DAU1	Cnpy3	0.132928	0.397559	-0.171592	0.2667
Q8BQ47	Cnpy4	10.6997	10.762	10.7723	10.6961	10.6242	10.6288	10.6091	10.6492	Q8BQ47	Cnpy4	-0.0755	-0.1332	-0.1632	-0.0469	Q8BQ47	Cnpy4	-0.276577	-0.452886	-0.612915	-0.176893
P47746	Cnr1	9.16438	9.10223	9.22346	9.118	9.77355	9.88053	10.0118	9.99107	P47746	Cnr1	0.60917	0.7783	0.78834	0.87307	P47746	Cnr1	2.20462	2.67158	2.79014	3.03138
Q5M8N0	Cnrip1	9.84546	10.0096	10.0889	10.0025	10.073	9.98497	10.3363	10.278	Q5M8N0	Cnrip1	0.22754	-0.02463	0.2474	0.2755	Q5M8N0	Cnrip1	0.82162	-0.0807264	0.85554	0.947433
Q8CBC4	Cnst	9.8535	9.6298	9.42951	9.5463	9.47556	9.50776	9.12135	9.33517	Q8CBC4	Cnst	-0.37794	-0.12204	-0.30816	-0.21113	Q8CBC4	Cnst	-1.3726	-0.414632	-1.13135	-0.749623
P51642	Cntf	9.48807	9.29796	9.70704	9.52007	9.72055	9.78636	9.71287	9.69848	P51642	Cntf	0.23248	0.4884	0.00583	0.17841	P51642	Cntf	0.839522	1.67785	-0.0084025	0.608845
O88507	Cntfr	11.4555	11.5924	11.7736	11.6055	11.4354	11.3914	11.496	11.3934	O88507	Cntfr	-0.0201	-0.201	-0.2776	-0.2121	O88507	Cntfr	-0.0758109	-0.685293	-1.02205	-0.753006
P12960	Cntn1	12.2974	12.6984	12.4895	12.1582	13.0673	13.2716	13.1473	12.5867	P12960	Cntn1	0.7699	0.5732	0.6578	0.4285	P12960	Cntn1	2.7871	1.96853	2.32328	1.481
Q61330	Cntn2	13.4623	13.8201	13.0497	13.1015	12.4895	12.5411	12.2116	12.0578	Q61330	Cntn2	-0.9728	-1.279	-0.8381	-1.0437	Q61330	Cntn2	-3.52833	-4.3805	-3.0266	-3.6531
P68500	Cntn5	6.07128	6.43526	6.31781	6.10324	6.87329	6.7826	6.64649	6.54773	P68500	Cntn5	0.80201	0.34734	0.32868	0.44449	P68500	Cntn5	2.90346	1.19432	1.14623	1.53676
O54991	Cntnap1	9.63427	9.72557	9.73199	9.70172	9.9637	9.90746	9.97642	9.93748	O54991	Cntnap1	0.32943	0.18189	0.24443	0.23576	O54991	Cntnap1	1.19086	0.627189	0.844918	0.808845
Q9CPW0	Cntnap2	10.6915	10.8325	10.6364	10.5528	10.9438	10.9384	10.9053	10.8612	Q9CPW0	Cntnap2	0.2523	0.1059	0.2689	0.3084	Q9CPW0	Cntnap2	0.911348	0.366708	0.932432	1.06217
Q0V8T9	Cntnap5a	4.81023	4.62012	4.82019	4.59043	5.75606	5.47661	5.31876	5.57511	Q0V8T9	Cntnap5a	0.94583	0.85649	0.49857	0.98468	Q0V8T9	Cntnap5a	3.42465	2.9396	1.75382	3.4206
Q8CB62	Cntrob	9.32623	9.09854	9.06637	9.13255	8.9074	8.97224	8.67289	8.69317	Q8CB62	Cntrob	-0.41883	-0.1263	-0.39348	-0.43938	Q8CB62	Cntrob	-1.52078	-0.429234	-1.43648	-1.54561
Q9D2R6	Coa3	11.3273	11.1079	11.1299	11.3306	11.3845	11.2146	11.2298	11.3652	Q9D2R6	Coa3	0.0572	0.1067	0.0999	0.0346	Q9D2R6	Coa3	0.204319	0.369451	0.328026	0.107327
Q8BT51	COA4	7.5178	7.28814	7.16704	7.35575	7.67436	7.41554	7.08036	7.13904	Q8BT51	COA4	0.15656	0.1274	-0.08668	-0.21671	Q8BT51	COA4	0.564393	0.440407	-0.339252	-0.769082
Q8BGD8	Coa6	9.65605	9.40009	9.19954	9.37742	9.63811	9.45635	8.96924	9.16006	Q8BGD8	Coa6	-0.01794	0.05626	-0.2303	-0.21736	Q8BGD8	Coa6	-0.0679832	0.196551	-0.85289	-0.771349
Q9DBL7	Coasy	11.0092	11.024	11.1028	11.157	11.0444	10.9845	11.1966	11.1736	Q9DBL7	Coasy	0.0352	-0.0395	0.0938	0.0166	Q9DBL7	Coasy	0.124593	-0.131698	0.30621	0.0445545
Q9Z160	Cog1	10.9458	10.9181	11.021	11.0145	10.7642	10.8014	10.9555	10.8036	Q9Z160	Cog1	-0.1816	-0.1167	-0.0655	-0.2109	Q9Z160	Cog1	-0.661076	-0.396327	-0.263505	-0.748821
Q921L5	Cog2	11.1946	11.3386	11.4164	11.3854	11.202	11.0758	11.1989	11.1579	Q921L5	Cog2	0.0074	-0.2628	-0.2175	-0.2275	Q921L5	Cog2	0.0238472	-0.897133	-0.807112	-0.806711
Q8CI04	Cog3	11.8212	11.8935	11.936	11.9371	11.7356	11.7446	11.811	11.7917	Q8CI04	Cog3	-0.0856	-0.1489	-0.125	-0.1454	Q8CI04	Cog3	-0.313179	-0.506703	-0.476298	-0.520398
Q8R1U1	Cog4	11.6915	11.6868	11.8613	11.8917	11.5576	11.5852	11.7439	11.6513	Q8R1U1	Cog4	-0.1339	-0.1016	-0.1174	-0.2404	Q8R1U1	Cog4	-0.488215	-0.344567	-0.449118	-0.851698
Q8C0L8	Cog5	11.7947	11.8736	11.961	11.9595	11.766	11.7807	11.9378	11.8224	Q8C0L8	Cog5	-0.0287	-0.0929	-0.0232	-0.1371	Q8C0L8	Cog5	-0.106977	-0.314744	-0.112224	-0.491453
Q8R3I3	Cog6	10.9203	10.9882	10.9997	11.0435	10.8441	10.8396	10.985	10.9053	Q8R3I3	Cog6	-0.0762	-0.1486	-0.0147	-0.1382	Q8R3I3	Cog6	-0.279114	-0.505675	-0.0818253	-0.495289
Q3UM29	Cog7	11.1406	11.2914	11.3295	11.3152	11.1608	11.1747	11.3235	11.2188	Q3UM29	Cog7	0.0202	-0.1167	-0.006	-0.0964	Q3UM29	Cog7	0.0702336	-0.396327	-0.0507109	-0.349518
Q9JJA2	Cog8	10.2637	10.4143	10.38	10.3747	10.3608	10.2435	10.2791	10.2542	Q9JJA2	Cog8	0.0971	-0.1708	-0.1009	-0.1205	Q9JJA2	Cog8	0.348914	-0.581773	-0.390108	-0.433563
Q5SU73	Coil	9.87656	9.76181	9.52993	9.73095	9.91002	9.87298	9.72901	9.59201	Q5SU73	Coil	0.03346	0.11117	0.19908	-0.13894	Q5SU73	Coil	0.118287	0.384773	0.68273	-0.49787
P39061	Col18a1	10.3312	10.5895	10.2618	10.2225	10.1911	10.2898	10.2178	10.0376	P39061	Col18a1	-0.1401	-0.2997	-0.044	-0.1849	P39061	Col18a1	-0.510683	-1.02362	-0.186613	-0.658149
P11087	Col1a1	7.73164	7.60971	7.62104	7.70192	7.45123	7.44089	7.33501	7.46397	P11087	Col1a1	-0.28041	-0.16882	-0.28603	-0.23795	P11087	Col1a1	-1.01916	-0.574985	-1.0522	-0.843154
Q01149	Col1a2	7.09554	7.13633	7.11528	7.09291	6.76412	6.87345	6.81909	6.79437	Q01149	Col1a2	-0.33142	-0.26288	-0.29619	-0.29854	Q01149	Col1a2	-1.20401	-0.897407	-1.08854	-1.05445
Q91VF6	Col26a1	9.95913	9.96023	10.0377	9.95186	9.34369	9.51224	9.38177	9.29816	Q91VF6	Col26a1	-0.61544	-0.44799	-0.65593	-0.6537	Q91VF6	Col26a1	-2.23328	-1.53193	-2.3751	-2.29303
P28481	Col2a1	9.07144	9.173	9.03137	8.98048	8.55264	8.6927	8.7067	8.49987	P28481	Col2a1	-0.5188	-0.4803	-0.32467	-0.48061	P28481	Col2a1	-1.88307	-1.64269	-1.19039	-1.6894
P02463	Col4a1	11.8248	11.7679	11.7582	11.8143	11.3523	11.3487	11.2382	11.3316	P02463	Col4a1	-0.4725	-0.4192	-0.52	-0.4827	P02463	Col4a1	-1.71528	-1.43325	-1.88896	-1.69669
P08122	Col4a2	12.8202	12.7686	12.6016	12.658	12.3215	12.4304	12.3259	12.4048	P08122	Col4a2	-0.4987	-0.3382	-0.2757	-0.2532	P08122	Col4a2	-1.81023	-1.15559	-1.01526	-0.896336
Q9EQG9	Col4a3bp	11.0848	11.0777	11.0791	11.0527	11.0398	11.1211	11.1554	11.1164	Q9EQG9	Col4a3bp	-0.045	0.0434	0.0763	0.0637	Q9EQG9	Col4a3bp	-0.166047	0.152469	0.243624	0.208809
O88207	Col5a1	8.20335	8.30158	8.2754	8.27921	7.84927	7.78197	7.82185	7.79122	O88207	Col5a1	-0.35408	-0.51961	-0.45355	-0.48799	O88207	Col5a1	-1.28613	-1.77743	-1.65131	-1.71513
Q04857	Col6a1	7.30718	7.24592	7.31953	7.31922	7.1532	7.2917	7.36279	7.26381	Q04857	Col6a1	-0.15398	0.04578	0.04326	-0.05541	Q04857	Col6a1	-0.560983	0.160627	0.125461	-0.206571
Q8K4Q8	Colec12	9.85425	9.71572	9.92635	9.86879	9.49886	9.42799	9.57754	9.59301	Q8K4Q8	Colec12	-0.35539	-0.28773	-0.34881	-0.27578	Q8K4Q8	Colec12	-1.29088	-0.982589	-1.27672	-0.975081
Q8K297	Colgalt1	12.3601	12.4131	12.2702	12.2174	12.4054	12.4867	12.3324	12.4746	Q8K297	Colgalt1	0.0453	0.0736	0.0622	0.2572	Q8K297	Colgalt1	0.161194	0.255989	0.193197	0.883614
Q6NVG7	Colgalt2	4.40899	4.41829	4.55406	4.54584	4.99058	4.86321	4.98144	5.02684	Q6NVG7	Colgalt2	0.58159	0.44492	0.42738	0.481	Q6NVG7	Colgalt2	2.10467	1.52881	1.49921	1.66409
Q8K4M5	Commd1	9.01248	9.17356	9.16878	9.10958	9.2743	8.99725	8.96769	9.07708	Q8K4M5	Commd1	0.26182	-0.17631	-0.20109	-0.0325	Q8K4M5	Commd1	0.945848	-0.60066	-0.748424	-0.126675
Q8JZY2	Commd10	9.58829	9.70634	9.92535	9.86314	9.74348	9.65071	9.70005	9.64934	Q8JZY2	Commd10	0.15519	-0.05563	-0.2253	-0.2138	Q8JZY2	Commd10	0.559428	-0.186989	-0.835008	-0.758934
Q8BXC6	Commd2	9.9208	10.02	10.1724	10.1486	9.97135	9.95859	10.1546	10.0518	Q8BXC6	Commd2	0.05055	-0.06141	-0.0178	-0.0968	Q8BXC6	Commd2	0.18022	-0.206802	-0.092912	-0.350913
Q63829	Commd3	10.842	10.97	11.253	10.9372	10.8372	10.9114	10.8884	10.8071	Q63829	Commd3	-0.0048	-0.0586	-0.3646	-0.1301	Q63829	Commd3	-0.0203648	-0.19717	-1.3332	-0.467042
Q9CQ02	Commd4	10.7829	10.8416	10.9388	10.9076	10.7067	10.6655	10.8733	10.7784	Q9CQ02	Commd4	-0.0762	-0.1761	-0.0655	-0.1292	Q9CQ02	Commd4	-0.279114	-0.59994	-0.263505	-0.463903
Q8R395	Commd5	9.89532	10.0088	10.185	10.2797	10.1114	9.91683	10.098	9.99871	Q8R395	Commd5	0.21608	-0.09197	-0.087	-0.28099	Q8R395	Commd5	0.78009	-0.311557	-0.340396	-0.99325
Q3V4B5	Commd6	9.6812	9.78554	9.8973	9.75074	9.73726	9.73288	9.81134	9.62861	Q3V4B5	Commd6	0.05606	-0.05266	-0.08596	-0.12213	Q3V4B5	Commd6	0.200188	-0.176809	-0.336677	-0.439248
Q8BG94	Commd7	10.6466	10.8388	10.9054	10.7463	10.6514	10.66	10.831	10.7574	Q8BG94	Commd7	0.0048	-0.1788	-0.0744	0.0111	Q8BG94	Commd7	0.014425	-0.609195	-0.295334	0.025374
Q9CZG3	Commd8	9.88277	9.9787	10.1445	9.95684	9.73269	9.88173	9.9183	9.88437	Q9CZG3	Commd8	-0.15008	-0.09697	-0.2262	-0.07247	Q9CZG3	Commd8	-0.54685	-0.328696	-0.838226	-0.266065
Q8K2Q0	Commd9	10.4455	10.5362	10.6028	10.531	10.3418	10.4116	10.4781	10.4732	Q8K2Q0	Commd9	-0.1037	-0.1246	-0.1247	-0.0578	Q8K2Q0	Commd9	-0.378772	-0.423407	-0.475225	-0.214905
Q9R0G6	Comp	6.68151	6.61763	6.44663	6.5115	6.78091	6.65611	6.52153	6.7433	Q9R0G6	Comp	0.0994	0.03848	0.0749	0.2318	Q9R0G6	Comp	0.357249	0.135604	0.238617	0.795035
O88587	Comt	9.34459	9.41715	9.58304	9.62579	9.46048	9.41438	9.46119	9.55513	O88587	Comt	0.11589	-0.00277	-0.12185	-0.07066	O88587	Comt	0.417008	-0.00579402	-0.465033	-0.259753
Q8BIG7	Comtd1	8.80204	8.70774	8.65524	8.8032	8.96134	8.90867	8.83662	8.90176	Q8BIG7	Comtd1	0.1593	0.20093	0.18138	0.09856	Q8BIG7	Comtd1	0.574323	0.692455	0.619428	0.330379
Q8CIE6	Copa	14.4296	14.566	14.5041	14.4023	14.3046	14.3911	14.3741	14.3473	Q8CIE6	Copa	-0.125	-0.1749	-0.13	-0.055	Q8CIE6	Copa	-0.455962	-0.595827	-0.49418	-0.205141
Q9JIF7	Copb1	13.1124	13.23	13.3091	13.2225	13.0646	13.0688	13.1877	13.1341	Q9JIF7	Copb1	-0.0478	-0.1612	-0.1214	-0.0884	Q9JIF7	Copb1	-0.176194	-0.548865	-0.463423	-0.321619
O55029	Copb2	13.3719	13.6336	13.4407	13.3178	13.3081	13.3427	13.3253	13.3133	O55029	Copb2	-0.0638	-0.2909	-0.1154	-0.0045	O55029	Copb2	-0.234177	-0.993455	-0.441965	-0.0290289
O89079	Cope	11.6371	11.5395	11.5528	11.4616	11.4005	11.483	11.3081	11.23	O89079	Cope	-0.2366	-0.0565	-0.2447	-0.2316	O89079	Cope	-0.860392	-0.189971	-0.904389	-0.821009
Q9QZE5	Copg1	13.1289	13.2367	13.2242	13.1724	13.1077	13.1121	13.1987	13.181	Q9QZE5	Copg1	-0.0212	-0.1246	-0.0255	0.0086	Q9QZE5	Copg1	-0.0797973	-0.423407	-0.12045	0.0166556
Q9QXK3	Copg2	12.17	12.2276	12.2729	12.2344	11.9913	12.0252	12.0755	11.9815	Q9QXK3	Copg2	-0.1787	-0.2024	-0.1974	-0.2529	Q9QXK3	Copg2	-0.650567	-0.690092	-0.735227	-0.89529
Q9CQ13	Coprs	6.01438	6.24664	5.84138	5.96884	5.9243	5.92219	5.9823	5.99825	Q9CQ13	Coprs	-0.09008	-0.32445	0.14092	0.02941	Q9CQ13	Coprs	-0.329414	-1.10846	0.474729	0.0892277
P61202	Cops2	11.9315	11.9595	12.013	12.0626	11.9664	11.8796	12.0633	11.9659	P61202	Cops2	0.0349	-0.0799	0.0503	-0.0967	P61202	Cops2	0.123505	-0.270183	0.150638	-0.350564
O88543	Cops3	11.5511	11.7786	11.5857	11.5488	11.6622	11.5876	11.6335	11.6671	O88543	Cops3	0.1111	-0.191	0.0478	0.1183	O88543	Cops3	0.399649	-0.651015	0.141698	0.399219
O88544	Cops4	12.9151	13.0109	12.9162	12.9908	12.9376	12.8355	12.959	12.88	O88544	Cops4	0.0225	-0.1754	0.0428	-0.1108	O88544	Cops4	0.0785686	-0.597541	0.123816	-0.399736
O35864	Cops5	11.2973	11.5264	11.4198	11.3978	11.4206	11.2969	11.3949	11.3116	O35864	Cops5	0.1233	-0.2295	-0.0249	-0.0862	O35864	Cops5	0.443861	-0.782986	-0.118304	-0.313947
O88545	Cops6	11.2955	11.3729	11.326	11.3683	11.2943	11.2011	11.3051	11.3065	O88545	Cops6	-0.0012	-0.1718	-0.0209	-0.0618	O88545	Cops6	-0.00731859	-0.5852	-0.103999	-0.228855
Q9CZ04	Cops7a	10.0012	10.1664	10.1428	10.0605	10.1643	10.0884	10.2324	10.1211	Q9CZ04	Cops7a	0.1631	-0.078	0.0896	0.0606	Q9CZ04	Cops7a	0.588094	-0.26367	0.29119	0.197999
Q8BV13	Cops7b	10.5323	10.6982	10.5848	10.6098	10.5279	10.4572	10.6606	10.6224	Q8BV13	Cops7b	-0.0044	-0.241	0.0758	0.0126	Q8BV13	Cops7b	-0.0189152	-0.822406	0.241836	0.0306051
Q8VBV7	Cops8	10.2898	10.402	10.2481	10.3659	10.1761	10.1344	10.2873	10.1931	Q8VBV7	Cops8	-0.1137	-0.2676	0.0392	-0.1728	Q8VBV7	Cops8	-0.415011	-0.913587	0.110941	-0.615952
P61924	Copz1	11.4653	11.4426	11.3401	11.339	11.0851	11.1807	11.1928	11.0517	P61924	Copz1	-0.3802	-0.2619	-0.1473	-0.2873	P61924	Copz1	-1.38079	-0.894048	-0.556051	-1.01526
E9Q3H6	Coq10a	7.86108	8.05465	7.83912	7.77625	7.82378	7.77314	7.70837	7.95614	E9Q3H6	Coq10a	-0.0373	-0.28151	-0.13075	0.17989	E9Q3H6	Coq10a	-0.138143	-0.961268	-0.496862	0.614006
Q8BMS4	Coq3	9.91333	9.65298	9.74055	9.98862	9.79138	9.74317	9.86116	9.75999	Q8BMS4	Coq3	-0.12195	0.09019	0.12061	-0.22863	Q8BMS4	Coq3	-0.444909	0.312857	0.402093	-0.810652
Q8BGB8	Coq4	10.307	10.1503	10.2063	10.4795	10.4457	10.3504	10.3057	10.3371	Q8BGB8	Coq4	0.1387	0.2001	0.0994	-0.1424	Q8BGB8	Coq4	0.49967	0.68961	0.326238	-0.509936
Q9CXI0	Coq5	9.67832	9.57947	9.48919	9.69066	9.77305	9.7158	9.5742	9.68113	Q9CXI0	Coq5	0.09473	0.13633	0.08501	-0.00953	Q9CXI0	Coq5	0.340325	0.471017	0.274774	-0.0465703
Q8R1S0	Coq6	9.82437	9.764	9.65028	9.79747	9.79979	9.82586	9.71911	9.78269	Q8R1S0	Coq6	-0.02458	0.06186	0.06883	-0.01478	Q8R1S0	Coq6	-0.0920461	0.215747	0.216908	-0.064879
P97478	Coq7	9.31129	9.1777	9.32771	9.51569	9.47965	9.38253	9.39343	9.24958	P97478	Coq7	0.16836	0.20483	0.06572	-0.26611	P97478	Coq7	0.607156	0.705824	0.205786	-0.941358
Q8K1Z0	Coq9	11.0167	10.8085	10.9777	11.0214	11.0202	11.054	11.0119	10.9952	Q8K1Z0	Coq9	0.0035	0.2455	0.0342	-0.0262	Q8K1Z0	Coq9	0.00971389	0.845234	0.093059	-0.104705
O89053	Coro1a	12.3444	12.5817	12.4979	12.4275	12.887	12.7546	13.0596	13.1189	O89053	Coro1a	0.5426	0.1729	0.5617	0.6914	O89053	Coro1a	1.96338	0.596373	1.97959	2.39783
Q9WUM3	Coro1b	11.7312	11.9042	11.8496	11.7413	11.7401	11.7281	11.8749	11.8152	Q9WUM3	Coro1b	0.0089	-0.1761	0.0253	0.0739	Q9WUM3	Coro1b	0.0292831	-0.59994	0.0612293	0.24438
Q9WUM4	Coro1c	13.2257	13.3848	13.187	13.0496	13.3669	13.2192	13.3374	13.3942	Q9WUM4	Coro1c	0.1412	-0.1656	0.1504	0.3446	Q9WUM4	Coro1c	0.508729	-0.563948	0.508633	1.18841
Q8C0P5	Coro2a	10.9155	11.0403	11.0739	11.0189	11.3893	11.4128	11.5637	11.5138	Q8C0P5	Coro2a	0.4738	0.3725	0.4898	0.4949	Q8C0P5	Coro2a	1.71405	1.28057	1.72245	1.71256
Q8BH44	Coro2b	11.6148	11.8128	11.7295	11.6766	11.4755	11.3634	11.4675	11.5133	Q8BH44	Coro2b	-0.1393	-0.4494	-0.262	-0.1633	Q8BH44	Coro2b	-0.507784	-1.53677	-0.96626	-0.582822
Q9D2V7	Coro7	12.134	12.2435	12.2837	12.1995	12.1079	12.0608	12.1825	12.1733	Q9D2V7	Coro7	-0.0261	-0.1827	-0.1012	-0.0262	Q9D2V7	Coro7	-0.0975545	-0.622564	-0.391181	-0.104705
Q9CQI6	Cotl1	13.0405	13.1265	13.1574	12.9704	12.7683	12.7836	12.8597	12.7332	Q9CQI6	Cotl1	-0.2722	-0.3429	-0.2977	-0.2372	Q9CQI6	Cotl1	-0.989404	-1.1717	-1.09394	-0.840538
Q8CFY5	Cox10	8.26284	8.09966	8.15817	8.27195	8.52457	8.40628	8.27928	8.39696	Q8CFY5	Cox10	0.26173	0.30662	0.12111	0.12501	Q8CFY5	Cox10	0.945522	1.05474	0.403881	0.42262
Q6P8I6	Cox11	8.1183	7.93162	7.90888	8.10626	8.10587	7.89212	7.78359	7.93727	Q6P8I6	Cox11	-0.01243	-0.0395	-0.12529	-0.16899	Q6P8I6	Cox11	-0.0480154	-0.131698	-0.477335	-0.602665
Q8BH51	Cox14	9.6936	9.68214	9.80904	9.67627	9.57613	9.5716	9.28279	9.64777	Q8BH51	Cox14	-0.11747	-0.11054	-0.52625	-0.0285	Q8BH51	Cox14	-0.428673	-0.375211	-1.91131	-0.112726
Q8BJ03	Cox15	10.4149	10.3635	10.3907	10.5661	10.5538	10.4458	10.4509	10.48	Q8BJ03	Cox15	0.1389	0.0823	0.0602	-0.0861	Q8BJ03	Cox15	0.500394	0.285812	0.186044	-0.313598
Q9CR63	Cox16	7.98562	7.93307	8.03222	8.14824	8.34618	8.08082	8.21864	8.15153	Q9CR63	Cox16	0.36056	0.14775	0.18642	0.00329	Q9CR63	Cox16	1.30368	0.510163	0.637453	-0.0018623
P56394	Cox17	9.28652	9.48036	9.116	9.37607	9.39928	9.20781	9.2082	9.59444	P56394	Cox17	0.11276	-0.27255	0.0922	0.21837	P56394	Cox17	0.405665	-0.930554	0.300488	0.7482
Q8VC74	Cox18	9.62373	9.59507	9.40025	9.5418	9.68813	9.70912	9.45211	9.50621	Q8VC74	Cox18	0.0644	0.11405	0.05186	-0.03559	Q8VC74	Cox18	0.230411	0.394645	0.156218	-0.137451
Q9D7J4	Cox20	8.87619	8.76453	8.69953	8.76311	8.89536	8.97955	8.71146	8.82626	Q9D7J4	Cox20	0.01917	0.21502	0.01193	0.06315	Q9D7J4	Cox20	0.0665009	0.740753	0.0134133	0.206891
P19783	Cox4i1	13.7928	13.6257	13.7643	13.8809	13.5774	13.5133	13.6453	13.7003	P19783	Cox4i1	-0.2154	-0.1124	-0.119	-0.1806	P19783	Cox4i1	-0.783565	-0.381587	-0.45484	-0.643154
Q91W29	Cox4i2	7.62567	7.55288	7.55236	7.76391	7.41117	7.30513	7.3883	7.31661	Q91W29	Cox4i2	-0.2145	-0.24775	-0.16406	-0.4473	Q91W29	Cox4i2	-0.780304	-0.845544	-0.615991	-1.57323
P12787	Cox5a	13.271	13.0237	13.4451	13.2842	12.9873	13.0581	12.9929	13.0051	P12787	Cox5a	-0.2837	0.0344	-0.4522	-0.2791	P12787	Cox5a	-1.03108	0.121618	-1.64648	-0.986659
P19536	Cox5b	13.5546	13.4905	13.6172	13.6102	13.3086	13.3325	13.3714	13.4243	P19536	Cox5b	-0.246	-0.158	-0.2458	-0.1859	P19536	Cox5b	-0.894457	-0.537896	-0.908323	-0.661637
P43024	Cox6a1	6.96846	6.85822	7.04741	6.97926	6.80809	6.80513	6.99734	7.17241	P43024	Cox6a1	-0.16037	-0.05309	-0.05007	0.19315	P43024	Cox6a1	-0.58414	-0.178283	-0.208321	0.660249
P56391	Cox6b1	13.1386	13.0065	13.1805	13.2199	12.9755	12.8276	12.9981	13.2055	P56391	Cox6b1	-0.1631	-0.1789	-0.1824	-0.0144	P56391	Cox6b1	-0.594033	-0.609538	-0.681582	-0.0635538
Q9CPQ1	Cox6c	12.3442	12.2182	12.355	12.5485	12.274	12.1143	12.3229	12.5242	Q9CPQ1	Cox6c	-0.0702	-0.1039	-0.0321	-0.0243	Q9CPQ1	Cox6c	-0.25737	-0.352451	-0.144054	-0.0980787
P56392	Cox7a1	7.93164	7.85431	7.93079	7.93375	7.66477	7.38744	7.44839	7.69511	P56392	Cox7a1	-0.26687	-0.46687	-0.4824	-0.23864	P56392	Cox7a1	-0.970089	-1.59665	-1.75449	-0.84556
P48771	Cox7a2	11.0216	10.8967	11.1223	11.1753	10.8354	10.7137	10.8098	10.9443	P48771	Cox7a2	-0.1862	-0.183	-0.3125	-0.231	P48771	Cox7a2	-0.677746	-0.623592	-1.14687	-0.818917
Q61387	Cox7a2l	10.9368	10.7966	10.8949	10.9717	10.9012	10.8043	10.8313	10.9138	Q61387	Cox7a2l	-0.0356	0.0077	-0.0636	-0.0579	Q61387	Cox7a2l	-0.131982	0.0300954	-0.25671	-0.215254
P56393	Cox7b	10.531	10.4115	10.4761	10.5581	10.3246	10.1593	10.2221	10.5431	P56393	Cox7b	-0.2064	-0.2522	-0.254	-0.015	P56393	Cox7b	-0.75095	-0.860798	-0.937649	-0.0656462
P17665	Cox7c	11.6372	11.2183	11.9979	12.0101	11.2693	11.1832	11.5212	11.5068	P17665	Cox7c	-0.3679	-0.0351	-0.4767	-0.5033	P17665	Cox7c	-1.33621	-0.116616	-1.73411	-1.76853
Q61147	Cp	3.05031	3.28269	3.48058	3.3123	3.55879	3.50593	3.37998	3.57855	Q61147	Cp	0.50848	0.22324	-0.1006	0.26625	Q61147	Cp	1.83973	0.76893	-0.389035	0.915175
Q9JHH6	Cpb2	6.99277	6.88587	7.23782	7.15004	7.28992	7.21366	7.09157	7.07027	Q9JHH6	Cpb2	0.29715	0.32779	-0.14625	-0.07977	Q9JHH6	Cpb2	1.07388	1.12731	-0.552296	-0.291523
O89001	Cpd	13.5223	13.4168	13.5322	13.4293	13.6497	13.7224	13.5621	13.6439	O89001	Cpd	0.1274	0.3056	0.0299	0.2146	O89001	Cpd	0.458719	1.05125	0.0776806	0.735053
Q00493	Cpe	12.7821	12.7601	12.895	12.8072	12.9873	13.0667	13.2032	13.2835	Q00493	Cpe	0.2052	0.3066	0.3082	0.4763	Q00493	Cpe	0.740661	1.05467	1.07298	1.6477
Q812E0	Cpeb2	9.4617	9.28664	9.25054	9.35768	9.30512	9.26804	9.17031	9.28743	Q812E0	Cpeb2	-0.15658	-0.0186	-0.08023	-0.07025	Q812E0	Cpeb2	-0.570405	-0.0600566	-0.316184	-0.258323
Q7TN99	Cpeb3	6.59716	6.50727	6.422	6.44102	6.48481	6.68593	6.60187	6.53481	Q7TN99	Cpeb3	-0.11235	0.17866	0.17987	0.09379	Q7TN99	Cpeb3	-0.410119	0.616117	0.614028	0.313744
Q7TN98	Cpeb4	11.1447	10.9521	11.0596	11.0305	11.2144	11.3401	11.1259	11.1743	Q7TN98	Cpeb4	0.0697	0.388	0.0663	0.1438	Q7TN98	Cpeb4	0.249618	1.3337	0.20786	0.488147
P63040	Cplx1	5.43334	5.42001	5.49127	5.69027	5.48962	5.36161	5.54093	5.32927	P63040	Cplx1	0.05628	-0.0584	0.04966	-0.361	P63040	Cplx1	0.200985	-0.196484	0.14835	-1.27227
P84086	Cplx2	9.23376	9.11959	8.91796	8.86175	8.98495	9.23211	8.8326	8.85218	P84086	Cplx2	-0.24881	0.11252	-0.08536	-0.00957	P84086	Cplx2	-0.904641	0.389401	-0.334531	-0.0467098
Q80V42	Cpm	10.1694	10.1285	10.1038	10.0847	9.87845	9.99684	10.0023	10.0347	Q80V42	Cpm	-0.29095	-0.13166	-0.1015	-0.05	Q80V42	Cpm	-1.05735	-0.447607	-0.392254	-0.187704
Q9JJN5	Cpn1	7.36369	7.25846	7.58219	7.49489	7.48503	7.63667	7.6984	7.45576	Q9JJN5	Cpn1	0.12134	0.37821	0.11621	-0.03913	Q9JJN5	Cpn1	0.436758	1.30014	0.386357	-0.149796
Q8C166	Cpne1	12.2281	12.3908	12.2411	12.1051	12.5648	12.5406	12.6318	12.6948	Q8C166	Cpne1	0.3367	0.1498	0.3907	0.5897	Q8C166	Cpne1	1.21721	0.51719	1.36803	2.04316
P59108	Cpne2	8.46766	8.50367	8.564	8.47262	8.62379	8.57586	8.69176	8.5756	P59108	Cpne2	0.15613	0.07219	0.12776	0.10298	P59108	Cpne2	0.562835	0.251156	0.427664	0.345793
Q8BT60	Cpne3	12.4172	12.6255	12.5795	12.4317	12.5425	12.5204	12.5907	12.6373	Q8BT60	Cpne3	0.1253	-0.1051	0.0112	0.2056	Q8BT60	Cpne3	0.451109	-0.356564	0.0108026	0.703666
Q8BLR2	Cpne4	7.2993	7.21308	7.63094	7.42148	7.20593	7.33448	7.24357	7.16773	Q8BLR2	Cpne4	-0.09337	0.1214	-0.38737	-0.25375	Q8BLR2	Cpne4	-0.341337	0.41984	-1.41463	-0.898254
Q9Z140	Cpne6	7.15272	7.10479	7.07226	7.07407	6.94409	6.80945	6.86565	6.74936	Q9Z140	Cpne6	-0.20863	-0.29534	-0.20661	-0.32471	Q9Z140	Cpne6	-0.759031	-1.00867	-0.768165	-1.14572
Q0VE82	Cpne7	4.32106	4.33101	4.36331	4.49344	5.37563	5.31485	5.42555	5.65851	Q0VE82	Cpne7	1.05457	0.98384	1.06224	1.16507	Q0VE82	Cpne7	3.81872	3.37614	3.76971	4.04969
P36552	Cpox	10.7014	10.7389	10.519	10.5539	10.5601	10.5518	10.3696	10.6082	P36552	Cpox	-0.1413	-0.1871	-0.1494	0.0543	P36552	Cpox	-0.515032	-0.637646	-0.563562	0.176028
Q8BFS6	Cpped1	7.55971	7.72645	7.54043	7.56548	7.43875	7.40224	7.50936	7.53764	Q8BFS6	Cpped1	-0.12096	-0.32421	-0.03107	-0.02784	Q8BFS6	Cpped1	-0.441321	-1.10764	-0.14037	-0.110424
Q8C196	Cps1	8.63137	8.50866	8.79595	8.72761	8.71577	8.80577	8.9763	8.7261	Q8C196	Cps1	0.0844	0.29711	0.18035	-0.00151	Q8C196	Cps1	0.30289	1.02214	0.615745	-0.0186016
Q9EPU4	Cpsf1	12.4747	12.5011	12.4893	12.3531	12.3065	12.426	12.2819	12.171	Q9EPU4	Cpsf1	-0.1682	-0.0751	-0.2074	-0.1821	Q9EPU4	Cpsf1	-0.612515	-0.253729	-0.770991	-0.648385
O35218	Cpsf2	11.8328	11.7778	11.8961	11.8395	11.6999	11.7993	11.7567	11.6127	O35218	Cpsf2	-0.1329	0.0215	-0.1394	-0.2268	O35218	Cpsf2	-0.484591	0.0773995	-0.527798	-0.80427
Q9QXK7	Cpsf3	11.1244	11.1492	11.2371	11.112	11.1213	11.1803	11.0295	10.9394	Q9QXK7	Cpsf3	-0.0031	0.0311	-0.2076	-0.1726	Q9QXK7	Cpsf3	-0.0142041	0.110307	-0.771706	-0.615255
Q9CWS4	Cpsf3l	10.9151	10.8724	10.9999	11.0228	10.8803	10.9204	11.0205	10.9249	Q9CWS4	Cpsf3l	-0.0348	0.048	0.0206	-0.0979	Q9CWS4	Cpsf3l	-0.129083	0.168237	0.0444204	-0.354749
Q8BQZ5	Cpsf4	9.5202	9.36847	9.44075	9.35436	9.31716	9.49506	9.21481	9.08634	Q8BQZ5	Cpsf4	-0.20304	0.12659	-0.22594	-0.26802	Q8BQZ5	Cpsf4	-0.738773	0.43763	-0.837297	-0.948019
Q6NVF9	Cpsf6	12.0458	12.0157	11.5849	11.5725	11.6387	11.862	11.3935	11.2498	Q6NVF9	Cpsf6	-0.4071	-0.1537	-0.1914	-0.3227	Q6NVF9	Cpsf6	-1.47827	-0.523157	-0.713769	-1.13871
Q8BTV2	Cpsf7	11.4227	11.448	11.2918	11.1881	11.1721	11.3275	11.0791	10.9824	Q8BTV2	Cpsf7	-0.2506	-0.1205	-0.2127	-0.2057	Q8BTV2	Cpsf7	-0.911128	-0.409353	-0.789945	-0.730687
P97742	Cpt1a	9.33429	9.40588	9.28405	9.32858	9.101	9.01686	8.98087	9.0527	P97742	Cpt1a	-0.23329	-0.38902	-0.30318	-0.27588	P97742	Cpt1a	-0.848397	-1.32979	-1.11353	-0.97543
Q924X2	Cpt1b	6.80323	6.71882	6.75002	6.6928	6.53781	6.60515	6.61854	6.51893	Q924X2	Cpt1b	-0.26542	-0.11367	-0.13148	-0.17387	Q924X2	Cpt1b	-0.964834	-0.385941	-0.499473	-0.619684
Q8BGD5	Cpt1c	10.9109	10.8189	10.9502	10.9345	11.1225	11.1177	11.0628	11.2073	Q8BGD5	Cpt1c	0.2116	0.2988	0.1126	0.2728	Q8BGD5	Cpt1c	0.763854	1.02794	0.373446	0.938017
P52825	Cpt2	12.7097	12.6225	12.4494	12.6961	12.8441	12.6723	12.7226	12.9002	P52825	Cpt2	0.1344	0.0498	0.2732	0.2041	P52825	Cpt2	0.484087	0.174407	0.94781	0.698435
Q64735	Cr1l	9.9868	10.0705	10.1007	10.0792	10.2082	10.1728	10.2768	10.263	Q64735	Cr1l	0.2214	0.1023	0.1761	0.1838	Q64735	Cr1l	0.799369	0.354368	0.600545	0.627642
P62965	Crabp1	13.0521	12.9681	13.1645	13.1981	13.4521	13.5134	13.6746	13.4408	P62965	Crabp1	0.4	0.5453	0.5101	0.2427	P62965	Crabp1	1.4466	1.8729	1.79505	0.833048
P22935	Crabp2	11.1266	11.179	11.3878	11.3879	10.938	10.7466	10.9319	10.8639	P22935	Crabp2	-0.1886	-0.4324	-0.4559	-0.524	P22935	Crabp2	-0.686444	-1.47849	-1.65972	-1.84071
O88843	Cradd	7.46541	7.34298	7.52371	7.55016	7.68485	7.73703	7.70607	7.54707	O88843	Cradd	0.21944	0.39405	0.18236	-0.00309	O88843	Cradd	0.792266	1.35444	0.622933	-0.0241117
[truncated: 7,250 more rows]

## Sheet: Proteasoeme_Rep1_Rep2
ProteinID	Gene name	0hr_rep1_Z	0hr_rep2_Z	12hr_rep1_Z	12hr_rep2_Z	Proteasome_Subunits	Avg_12hr_Z_score
[truncated: 35 more rows]
