# Supplementary material for: Stem cell-derived cranial and spinal motor neurons reveal proteostatic differences between ALS resistant and sensitive motor neurons
Source: eLife. 2019 Jun 3;8:e44423. doi: 10.7554/eLife.44423 (PMC6594754; doi:10.7554/eLife.44423)
Supplement: Supplementary file 1. [file elife-44423-supp1.xlsx]

## Sheet: Sheet1
	List of plasmids
	Plasmid	Source or reference	Identifiers	Additional information
	pNIL-82-p2lox-40	PMID: 23872598
	pNIP-82-p2lox-40	PMID: 23872598
	p2lox-NIL-V5	This paper		Progentiors: PCR from pNIL-82-p2lox-40; In-Fusion HD Cloning Kit
	p2lox-NIP-V5	This paper		Progentiors: PCR from pNIP-82-p2lox-40; In-Fusion HD Cloning Kit
	pTol2-CAGGS::ChR2-YFP	Addgene; PMID: 24700859	Plasmid #59740
	pcDNA3.1(+)SOD1WT	Addgene; PMID: 20221404	Plasmid #26397
	pcDNA3.1(+)SOD1A4V	Addgene; PMID: 20221404	Plasmid #26398
	pcDNA3.1(+)SOD1G93A	Addgene; PMID: 20221404	Plasmid #26401
	pTol2-CAGGS::SOD1WT-HA	This paper		Progentiors: PCR from pcDNA3.1(+)SOD1WT; In-Fusion HD Cloning Kit
	pTol2-CAGGS::SOD1A4V-HA	This paper		Progentiors: PCR from pcDNA3.1(+)SOD1A4V; In-Fusion HD Cloning Kit
	pTol2-CAGGS::SOD1G93A-HA	This paper		Progentiors: PCR from pcDNA3.1(+)SOD1G93A; In-Fusion HD Cloning Kit
	pCMV-Tol2	Addgene; PMID: 17096595	Plasmid #31823
